# Supplementary material for: Complex protein interactions mediate Drosophila Lar function in muscle tissue
Source: PLoS One. 2022 May 27;17(5):e0269037. doi: 10.1371/journal.pone.0269037 (PMC9140312; doi:10.1371/journal.pone.0269037)
Supplement: S1 Appendix — (XLSX) [file pone.0269037.s010.xlsx]

## Sheet: antiDlar-vs-RbIgG_1454a
anti-Dlar_x-y_Rg IgG	anti-Dlar	Rg IgG	Student's T-test Significant anti-Dlar_Rg IgG	Student's T-test significant	Intensity	-Log Student's T-test p-value anti-Dlar_Rg IgG	Student's T-test q-value anti-Dlar_Rg IgG	Student's T-test Difference anti-Dlar_Rg IgG	Student's T-test Test statistic anti-Dlar_Rg IgG	Protein IDs	Majority protein IDs	Protein names	Gene names
1.00501	22.7569	21.7519	+	anti-Dlar_Rg IgG	89807000	1.75728	0.022433	0.802165	3.90367	Q9VS21	Q9VS21	Acyl-CoA binding protein 6, isoform A	Acbp6
5.00228	23.5721	18.5698	+	anti-Dlar_Rg IgG	133710000	4.63181	0	4.74114	22.4419	Q9VN55	Q9VN55	RNA polymerase II-associated factor 1 homolog	atms
0.895695	24.1094	23.2137	+	anti-Dlar_Rg IgG	281920000	2.04022	0.0200268	1.0617	4.72831	D1Z3A2;Q24407	D1Z3A2;Q24407	ATP synthase-coupling factor 6, mitochondrial	ATPsyn-Cf6-RA;ATPsyn-Cf6
0.323664	24.9044	24.5808	+	anti-Dlar_Rg IgG	561690000	2.11776	0.0198261	0.333586	4.97489	A0A0B4LHL7;Q24251	A0A0B4LHL7;Q24251	ATP synthase subunit d, mitochondrial	ATPsyn-d
3.44559	21.9338	18.4882	+	anti-Dlar_Rg IgG	49219000	5.59101	0	3.44042	39.0676	Q94546	Q94546	Another transcription unit protein	Atu
0.928988	21.318	20.389	+	anti-Dlar_Rg IgG	132800000	2.22267	0.0190924	1.12772	5.32417	A0A0C4DHG5;P26686	A0A0C4DHG5;P26686	Serine-arginine protein 55	B52
1.81182	22.82	21.0081	+	anti-Dlar_Rg IgG	34038000	3.70048	0	1.90345	13.0452	M9PCH8;Q9VLU0	M9PCH8;Q9VLU0	Barrier-to-autointegration factor	baf
0.394102	21.704	21.3099	+	anti-Dlar_Rg IgG	62499000	2.07342	0.019	0.376105	4.8327	Q961T9	Q961T9	GH07914p	BG:DS00941.11
0.552902	24.8068	24.2539	+	anti-Dlar_Rg IgG	438380000	1.82643	0.0220773	0.529647	4.09506	A0A0B4LF57;P62152	A0A0B4LF57;P62152	Calmodulin	Cam
1.46033	20.4794	19.0191	+	anti-Dlar_Rg IgG	11513000	2.48834	0.008	1.27932	6.298	A4V133;A4V134;D1YSG7;D1YSG8;Q00168;L0MNA2;L0MLP2;L0MLR4	A4V133;A4V134;D1YSG7;D1YSG8;Q00168;L0MNA2;L0MLP2;L0MLR4	Calcium/calmodulin-dependent protein kinase type II alpha chain	CaMKII
0.157326	26.8503	26.693	+	anti-Dlar_Rg IgG	1094400000	1.86605	0.022	0.178261	4.20757	P17336	P17336	Catalase	Cat
1.41685	22.51	21.0932	+	anti-Dlar_Rg IgG	192670000	1.85395	0.0217528	1.35541	4.17298	Q9VXC1;X2JFG6	Q9VXC1;X2JFG6	MIP06432p1	CG34325-RA
0.247236	23.3805	23.1332	+	anti-Dlar_Rg IgG	135420000	2.26712	0.019292	0.276138	5.47791	Q9W127	Q9W127	GH17932p	CG3663
0.112011	23.5477	23.4357	+	anti-Dlar_Rg IgG	217770000	1.55567	0.0383929	0.141483	3.37873	A1ZBJ2	A1ZBJ2	Uncharacterized protein	cg7461
1.07482	19.6756	18.6008	+	anti-Dlar_Rg IgG	14337000	4.08946	0	1.02322	16.3765	Q9VZF9	Q9VZF9	Cuticular protein 64Ad	Cpr64Ad
1.52869	21.22	19.6914	+	anti-Dlar_Rg IgG	24753000	1.89082	0.0226433	1.46385	4.27897	Q9I7C6	Q9I7C6	Cuticular protein 65Ax1	Cpr65Ax1
1.91985	23.5932	21.6734	+	anti-Dlar_Rg IgG	67132000	3.16253	0.00376471	1.90467	9.49076	Q9VTC7;Q9VTC6	Q9VTC7;Q9VTC6	Cuticular protein 67Fa2;Cuticular protein 67Fa1	Cpr67Fa2;Cpr67Fa1
3.09166	21.6472	18.5555	+	anti-Dlar_Rg IgG	24200000	6.43844	0	3.1143	63.6752	Q7K0X3	Q7K0X3	Ctr9, isoform A	Ctr9
0.290237	23.6764	23.3861	+	anti-Dlar_Rg IgG	162580000	2.09391	0.0191329	0.391529	4.89803	Q9VET9	Q9VET9	AT03047p	Decay
0.233274	24.6717	24.4384	+	anti-Dlar_Rg IgG	414220000	2.19418	0.0184715	0.225063	5.22749	A0A0B4LFL3;O96827	A0A0B4LFL3;O96827	Probable elongation factor 1-beta	Ef1beta
0.489845	25.5285	25.0386	+	anti-Dlar_Rg IgG	671300000	2.63587	0.00577215	0.573954	6.90057	Q9VA83;A0A0B4KHF0	Q9VA83;A0A0B4KHF0	Ferritin	Fer2LCH
0.417572	25.0737	24.6562	+	anti-Dlar_Rg IgG	441300000	2.34185	0.0151238	0.395486	5.74443	P54385;Q8IMY1	P54385;Q8IMY1	Glutamate dehydrogenase, mitochondrial;Glutamate dehydrogenase	Gdh
0.215673	23.4669	23.2512	+	anti-Dlar_Rg IgG	154070000	1.70107	0.0257512	0.306206	3.75252	E2QD63;Q86DS1;C4NYP8	E2QD63;Q86DS1;C4NYP8	Hsc70-interacting protein 2;Hsc70-interacting protein 1	HIP-R;HIP
1.76365	21.5472	19.7835	+	anti-Dlar_Rg IgG	41831000	1.69154	0.0261281	2.24441	3.72728	Q9VHI1	Q9VHI1	Hyrax	hyx
5.92554	25.4475	19.5219	+	anti-Dlar_Rg IgG	16082000000	2.60123	0.00716049	7.07	6.75481	A8DZ18;P16621;M9PD76	A8DZ18;P16621;M9PD76	Protein-tyrosine-phosphatase;Tyrosine-protein phosphatase Lar	Lar
0.785715	25.6994	24.9137	+	anti-Dlar_Rg IgG	743060000	1.46591	0.04195	0.670043	3.15935	P92192	P92192	Larval cuticle protein 5	Lcp65Ab1
0.534376	22.9181	22.3838	+	anti-Dlar_Rg IgG	85114000	1.76759	0.0221042	0.537001	3.93181	P92181	P92181	Cuticle protein DCP2	Lcp65Ac
0.884916	25.3572	24.4723	+	anti-Dlar_Rg IgG	421360000	3.64547	0	0.901506	12.6305	P92201	P92201	Larval cuticle protein 8	Lcp65Ag1
1.32744	25.0115	23.6841	+	anti-Dlar_Rg IgG	658310000	3.64054	0	1.33298	12.594	Q9VVB5;M9PFX9;Q8IQQ3	Q9VVB5;M9PFX9;Q8IQQ3	Limpet	Lmpt
0.155125	28.7726	28.6175	+	anti-Dlar_Rg IgG	8741200000	1.92997	0.0198554	0.175486	4.39359	X2JCV2;Q24388	X2JCV2;Q24388	Larval serum protein 2	Lsp2
0.37298	22.8175	22.4446	+	anti-Dlar_Rg IgG	99602000	2.45687	0.00892308	0.403741	6.17544	Q9V9T5;Q8I0S9	Q9V9T5;Q8I0S9	GM14617p;Methylcrotonoyl-CoA carboxylase 1, isoform B	Mccc1
0.468719	23.4486	22.9799	+	anti-Dlar_Rg IgG	189580000	1.7719	0.0223368	0.437247	3.94362	P18432	P18432	Myosin regulatory light chain 2	Mlc2
0.36735	20.5604	20.193	+	anti-Dlar_Rg IgG	27811000	1.77422	0.0226952	0.403354	3.94999	Q9W125	Q9W125	NADH dehydrogenase [ubiquinone] 1 alpha subcomplex subunit 8	ND-19
1.71532	20.8811	19.1658	+	anti-Dlar_Rg IgG	28938000	1.3848	0.0472969	1.94051	2.96792	Q9VZU4	Q9VZU4	NADH dehydrogenase [ubiquinone] iron-sulfur protein 3, mitochondrial	ND-30
0.172174	26.1395	25.9673	+	anti-Dlar_Rg IgG	754380000	1.38617	0.0474824	0.185141	2.97111	B7YZQ7;A0A0B4K7G9;O77460	B7YZQ7;A0A0B4K7G9;O77460	Inorganic pyrophosphatase	Nurf-38
0.698048	26.6148	25.9168	+	anti-Dlar_Rg IgG	1254400000	2.41896	0.012	0.700997	6.03049	D1FYT3;Q9VAI6	D1FYT3;Q9VAI6	General odorant-binding protein 99b	Obp99b
0.412119	26.2948	25.8827	+	anti-Dlar_Rg IgG	855770000	1.87568	0.0222529	0.344093	4.23522	Q9VAI9;A0A0B4KI20	Q9VAI9	GEO07291p1	Obp99c
0.942421	23.8745	22.932	+	anti-Dlar_Rg IgG	376110000	2.34981	0.0154175	0.855181	5.77344	Q966T5	Q966T5	Paxillin, isoform D	Pax
0.135782	24.2667	24.1309	+	anti-Dlar_Rg IgG	274640000	1.8077	0.0217174	0.141984	4.0426	P52029;CON__Q3ZBD7	P52029	Glucose-6-phosphate isomerase	Pgi
0.196697	23.9264	23.7297	+	anti-Dlar_Rg IgG	357190000	1.49484	0.040735	0.225555	3.22917	M9PCC1;O18640;M9PB67;Q9VYQ9	M9PCC1;O18640	Guanine nucleotide-binding protein subunit beta-like protein	Rack1
0.294855	23.4873	23.1924	+	anti-Dlar_Rg IgG	221280000	2.1431	0.0208855	0.288382	5.05755	M9PIM0;O61231	M9PIM0;O61231	60S ribosomal protein L10	RpL10
0.663164	22.6587	21.9955	+	anti-Dlar_Rg IgG	156240000	3.10759	0.00336842	0.684279	9.18422	Q9VTP4	Q9VTP4	60S ribosomal protein L10a-2	RpL10Ab
0.306118	22.6347	22.3286	+	anti-Dlar_Rg IgG	133820000	1.82948	0.0222	0.357468	4.10365	A0A0B4LGZ5;P46222	A0A0B4LGZ5;P46222	60S ribosomal protein L11	RpL11
0.522488	25.1112	24.5888	+	anti-Dlar_Rg IgG	652000000	1.86809	0.0221257	0.471143	4.21339	M9PFF0;P41126	M9PFF0;P41126	60S ribosomal protein L13	RpL13
0.437391	22.9705	22.5331	+	anti-Dlar_Rg IgG	179840000	2.23183	0.0192542	0.468602	5.35556	Q9VNE9;A0A0B4KFM7	Q9VNE9	60S ribosomal protein L13a	RpL13A
0.680046	24.358	23.678	+	anti-Dlar_Rg IgG	363950000	2.98207	0.00481633	0.701368	8.51793	P55841	P55841	60S ribosomal protein L14	RpL14
0.564184	23.7051	23.141	+	anti-Dlar_Rg IgG	276370000	2.43926	0.00873118	0.603139	6.10777	A8Y560;O17445	A8Y560;O17445	Ribosomal protein L15;60S ribosomal protein L15	RpL15
0.512173	23.3433	22.8311	+	anti-Dlar_Rg IgG	203920000	2.14015	0.0205714	0.509411	5.04789	X2JIQ5;Q9W3W8	X2JIQ5;Q9W3W8	60S ribosomal protein L17	RpL17
0.744417	23.4243	22.6799	+	anti-Dlar_Rg IgG	224180000	1.99119	0.0198452	0.600852	4.57723	M9PHM6;Q9VS34	M9PHM6;Q9VS34	60S ribosomal protein L18	RpL18
0.33659	23.4579	23.1213	+	anti-Dlar_Rg IgG	240840000	2.63685	0.00584615	0.403362	6.90474	P41093	P41093	60S ribosomal protein L18a	RpL18A
0.349676	24.1576	23.8079	+	anti-Dlar_Rg IgG	343020000	2.65169	0.0048	0.392698	6.96804	P36241	P36241	60S ribosomal protein L19	RpL19
0.327019	23.4051	23.0781	+	anti-Dlar_Rg IgG	205850000	1.69794	0.0256238	0.393196	3.74421	Q9V9M7	Q9V9M7	60S ribosomal protein L21	RpL21
0.384304	23.1417	22.7574	+	anti-Dlar_Rg IgG	156670000	2.25597	0.0189565	0.412861	5.43902	P48159	P48159	60S ribosomal protein L23	RpL23
0.43964	25.0637	24.6241	+	anti-Dlar_Rg IgG	588920000	1.96169	0.0200759	0.390628	4.48805	Q9W0A8	Q9W0A8	Ribosomal protein L23A	RpL23A
0.497356	23.2133	22.7159	+	anti-Dlar_Rg IgG	187090000	4.14526	0	0.485294	16.9177	X2JE06;Q9VJY6	X2JE06;Q9VJY6	60S ribosomal protein L24	RpL24
0.345177	23.8412	23.4961	+	anti-Dlar_Rg IgG	295720000	1.67748	0.0273951	0.35247	3.69024	Q9VVU2	Q9VVU2	Ribosomal protein L26	RpL26
0.192244	23.2774	23.0851	+	anti-Dlar_Rg IgG	207130000	1.73509	0.0223179	0.260815	3.84355	M9MRC9;P41092	M9MRC9;P41092	60S ribosomal protein L27a	RpL27A
0.437757	24.4893	24.0516	+	anti-Dlar_Rg IgG	428700000	1.93486	0.0200976	0.434525	4.40806	D1Z3A1;Q9VZS5;REV__Q9VGU6	D1Z3A1;Q9VZS5	60S ribosomal protein L28	RpL28
0.426012	24.7353	24.3092	+	anti-Dlar_Rg IgG	540030000	3.08402	0.00328205	0.450316	9.05559	O16797	O16797	60S ribosomal protein L3	RpL3
0.470934	23.6983	23.2273	+	anti-Dlar_Rg IgG	232710000	2.72607	0.00521739	0.485158	7.29316	Q9V597	Q9V597	60S ribosomal protein L31	RpL31
0.588951	23.3412	22.7523	+	anti-Dlar_Rg IgG	194630000	1.4265	0.0445484	0.441735	3.06558	P04359	P04359	60S ribosomal protein L32	RpL32
0.334103	22.9252	22.5911	+	anti-Dlar_Rg IgG	137350000	1.42151	0.0448675	0.387094	3.0538	Q9VBH8;Q9VHE5	Q9VBH8;Q9VHE5	60S ribosomal protein L34	RpL34a;RpL34b
0.544714	23.3627	22.8179	+	anti-Dlar_Rg IgG	196200000	2.00784	0.019974	0.513188	4.62812	Q9VNB9	Q9VNB9	60S ribosomal protein L35a	RpL35A
0.808121	22.9931	22.185	+	anti-Dlar_Rg IgG	146470000	3.10894	0.00345946	0.729039	9.19164	X2JC35;P49630	X2JC35;P49630	60S ribosomal protein L36	RpL36
0.464489	22.6115	22.147	+	anti-Dlar_Rg IgG	131020000	1.9332	0.0199758	0.496538	4.40312	M9MRF2;Q9VMU4	M9MRF2;Q9VMU4	60S ribosomal protein L37a	RpL37A
0.392355	21.6689	21.2765	+	anti-Dlar_Rg IgG	65126000	2.12691	0.0201176	0.48865	5.00462	A0A0B4KED0;Q9W5N2	A0A0B4KED0;Q9W5N2	60S ribosomal protein L38	RpL38
0.555696	25.464	24.9083	+	anti-Dlar_Rg IgG	761120000	3.26926	0	0.526273	10.1136	P09180	P09180	60S ribosomal protein L4	RpL4
0.621073	23.8129	23.1919	+	anti-Dlar_Rg IgG	268540000	2.44207	0.00882609	0.585606	6.1185	Q9V9W2;Q9V9W3	Q9V9W2;Q9V9W3	60S ribosomal protein L6	RpL6
0.321238	23.0284	22.7072	+	anti-Dlar_Rg IgG	190630000	2.37559	0.01464	0.302467	5.86819	X2J5G6;P32100	X2J5G6;P32100	60S ribosomal protein L7	RpL7
0.28591	24.9555	24.6696	+	anti-Dlar_Rg IgG	574250000	1.60587	0.0337674	0.306114	3.5051	X2JCS6;P46223	X2JCS6;P46223	60S ribosomal protein L7a	RpL7A
0.501131	24.6641	24.1629	+	anti-Dlar_Rg IgG	489490000	2.4079	0.0141443	0.473635	5.98874	Q9V3G1	Q9V3G1	60S ribosomal protein L8	RpL8
0.418148	21.9346	21.5165	+	anti-Dlar_Rg IgG	97873000	2.20341	0.0187769	0.39332	5.25864	X2JDU0;P50882	X2JDU0;P50882	60S ribosomal protein L9	RpL9
0.465694	24.0549	23.5892	+	anti-Dlar_Rg IgG	313530000	3.63574	0	0.454839	12.5585	M9NEQ9;Q9VWG3;Q9VB14	M9NEQ9;Q9VWG3	40S ribosomal protein S10b	RpS10b
0.514721	22.3057	21.7909	+	anti-Dlar_Rg IgG	99863000	1.44724	0.0432099	0.457734	3.11474	X2J950;Q03334	X2J950;Q03334	40S ribosomal protein S13	RpS13
0.278631	23.7903	23.5117	+	anti-Dlar_Rg IgG	307130000	1.93952	0.0202209	0.24371	4.42187	X2JCX8;C0HKA1;C0HKA0	X2JCX8;C0HKA1;C0HKA0	40S ribosomal protein S14b;40S ribosomal protein S14a	RpS14b,RpS14a
0.33613	22.8778	22.5417	+	anti-Dlar_Rg IgG	144530000	2.17673	0.0190159	0.35341	5.16892	Q7JZW2;A1ZAH8	Q7JZW2;A1ZAH8	40S ribosomal protein S15	RpS15
0.375683	22.3058	21.9301	+	anti-Dlar_Rg IgG	122520000	1.59503	0.0343963	0.372145	3.47758	E1JJM9;P48149;Q7KR04	E1JJM9;P48149;Q7KR04	40S ribosomal protein S15Aa;40S ribosomal protein S15Ab	RpS15Aa;RpS15Ab
0.242664	22.5254	22.2827	+	anti-Dlar_Rg IgG	157480000	1.52868	0.0384696	0.258429	3.31189	A0A0B4LG52;Q9W237	A0A0B4LG52;Q9W237	40S ribosomal protein S16	RpS16
0.173481	23.0589	22.8854	+	anti-Dlar_Rg IgG	218910000	1.44659	0.0430328	0.190813	3.11319	E2QD65;P39018	E2QD65;P39018	40S ribosomal protein S19a	RpS19a
0.285635	24.0839	23.7983	+	anti-Dlar_Rg IgG	353830000	1.5654	0.0354595	0.253576	3.40301	M9PB84;P31009	M9PB84;P31009	40S ribosomal protein S2	RpS2
0.311056	23.3742	23.0632	+	anti-Dlar_Rg IgG	196770000	1.61811	0.0318879	0.254625	3.53632	M9PEA6;O76927	M9PEA6;O76927	40S ribosomal protein S21	RpS21
0.718699	21.7421	21.0234	+	anti-Dlar_Rg IgG	67647000	1.61963	0.0321887	0.687358	3.5402	Q9W229	Q9W229	40S ribosomal protein S24	RpS24
0.421734	23.8007	23.379	+	anti-Dlar_Rg IgG	277370000	1.76855	0.0222199	0.335379	3.93443	P15357;Q9W418;A4V1F9;P0CG69;R9PY16	P15357;Q9W418;A4V1F9;P0CG69	Ubiquitin-40S ribosomal protein S27a;Ubiquitin;40S ribosomal protein S27a;Polyubiquitin;Ubiquitin	RpS27A;Ubi-p5E;Ubi-p63E
0.198637	21.6877	21.4891	+	anti-Dlar_Rg IgG	74843000	1.71112	0.0236583	0.240547	3.77927	A0A0C4DHE8;Q9VH69	A0A0C4DHE8;Q9VH69	40S ribosomal protein S29	RpS29
0.134693	23.8319	23.6972	+	anti-Dlar_Rg IgG	347060000	1.35568	0.0498084	0.1559	2.90067	G3M3A2;Q06559	G3M3A2;Q06559	40S ribosomal protein S3	RpS3
0.371431	24.4758	24.1044	+	anti-Dlar_Rg IgG	495690000	1.49662	0.0409099	0.302093	3.23348	P55830	P55830	40S ribosomal protein S3a	RpS3A
0.347866	22.9131	22.5652	+	anti-Dlar_Rg IgG	204610000	2.39035	0.0138586	0.339119	5.923	X2JGM9;P41042	X2JGM9;P41042	40S ribosomal protein S4	RpS4
0.749699	21.8363	21.0866	+	anti-Dlar_Rg IgG	82007000	1.95196	0.0203457	0.800151	4.45891	X2JKU5;Q24186;Q9VFE4;A0A0B4K683	X2JKU5;Q24186;Q9VFE4	40S ribosomal protein S5a;40S ribosomal protein S5b	RpS5a;RpS5b
0.303871	23.8731	23.5692	+	anti-Dlar_Rg IgG	306900000	2.0097	0.0201046	0.39359	4.63381	P29327;Q95TP9	P29327;Q95TP9	40S ribosomal protein S6	RpS6
0.261986	23.6834	23.4214	+	anti-Dlar_Rg IgG	291200000	1.40779	0.0455139	0.259684	3.02156	Q8IMI7;Q9VA91	Q8IMI7;Q9VA91	40S ribosomal protein S7	RpS7
0.324305	25.2516	24.9273	+	anti-Dlar_Rg IgG	807030000	2.06202	0.0193243	0.343178	4.79667	A0A0B4K6N1;Q8MLY8	A0A0B4K6N1;Q8MLY8	40S ribosomal protein S8	RpS8
1.06828	19.4868	18.4186	+	anti-Dlar_Rg IgG	7156900	1.90952	0.0217381	0.950323	4.33346	Q8T0Q4	Q8T0Q4	GH13992p	shrb
0.724035	25.1335	24.4094	+	anti-Dlar_Rg IgG	383610000	3.38644	0	0.666521	10.8414	A0A0B4LGQ1;Q00637	A0A0B4LGQ1;Q00637	Superoxide dismutase;Superoxide dismutase [Mn], mitochondrial	Sod2
0.166718	23.9866	23.8199	+	anti-Dlar_Rg IgG	329890000	1.8157	0.0218361	0.148022	4.06497	X2JC80;P38979	X2JC80;P38979	40S ribosomal protein SA	sta
0.333359	27.4177	27.0844	+	anti-Dlar_Rg IgG	2405000000	1.61855	0.0320376	0.295602	3.53746	P45594	P45594	Cofilin/actin-depolymerizing factor homolog	tsr

## Sheet: antiDlar-vs-RbIgG_1454b
anti-Dlar_x-y_Rb IgG	anti-Dlar	Rb IgG	Student's T-test Significant anti-Dlar_Rb IgG	Student's T-test significant	Intensity	-Log Student's T-test p-value anti-Dlar_Rb IgG	Student's T-test q-value anti-Dlar_Rb IgG	Student's T-test Difference anti-Dlar_Rb IgG	Student's T-test Test statistic anti-Dlar_Rb IgG	Protein IDs	Majority protein IDs	Protein names	Gene names
6.83979	25.2092	18.3694	+	anti-Dlar_Rb IgG	133710000	5.29783	0.000249719	6.65029	32.9861	Q9VN55	Q9VN55	RNA polymerase II-associated factor 1 homolog	atms
0.450743	24.3369	23.8861	+	anti-Dlar_Rb IgG	281920000	1.82589	0.0424643	0.433875	4.09354	D1Z3A2;Q24407	D1Z3A2;Q24407	ATP synthase-coupling factor 6, mitochondrial	ATPsyn-Cf6-RA;ATPsyn-Cf6
4.95219	23.6313	18.6792	+	anti-Dlar_Rb IgG	49219000	2.34322	0.0157631	4.29981	5.7494	Q94546	Q94546	Another transcription unit protein	Atu
4.79898	25.3052	20.5062	+	anti-Dlar_Rb IgG	132800000	3.60008	0.00208168	5.15611	12.2979	A0A0C4DHG5;P26686	A0A0C4DHG5;P26686	Serine-arginine protein 55	B52
2.7791	21.0721	18.293	+	anti-Dlar_Rb IgG	34038000	6.52074	9.37898e-05	2.76453	66.7666	M9PCH8;Q9VLU0	M9PCH8;Q9VLU0	Barrier-to-autointegration factor	baf
4.28732	22.4126	18.1253	+	anti-Dlar_Rb IgG	24200000	3.79066	0.00147191	4.14987	13.7535	Q7K0X3	Q7K0X3	Ctr9, isoform A	Ctr9
0.37109	23.7783	23.4072	+	anti-Dlar_Rb IgG	162580000	2.81206	0.00718164	0.384312	7.68565	Q9VET9	Q9VET9	AT03047p	Decay
0.330179	24.0674	23.7372	+	anti-Dlar_Rb IgG	241940000	3.68238	0.0018188	0.33816	12.9074	Q9VA37	Q9VA37	Protein dj-1beta	dj-1beta
0.606524	24.9492	24.3427	+	anti-Dlar_Rb IgG	671300000	2.60481	0.00996639	0.612904	6.76974	Q9VA83;A0A0B4KHF0	Q9VA83;A0A0B4KHF0	Ferritin	Fer2LCH
1.00788	24.8441	23.8362	+	anti-Dlar_Rb IgG	441300000	4.4422	0.000676322	1.01502	20.1051	P54385;Q8IMY1	P54385;Q8IMY1	Glutamate dehydrogenase, mitochondrial;Glutamate dehydrogenase	Gdh
1.25161	21.2521	20.0004	+	anti-Dlar_Rb IgG	16535000	3.80327	0.00147191	1.25938	13.8555	A0A0B4KFZ9;P84040	A0A0B4KFZ9;P84040	Histone H4	His4r;His4
0.410688	21.8443	21.4336	+	anti-Dlar_Rb IgG	57998000	1.90555	0.0362657	0.383909	4.32184	Q9VWG1;Q8IQW5;M9NHC5	Q9VWG1;Q8IQW5		HspB8
7.27584	25.3007	18.0249	+	anti-Dlar_Rb IgG	16082000000	3.78572	0.00147191	6.8891	13.7138	A8DZ18;P16621;M9PD76	A8DZ18;P16621;M9PD76	Protein-tyrosine-phosphatase;Tyrosine-protein phosphatase Lar	Lar
0.546101	21.0902	20.5441	+	anti-Dlar_Rb IgG	28938000	3.38868	0.00272684	0.566578	10.8558	Q9VZU4	Q9VZU4	NADH dehydrogenase [ubiquinone] iron-sulfur protein 3, mitochondrial	ND-30
0.9681	25.9357	24.9676	+	anti-Dlar_Rb IgG	1254400000	5.38524	0.000249719	0.98382	34.6935	D1FYT3;Q9VAI6	D1FYT3;Q9VAI6	General odorant-binding protein 99b	Obp99b
0.154842	25.9045	25.7496	+	anti-Dlar_Rb IgG	855770000	1.81123	0.043452	0.183538	4.05247	Q9VAI9;A0A0B4KI20	Q9VAI9	GEO07291p1	Obp99c
0.6507	24.3401	23.6894	+	anti-Dlar_Rb IgG	357190000	3.4882	0.00235746	0.618149	11.5135	M9PCC1;O18640;M9PB67;Q9VYQ9	M9PCC1;O18640	Guanine nucleotide-binding protein subunit beta-like protein	Rack1
1.12224	24.1268	23.0045	+	anti-Dlar_Rb IgG	221280000	2.60217	0.00996798	1.23402	6.7587	M9PIM0;O61231	M9PIM0;O61231	60S ribosomal protein L10	RpL10
1.37095	23.9401	22.5692	+	anti-Dlar_Rb IgG	156240000	4.28123	0.000750461	1.32199	18.3105	Q9VTP4	Q9VTP4	60S ribosomal protein L10a-2	RpL10Ab
1.25205	23.4629	22.2108	+	anti-Dlar_Rb IgG	133820000	3.65761	0.00190087	1.33125	12.721	A0A0B4LGZ5;P46222	A0A0B4LGZ5;P46222	60S ribosomal protein L11	RpL11
0.933971	23.196	22.262	+	anti-Dlar_Rb IgG	135490000	3.21293	0.003653	0.962121	9.78028	Q9W1B9	Q9W1B9	60S ribosomal protein L12	RpL12
1.37148	25.8661	24.4946	+	anti-Dlar_Rb IgG	652000000	4.24023	0.000791103	1.43306	17.8791	M9PFF0;P41126	M9PFF0;P41126	60S ribosomal protein L13	RpL13
1.60632	24.1448	22.5384	+	anti-Dlar_Rb IgG	179840000	5.11472	0.00027981	1.59805	29.6755	Q9VNE9;A0A0B4KFM7	Q9VNE9	60S ribosomal protein L13a	RpL13A
1.51828	25.0998	23.5815	+	anti-Dlar_Rb IgG	363950000	4.34958	0.000745056	1.44784	19.0523	P55841	P55841	60S ribosomal protein L14	RpL14
1.70609	24.8117	23.1056	+	anti-Dlar_Rb IgG	276370000	4.74502	0.000391094	1.72861	23.9627	A8Y560;O17445	A8Y560;O17445	Ribosomal protein L15;60S ribosomal protein L15	RpL15
1.51985	24.1829	22.6631	+	anti-Dlar_Rb IgG	203920000	3.5416	0.00225194	1.60277	11.8817	X2JIQ5;Q9W3W8	X2JIQ5;Q9W3W8	60S ribosomal protein L17	RpL17
1.37283	24.4217	23.0489	+	anti-Dlar_Rb IgG	224180000	6.05288	9.37898e-05	1.35994	50.9893	M9PHM6;Q9VS34	M9PHM6;Q9VS34	60S ribosomal protein L18	RpL18
1.3755	24.4332	23.0577	+	anti-Dlar_Rb IgG	240840000	6.05124	9.37898e-05	1.38705	50.941	P41093	P41093	60S ribosomal protein L18a	RpL18A
1.5106	24.9472	23.4366	+	anti-Dlar_Rb IgG	343020000	3.34521	0.00292693	1.48319	10.5799	P36241	P36241	60S ribosomal protein L19	RpL19
1.42369	24.0688	22.6451	+	anti-Dlar_Rb IgG	205850000	3.48963	0.00235746	1.45421	11.5232	Q9V9M7	Q9V9M7	60S ribosomal protein L21	RpL21
0.866297	24.6543	23.788	+	anti-Dlar_Rb IgG	402380000	3.39837	0.00269335	0.966185	10.9183	P50887	P50887	60S ribosomal protein L22	RpL22
1.14409	23.5377	22.3936	+	anti-Dlar_Rb IgG	156670000	2.89464	0.00613606	1.09284	8.08026	P48159	P48159	60S ribosomal protein L23	RpL23
1.28796	25.5666	24.2787	+	anti-Dlar_Rb IgG	588920000	5.37134	0.000249719	1.27035	34.4163	Q9W0A8	Q9W0A8	Ribosomal protein L23A	RpL23A
1.07341	23.8566	22.7832	+	anti-Dlar_Rb IgG	187090000	4.30269	0.000750461	1.08978	18.5403	X2JE06;Q9VJY6	X2JE06;Q9VJY6	60S ribosomal protein L24	RpL24
1.17592	24.6806	23.5047	+	anti-Dlar_Rb IgG	295720000	3.07581	0.004678	1.19755	9.01117	Q9VVU2	Q9VVU2	Ribosomal protein L26	RpL26
1.35789	24.4664	23.1085	+	anti-Dlar_Rb IgG	253360000	3.51616	0.00230731	1.3442	11.7049	Q9VBN5	Q9VBN5	60S ribosomal protein L27	RpL27
1.1392	23.9991	22.8599	+	anti-Dlar_Rb IgG	207130000	3.61213	0.00205799	1.26394	12.3854	M9MRC9;P41092	M9MRC9;P41092	60S ribosomal protein L27a	RpL27A
1.16247	25.0901	23.9276	+	anti-Dlar_Rb IgG	428700000	5.01422	0.000310613	1.19497	28.0009	D1Z3A1;Q9VZS5;REV__Q9VGU6	D1Z3A1;Q9VZS5	60S ribosomal protein L28	RpL28
1.93332	21.4978	19.5645	+	anti-Dlar_Rb IgG	29687000	1.91068	0.036043	2.27399	4.33684	Q24154	Q24154	60S ribosomal protein L29	RpL29
1.41732	25.5679	24.1506	+	anti-Dlar_Rb IgG	540030000	4.33322	0.000745056	1.45881	18.8722	O16797	O16797	60S ribosomal protein L3	RpL3
1.00484	23.0886	22.0837	+	anti-Dlar_Rb IgG	115740000	2.58981	0.0101631	1.04647	6.70733	Q9VJ19	Q9VJ19	60S ribosomal protein L30	RpL30
1.16241	24.1662	23.0038	+	anti-Dlar_Rb IgG	232710000	4.79617	0.000371616	1.1755	24.6829	Q9V597	Q9V597	60S ribosomal protein L31	RpL31
1.28467	24.0941	22.8094	+	anti-Dlar_Rb IgG	194630000	3.04442	0.0049609	1.3517	8.84314	P04359	P04359	60S ribosomal protein L32	RpL32
1.41342	23.5963	22.1829	+	anti-Dlar_Rb IgG	137350000	3.29513	0.00316308	1.40243	10.2702	Q9VBH8;Q9VHE5	Q9VBH8;Q9VHE5	60S ribosomal protein L34	RpL34a;RpL34b
1.60438	24.2481	22.6438	+	anti-Dlar_Rb IgG	196200000	6.01537	9.37898e-05	1.59821	49.8988	Q9VNB9	Q9VNB9	60S ribosomal protein L35a	RpL35A
1.40121	23.7208	22.3196	+	anti-Dlar_Rb IgG	146470000	4.88927	0.000352839	1.44762	26.0491	X2JC35;P49630	X2JC35;P49630	60S ribosomal protein L36	RpL36
1.54944	23.9503	22.4009	+	anti-Dlar_Rb IgG	174250000	3.70226	0.00176032	1.48975	13.0588	Q9VLT7	Q9VLT7	Ribosomal protein L36A	RpL36A
1.63349	23.6684	22.0349	+	anti-Dlar_Rb IgG	131020000	3.48773	0.00235746	1.66181	11.5103	M9MRF2;Q9VMU4	M9MRF2;Q9VMU4	60S ribosomal protein L37a	RpL37A
1.47813	23.3758	21.8977	+	anti-Dlar_Rb IgG	102020000	4.17901	0.000845182	1.46314	17.2534	M9PH59;Q9VXX8	M9PH59;Q9VXX8	Ribosomal protein L37;Probable 60S ribosomal protein L37-A	RpL37a
1.16425	22.0822	20.9179	+	anti-Dlar_Rb IgG	65126000	4.20449	0.000825271	1.15602	17.5112	A0A0B4KED0;Q9W5N2	A0A0B4KED0;Q9W5N2	60S ribosomal protein L38	RpL38
1.50979	26.0277	24.5179	+	anti-Dlar_Rb IgG	761120000	5.10304	0.00027981	1.52748	29.4759	P09180	P09180	60S ribosomal protein L4	RpL4
1.21008	25.1307	23.9206	+	anti-Dlar_Rb IgG	397500000	3.55697	0.00219923	1.16307	11.9898	R9Q794;Q9W5R8	R9Q794;Q9W5R8	60S ribosomal protein L5	RpL5
1.21519	24.4302	23.215	+	anti-Dlar_Rb IgG	268540000	4.5506	0.00056421	1.26248	21.41	Q9V9W2;Q9V9W3	Q9V9W2;Q9V9W3	60S ribosomal protein L6	RpL6
1.38401	24.1238	22.7397	+	anti-Dlar_Rb IgG	190630000	4.01132	0.000994947	1.28795	15.6471	X2J5G6;P32100	X2J5G6;P32100	60S ribosomal protein L7	RpL7
1.23066	25.4252	24.1945	+	anti-Dlar_Rb IgG	574250000	4.79626	0.000371616	1.1668	24.6842	X2JCS6;P46223	X2JCS6;P46223	60S ribosomal protein L7a	RpL7A
1.25631	25.4072	24.1509	+	anti-Dlar_Rb IgG	489490000	5.35068	0.000249719	1.25767	34.0082	Q9V3G1	Q9V3G1	60S ribosomal protein L8	RpL8
1.13939	23.0379	21.8985	+	anti-Dlar_Rb IgG	97873000	4.07156	0.00094779	1.13507	16.2066	X2JDU0;P50882	X2JDU0;P50882	60S ribosomal protein L9	RpL9
0.789515	24.2801	23.4906	+	anti-Dlar_Rb IgG	304710000	4.07957	0.00094779	0.797791	16.2824	M9PG76;P19889	M9PG76;P19889	60S acidic ribosomal protein P0	RpLP0
1.36158	24.3643	23.0027	+	anti-Dlar_Rb IgG	279640000	2.64794	0.00913302	1.36189	6.95199	M9PBK5;P08570	M9PBK5;P08570	60S acidic ribosomal protein P1	RpLP1
0.852438	24.2183	23.3659	+	anti-Dlar_Rb IgG	313530000	4.05956	0.00094779	0.886748	16.0936	M9NEQ9;Q9VWG3;Q9VB14	M9NEQ9;Q9VWG3	40S ribosomal protein S10b	RpS10b
1.22342	25.083	23.8596	+	anti-Dlar_Rb IgG	379590000	6.71736	9.37898e-05	1.22746	74.7734	Q0E9B6;A1Z8U9	Q0E9B6;A1Z8U9	40S ribosomal protein S11	RpS11
0.990482	24.7284	23.7379	+	anti-Dlar_Rb IgG	404620000	5.28508	0.000249719	0.978853	32.7442	P80455	P80455	40S ribosomal protein S12	RpS12
1.27813	23.0734	21.7952	+	anti-Dlar_Rb IgG	99863000	4.25118	0.000787486	1.33254	17.9932	X2J950;Q03334	X2J950;Q03334	40S ribosomal protein S13	RpS13
1.10792	24.6017	23.4937	+	anti-Dlar_Rb IgG	307130000	5.18386	0.000275852	1.09252	30.8849	X2JCX8;C0HKA1;C0HKA0	X2JCX8;C0HKA1;C0HKA0	40S ribosomal protein S14b	RpS14b
0.939749	23.4778	22.538	+	anti-Dlar_Rb IgG	144530000	3.18799	0.00376885	0.973233	9.63601	Q7JZW2;A1ZAH8	Q7JZW2;A1ZAH8	40S ribosomal protein S15	RpS15
1.0917	23.394	22.3023	+	anti-Dlar_Rb IgG	122520000	3.25703	0.00332975	1.23782	10.0403	E1JJM9;P48149;Q7KR04	E1JJM9;P48149;Q7KR04	40S ribosomal protein S15Aa;40S ribosomal protein S15Ab	RpS15Aa;RpS15Ab
1.3044	23.7773	22.4729	+	anti-Dlar_Rb IgG	157480000	4.17195	0.000845182	1.25298	17.1826	A0A0B4LG52;Q9W237	A0A0B4LG52;Q9W237	40S ribosomal protein S16	RpS16
1.10403	23.2873	22.1833	+	anti-Dlar_Rb IgG	112360000	3.46578	0.00243119	1.12621	11.362	P17704	P17704	40S ribosomal protein S17	RpS17
1.0892	23.6164	22.5272	+	anti-Dlar_Rb IgG	172800000	4.06462	0.00094779	1.1383	16.1411	P41094	P41094	40S ribosomal protein S18	RpS18
1.18435	23.9628	22.7784	+	anti-Dlar_Rb IgG	218910000	3.19038	0.00376885	1.26177	9.64971	E2QD65;P39018	E2QD65;P39018	40S ribosomal protein S19a	RpS19a
1.30751	24.8913	23.5838	+	anti-Dlar_Rb IgG	353830000	4.86611	0.000352839	1.29547	25.7023	M9PB84;P31009	M9PB84;P31009	40S ribosomal protein S2	RpS2
0.704662	23.1333	22.4286	+	anti-Dlar_Rb IgG	132050000	1.92856	0.0350002	0.904381	4.38943	P55828	P55828	40S ribosomal protein S20	RpS20
0.895811	23.85	22.9542	+	anti-Dlar_Rb IgG	196770000	3.44276	0.00250687	0.97497	11.2086	M9PEA6;O76927	M9PEA6;O76927	40S ribosomal protein S21	RpS21
1.175	23.2811	22.1061	+	anti-Dlar_Rb IgG	115810000	3.42224	0.00260132	1.0837	11.0735	A0A0B4LFD9;Q8T3U2	A0A0B4LFD9;Q8T3U2	40S ribosomal protein S23	RpS23
1.70969	22.6986	20.9889	+	anti-Dlar_Rb IgG	67647000	4.10892	0.000920165	1.79137	16.5633	Q9W229	Q9W229	40S ribosomal protein S24	RpS24
1.0837	24.3149	23.2312	+	anti-Dlar_Rb IgG	269360000	4.35681	0.000745056	1.06619	19.1326	P48588	P48588	40S ribosomal protein S25	RpS25
1.30691	23.0884	21.7815	+	anti-Dlar_Rb IgG	94781000	5.035	0.000310613	1.29423	28.3392	M9PG47;P13008	M9PG47;P13008	40S ribosomal protein S26	RpS26
0.730572	22.5227	21.7922	+	anti-Dlar_Rb IgG	92211000	2.33802	0.0158709	0.848546	5.73052	Q9VBU9	Q9VBU9	40S ribosomal protein S27	RpS27
0.896482	24.5631	23.6667	+	anti-Dlar_Rb IgG	277370000	3.9354	0.00115014	0.880565	14.9687	P15357;Q9W418;A4V1F9;P0CG69;R9PY16	P15357;Q9W418;A4V1F9;P0CG69	Ubiquitin-40S ribosomal protein S27a;Ubiquitin;40S ribosomal protein S27a;Polyubiquitin;Ubiquitin	RpS27A;Ubi-p5E;Ubi-p63E
0.998333	23.5696	22.5713	+	anti-Dlar_Rb IgG	155310000	3.2827	0.003225	0.916001	10.1947	X2JEM4;Q9W334	X2JEM4;Q9W334	40S ribosomal protein S28	RpS28b
1.13948	24.954	23.8145	+	anti-Dlar_Rb IgG	347060000	5.52752	0.000249719	1.12894	37.6623	G3M3A2;Q06559	G3M3A2;Q06559	40S ribosomal protein S3	RpS3
1.12475	25.2086	24.0838	+	anti-Dlar_Rb IgG	495690000	4.93735	0.000352839	1.10978	26.7837	P55830	P55830	40S ribosomal protein S3a	RpS3A
1.21773	24.15	22.9323	+	anti-Dlar_Rb IgG	204610000	4.63246	0.00049097	1.24687	22.4502	X2JGM9;P41042	X2JGM9;P41042	40S ribosomal protein S4	RpS4
1.37592	23.0307	21.6548	+	anti-Dlar_Rb IgG	82007000	2.78449	0.00748008	1.51528	7.5578	X2JKU5;Q24186;Q9VFE4;A0A0B4K683	X2JKU5;Q24186;Q9VFE4	40S ribosomal protein S5a;40S ribosomal protein S5b	RpS5a;RpS5b
1.36368	24.7431	23.3794	+	anti-Dlar_Rb IgG	306900000	4.54574	0.00056421	1.32879	21.3497	P29327;Q95TP9	P29327;Q95TP9	40S ribosomal protein S6	RpS6
1.13246	24.4475	23.3151	+	anti-Dlar_Rb IgG	291200000	4.86622	0.000352839	1.12093	25.704	Q8IMI7;Q9VA91	Q8IMI7;Q9VA91	40S ribosomal protein S7	RpS7
1.34056	26.1943	24.8538	+	anti-Dlar_Rb IgG	807030000	4.29861	0.000750461	1.3662	18.4963	A0A0B4K6N1;Q8MLY8	A0A0B4K6N1;Q8MLY8	40S ribosomal protein S8	RpS8
0.95792	24.0842	23.1263	+	anti-Dlar_Rb IgG	209560000	4.83892	0.000361723	0.946913	25.3012	C6SUW3;P55935;Q95RG1	C6SUW3;P55935;Q95RG1	40S ribosomal protein S9	RpS9
0.209286	24.5009	24.2917	+	anti-Dlar_Rb IgG	305310000	2.55913	0.0103913	0.240681	6.58124	P61851;M9PF91	P61851;M9PF91	Superoxide dismutase [Cu-Zn]	Sod
0.597313	24.2494	23.6521	+	anti-Dlar_Rb IgG	329890000	4.12882	0.000894655	0.589592	16.7564	X2JC80;P38979	X2JC80;P38979	40S ribosomal protein SA	sta

## Sheet: antiDlar-vs-RbIgG_1491a
antiDlar_x-y_Rb IgG	antiDlar	Rb IgG	Student's T-test Significant antiDlar_Rb IgG	Student's T-test significant	Intensity	-Log Student's T-test p-value antiDlar_Rb IgG	Student's T-test q-value antiDlar_Rb IgG	Student's T-test Difference antiDlar_Rb IgG	Student's T-test Test statistic antiDlar_Rb IgG	Protein IDs	Majority protein IDs	Protein names	Gene names
4.24028	25.4918	21.2515	+	antiDlar_Rb IgG	247330000	3.38675	0.0028952	3.98488	10.8434	P28668	P28668	Bifunctional glutamate/proline--tRNA ligase;Glutamate--tRNA ligase;Proline--tRNA ligase	Aats-glupro
1.32149	29.2047	27.8832	+	antiDlar_Rb IgG	8104700000	4.47643	0.000695808	1.32235	20.5084	Q7JV23;A8DY67;A1Z784	Q7JV23;A8DY67;A1Z784	Acetyl-CoA carboxylase	ACC
1.96317	26.1458	24.1826	+	antiDlar_Rb IgG	327620000	4.03018	0.00117184	1.83963	15.8202	A1Z7H3;A0A0B4KFE4;Q8T3L1;A1Z7H2	A1Z7H3;A0A0B4KFE4;Q8T3L1;A1Z7H2	Acyl-CoA synthetase long-chain	Acsl
2.8285	25.254	22.4255	+	antiDlar_Rb IgG	183540000	3.47975	0.00245018	2.96945	11.4562	A1Z6Z3;A0A0B4KEE1;Q7JR61;A0A0B4KEL0;A0A0B4KF99;A4UZ69;A1Z6Z4;A0A0C4FEI5;A0A0C4DHC8	A1Z6Z3;A0A0B4KEE1;Q7JR61;A0A0B4KEL0;A0A0B4KF99;A4UZ69;A1Z6Z4;A0A0C4FEI5;A0A0C4DHC8	Aldehyde dehydrogenase	Aldh-III
6.59763	28.6403	22.0427	+	antiDlar_Rb IgG	1470400000	4.91289	0.000452526	6.3416	26.4074	Q9VP35;M9PD70	Q9VP35;M9PD70	Alkaline phosphatase	Alp1
3.57245	25.8815	22.3091	+	antiDlar_Rb IgG	304280000	2.85194	0.00632121	3.62612	7.87398	Q9W0B8	Q9W0B8	Coatomer subunit alpha	alphaCOP
0.881319	29.1644	28.2831	+	antiDlar_Rb IgG	3199800000	4.79124	0.000454512	0.87084	24.6126	M9PBI5;P13395	M9PBI5;P13395	Spectrin alpha chain	alpha-Spec
0.759691	30.7265	29.9668	+	antiDlar_Rb IgG	14989000000	2.84497	0.00639217	0.71026	7.84076	P06605;P06603	P06605;P06603	Tubulin alpha-3 chain;Tubulin alpha-1 chain	alphaTub84D;alphaTub84B
2.23216	24.4423	22.2101	+	antiDlar_Rb IgG	165490000	3.07378	0.00457827	2.04646	9.0002	P06604	P06604	Tubulin alpha-2 chain	alphaTub85E
2.16415	26.5286	24.3645	+	antiDlar_Rb IgG	406960000	2.98529	0.00521205	2.37606	8.53444	Q0KIE7	Q0KIE7	Ankyrin	Ank
0.545332	25.707	25.1617	+	antiDlar_Rb IgG	247490000	1.73591	0.0426585	0.606832	3.84575	Q9VHK7;A0A0B4K610	Q9VHK7;A0A0B4K610	GEO07179p1	anon-EST:Posey161
0.712355	25.7402	25.0278	+	antiDlar_Rb IgG	297090000	2.47371	0.0115818	0.679089	6.24077	Q7KTG2	Q7KTG2	Apolipoprotein lipid transfer particle	Apoltp
1.3842	26.5082	25.124	+	antiDlar_Rb IgG	478950000	2.81649	0.00657283	1.35833	7.70636	E1JIR4;A0A0B4KGG8;P13607;A8QI34	E1JIR4;A0A0B4KGG8;P13607	Sodium/potassium-transporting ATPase subunit alpha	Atpalpha
0.749825	26.0836	25.3337	+	antiDlar_Rb IgG	590270000	1.80165	0.0380006	0.63355	4.02578	E2QCF1;A0A0B4LFH8;Q7KN85	E2QCF1;A0A0B4LFH8;Q7KN85	ATP-citrate synthase	ATPCL
1.15144	27.5042	26.3528	+	antiDlar_Rb IgG	1034100000	3.13292	0.00418452	1.25286	9.32437	Q94516	Q94516	ATP synthase subunit b, mitochondrial	ATPsyn-b
1.01406	28.605	27.5909	+	antiDlar_Rb IgG	2180100000	2.66602	0.00849176	1.03286	7.02965	A0A0B4LHL7;Q24251	A0A0B4LHL7;Q24251	ATP synthase subunit d, mitochondrial	ATPsyn-d
0.559143	28.2956	27.7365	+	antiDlar_Rb IgG	2417800000	2.09352	0.0226794	0.580816	4.89677	O01666	O01666	ATP synthase subunit gamma, mitochondrial	ATPsyn-gamma
0.909227	25.9783	25.0691	+	antiDlar_Rb IgG	209740000	2.27648	0.0162863	0.801713	5.51073	Q9VYV6	Q9VYV6	GEO09033p1	BcDNA:LP01642
5.49246	27.6609	22.1685	+	antiDlar_Rb IgG	768320000	3.73111	0.00176969	5.07033	13.2818	Q7KVP4;Q86BS7;Q9W2H8;E1JGQ5	Q7KVP4;Q86BS7;Q9W2H8;E1JGQ5	4-alpha-glucanotransferase	BEST:GH22856
2.15523	25.1546	22.9994	+	antiDlar_Rb IgG	168160000	2.14067	0.0207928	2.32178	5.04957	P45437	P45437	Coatomer subunit beta	betaCop
1.44161	27.7075	26.2659	+	antiDlar_Rb IgG	1233300000	3.19369	0.00378746	1.34631	9.66879	Q00963;M9PF16;M9PHG4	Q00963;M9PF16;M9PHG4	Spectrin beta chain	beta-Spec
0.3937	30.8942	30.5005	+	antiDlar_Rb IgG	21509000000	2.48155	0.0114767	0.403831	6.27139	Q24560;A1ZBL0	Q24560;A1ZBL0	Tubulin beta-1 chain	betaTub56D
0.744333	27.6775	26.9331	+	antiDlar_Rb IgG	1775400000	2.43306	0.0123469	0.64739	6.08408	Q8MST5;Q9VAX7;CON__ENSEMBL:ENSBTAP00000025008	Q8MST5;Q9VAX7	Tubulin beta chain	betaTub97EF
0.802132	26.9214	26.1193	+	antiDlar_Rb IgG	815250000	3.33009	0.00315312	0.747479	10.4855	B5RIV0;Q9V3S9	B5RIV0;Q9V3S9	Very long-chain-fatty-acid--CoA ligase bubblegum	bgm
1.09429	30.2331	29.1388	+	antiDlar_Rb IgG	6222500000	4.89469	0.000452526	1.08532	26.1308	L0MN91;Q7KQP6	L0MN91;Q7KQP6	Bent	bt
1.03769	25.3951	24.3574	+	antiDlar_Rb IgG	284130000	3.03576	0.00491003	1.1565	8.79728	Q9V438	Q9V438	Protein disulfide-isomerase A6 homolog	CaBP1
1.8294	29.916	28.0866	+	antiDlar_Rb IgG	4835000000	5.35153	0.000412659	1.83346	34.0249	A0A0B4LGB7;P22700	A0A0B4LGB7;P22700	Calcium-transporting ATPase;Calcium-transporting ATPase sarcoplasmic/endoplasmic reticulum type	Ca-P60A
3.77461	25.8015	22.0269	+	antiDlar_Rb IgG	137180000	3.42321	0.00268266	3.65909	11.0799	Q9VJ80	Q9VJ80	LD42267p	CG10211
2.70113	27.0218	24.3207	+	antiDlar_Rb IgG	640130000	1.98554	0.0274455	3.29624	4.56005	Q9W3L4	Q9W3L4	GH20802p	CG2233
1.77155	23.6201	21.8485	+	antiDlar_Rb IgG	23891000	3.21564	0.0037096	1.66071	9.79609	Q7JUS1;Q7JYX2;A1Z729;Q8MZG9	Q7JUS1;Q7JYX2;A1Z729	AT09608p;RH23455p	CG30491;CG30495
0.495054	27.7849	27.2898	+	antiDlar_Rb IgG	1481900000	1.90531	0.0313296	0.422118	4.32114	Q9VBG7	Q9VBG7	Uncharacterized protein	CG31086
0.694744	27.9329	27.2382	+	antiDlar_Rb IgG	1682900000	2.86719	0.00616355	0.67555	7.94708	A8JRB8;A8JRC1;Q8MT18	A8JRB8;A8JRC1;Q8MT18	MIP04243p	CG5028-RC
1.49376	23.4375	21.9437	+	antiDlar_Rb IgG	39608000	2.40894	0.0128182	1.44104	5.99266	A1ZB78;A1ZB77;Q7JRI6;A1ZB79;A1ZB80;E1JGL5;A0A0B4K7G1;A1ZB83;A0A0B4LGX1;A0A0B4K897	A1ZB78;A1ZB77;Q7JRI6;A1ZB79;A1ZB80;E1JGL5;A0A0B4K7G1;A1ZB83;A0A0B4LGX1;A0A0B4K897	Uncharacterized protein	CG5174-RA
2.66445	24.5218	21.8573	+	antiDlar_Rb IgG	31469000	3.86488	0.00147119	2.53286	14.3642	Q9W1I7;A0A0B4LHC9	Q9W1I7;A0A0B4LHC9	GH07506p	CG5554
4.56799	28.5857	24.0177	+	antiDlar_Rb IgG	715790000	2.47652	0.0115505	4.77223	6.25173	Q9VM12	Q9VM12	MIP26555p1	CG5958-RA
2.48222	24.2935	21.8113	+	antiDlar_Rb IgG	49677000	1.98884	0.0274455	2.23134	4.57006	Q8T0J5;Q9VE80	Q8T0J5;Q9VE80	GH26851p	CG7675
5.88603	27.7217	21.8357	+	antiDlar_Rb IgG	902600000	4.93651	0.000452526	5.74093	26.7705	A1Z8H0	A1Z8H0	GEO08372p1	CG7738
1.6279	27.1576	25.5297	+	antiDlar_Rb IgG	875170000	3.82421	0.00154345	1.64926	14.0264	Q7K3N4	Q7K3N4	GH26015p	CG8888
3.13693	28.9682	25.8313	+	antiDlar_Rb IgG	2278500000	3.43761	0.00263224	2.91203	11.1745	X2JC31;P29742	X2JC31;P29742	Clathrin heavy chain	Chc
1.11815	25.5722	24.4541	+	antiDlar_Rb IgG	215490000	3.0914	0.00443747	1.0831	9.0957	Q9VMQ9	Q9VMQ9	Thioredoxin domain-containing protein 17	cl
1.15999	28.3174	27.1574	+	antiDlar_Rb IgG	1731700000	3.61398	0.00202767	1.13842	12.3989	Q8SZK9	Q8SZK9	C-type lectin 27kD;Schlaff	Clect27;slf
2.88257	30.3767	27.4941	+	antiDlar_Rb IgG	6234900000	5.9196	0.00022223	2.93923	47.2187	Q8IQW2;Q9VWD1	Q8IQW2;Q9VWD1	Cytochrome c oxidase subunit	COX6B
1.0132	26.004	24.9908	+	antiDlar_Rb IgG	445340000	3.63868	0.00193313	0.974042	12.5802	A0A0B4JD48;Q95029	A0A0B4JD48;Q95029	Cathepsin L;Cathepsin L heavy chain;Cathepsin L light chain	Cp1
1.15678	27.1261	25.9693	+	antiDlar_Rb IgG	1081500000	2.41737	0.012617	1.41803	6.02448	Q9VY87	Q9VY87	Cathepsin B1	CtsB1
0.268074	26.0109	25.7428	+	antiDlar_Rb IgG	707450000	1.80248	0.0380006	0.274725	4.02809	Q9VE00	Q9VE00	Probable cytochrome P450 12a4, mitochondrial	Cyp12a4
2.10752	23.8799	21.7724	+	antiDlar_Rb IgG	58234000	1.73577	0.0426585	1.80771	3.84536	Q9V419	Q9V419	Probable cytochrome P450 28a5	Cyp28a5
1.90364	27.7145	25.8109	+	antiDlar_Rb IgG	1244600000	2.94184	0.00560651	2.01805	8.3139	Q9V771	Q9V771	Probable cytochrome P450 6a23	Cyp6a23
1.92523	23.8863	21.9611	+	antiDlar_Rb IgG	60595000	2.49327	0.0113709	2.08828	6.31738	Q9VFP1	Q9VFP1	Probable cytochrome P450 6d5	Cyp6d5
1.49959	23.8365	22.3369	+	antiDlar_Rb IgG	93162000	1.88726	0.03213	1.64382	4.26864	Q9VG82	Q9VG82	Probable cytochrome P450 9f2	Cyp9f2
0.420719	24.2113	23.7905	+	antiDlar_Rb IgG	100240000	1.69765	0.0458305	0.406144	3.74344	Q9VBI2	Q9VBI2	UMP-CMP kinase	Dak1
3.3019	25.6438	22.3419	+	antiDlar_Rb IgG	134830000	3.22181	0.0037096	3.47835	9.83211	A0A0B4KHX3;O76324	A0A0B4KHX3;O76324	Discs overgrown protein kinase	dco
2.28988	25.2949	23.005	+	antiDlar_Rb IgG	175220000	2.91554	0.00583166	2.03849	8.18299	Q7K4Y0;Q9VG68	Q7K4Y0	Desaturase 1	Desat1
3.48929	25.2953	21.806	+	antiDlar_Rb IgG	151430000	3.30042	0.00332717	3.38878	10.3025	M9PE73;M9PEC8;M9PBQ0;M9PEN4;M9PHG8;M9PBQ3;P37276	M9PE73;M9PEC8;M9PBQ0;M9PEN4;M9PHG8;M9PBQ3;P37276	Dynein heavy chain, cytoplasmic	Dhc64C
2.31834	24.2982	21.9798	+	antiDlar_Rb IgG	115420000	2.14567	0.0206844	2.01321	5.066	O77410	O77410	Eukaryotic translation initiation factor 3 subunit E	eIF3-S6
1.62188	26.19	24.5681	+	antiDlar_Rb IgG	357760000	4.40952	0.000759888	1.65628	19.7273	A0A0B4LFL2;A1ZAX1	A0A0B4LFL2;A1ZAX1	Eukaryotic translation initiation factor 3 subunit C	eIF3-S8
1.36467	30.32	28.9554	+	antiDlar_Rb IgG	9145200000	5.86992	0.00022223	1.33534	45.8855	Q9VQL7;B7Z001;Q9VQL6;M9PB21	Q9VQL7;B7Z001	3-oxoacyl-[acyl-carrier-protein] reductase	FASN1
2.15228	24.4786	22.3263	+	antiDlar_Rb IgG	104070000	2.27769	0.0162863	2.53895	5.51498	Q7PLB8	Q7PLB8	3-oxoacyl-[acyl-carrier-protein] reductase	FASN3
0.613844	27.2755	26.6617	+	antiDlar_Rb IgG	995370000	2.03983	0.0251246	0.553087	4.72708	Q9VA83;A0A0B4KHF0	Q9VA83;A0A0B4KHF0	Ferritin	Fer2LCH
0.353123	25.5632	25.2101	+	antiDlar_Rb IgG	382120000	1.65732	0.0487586	0.344297	3.63751	Q8IQZ7;Q8IQZ8;O61604	Q8IQZ7;Q8IQZ8;O61604	Fimbrin	Fim
2.18257	23.7598	21.5772	+	antiDlar_Rb IgG	43781000	3.57236	0.00210209	2.13918	12.0989	Q9VZI3;Q9VVD2	Q9VZI3	Unc-112-related protein	Fit1
0.555681	24.5424	23.9868	+	antiDlar_Rb IgG	154040000	2.43068	0.0123696	0.60668	6.075	A4V4I0;P26308	A4V4I0;P26308	Guanine nucleotide-binding protein subunit beta-1	Gbeta13F
2.30137	24.242	21.9406	+	antiDlar_Rb IgG	338550000	2.26533	0.016601	2.08321	5.47164	Q9VAW3	Q9VAW3	Glutamine--fructose-6-phosphate transaminase	Gfat2
2.74922	29.2399	26.4907	+	antiDlar_Rb IgG	3693300000	5.30539	0.000412659	2.82657	33.1303	Q9VFC8;A0A0B4KHJ5	Q9VFC8;A0A0B4KHJ5	Glycogen [starch] synthase	GlyS
1.80277	27.6225	25.8197	+	antiDlar_Rb IgG	653840000	4.45352	0.000706272	1.85412	20.2375	Q9V3D8;A0A0C4FEI8	Q9V3D8;A0A0C4FEI8	Granny smith	grsm
0.608788	28.9872	28.3784	+	antiDlar_Rb IgG	4126500000	2.82717	0.00650102	0.595436	7.75651	X2JJG8;X2JDA5;P20478	X2JJG8;X2JDA5;P20478	Glutamine synthetase;Glutamine synthetase 2 cytoplasmic	Gs2
0.457952	24.5475	24.0895	+	antiDlar_Rb IgG	116810000	2.04995	0.0246942	0.469732	4.75872	Q4ABE3;Q4ABD8;Q4AB54;P02255;Q4AB94	Q4ABE3;Q4ABD8;Q4AB54;P02255	Histone H1	His1:CG33801;His1:CG33807;His1:CG33861;His1
1.43039	23.2468	21.8164	+	antiDlar_Rb IgG	44089000	3.22558	0.0037096	1.50412	9.85423	M9PCE5;Q9VU94	M9PCE5;Q9VU94	Hemolectin	Hml
0.946337	26.917	25.9706	+	antiDlar_Rb IgG	758620000	2.13252	0.0211204	0.865681	5.0229	E1JHA4;P48809	E1JHA4;P48809	Heterogeneous nuclear ribonucleoprotein 27C	Hrb27C
0.509302	27.9338	27.4245	+	antiDlar_Rb IgG	2207200000	2.16785	0.0199461	0.619796	5.13934	Q9VD58	Q9VD58	Isocitrate dehydrogenase 3b	Idh3b
3.5604	25.1682	21.6078	+	antiDlar_Rb IgG	149300000	3.72325	0.00176969	3.59035	13.2207	Q8MSW0	Q8MSW0	Isoleucyl-tRNA synthetase	IleRS
0.610472	23.2272	22.6167	+	antiDlar_Rb IgG	40556000	1.69699	0.0458305	0.567855	3.74169	Q9V400;E3CTS5	Q9V400	Integrin linked kinase	Ilk
2.2117	24.1695	21.9578	+	antiDlar_Rb IgG	99465000	1.65956	0.0487435	1.96214	3.64333	Q7K1W4	Q7K1W4	Epoxide hydrolase	Jheh3
1.56449	25.9536	24.3892	+	antiDlar_Rb IgG	235440000	4.03919	0.00117184	1.49161	15.9036	Q9VN44	Q9VN44	Karyopherin beta 3	Karybeta3
0.408199	25.8944	25.4862	+	antiDlar_Rb IgG	277750000	2.59523	0.0095832	0.472178	6.7298	P17210	P17210	Kinesin heavy chain	Khc
2.92957	24.7596	21.8301	+	antiDlar_Rb IgG	97206000	3.56174	0.00211389	2.81406	12.0235	M9PFG7;M9PF24;P46824	M9PFG7;M9PF24;P46824	Kinesin light chain	Klc
1.73008	24.1984	22.4683	+	antiDlar_Rb IgG	98076000	1.85466	0.0345409	1.53471	4.17501	X2J4W8;Q9V447	X2J4W8;Q9V447	Krueppel homolog 2	Kr-h2
3.02687	24.6871	21.6602	+	antiDlar_Rb IgG	147240000	2.83381	0.00645145	2.72731	7.78784	Q9VZQ3;Q7KV69;Q7KV70;M9PBL6;A8JNJ6	Q9VZQ3;Q7KV69;Q7KV70;M9PBL6;A8JNJ6	Karst	kst
0.798761	29.209	28.4103	+	antiDlar_Rb IgG	3884200000	3.03186	0.0049256	0.771888	8.77675	Q9VWH4;Q8T0R3	Q9VWH4	Probable isocitrate dehydrogenase [NAD] subunit alpha, mitochondrial	l(1)G0156
0.856661	29.3899	28.5332	+	antiDlar_Rb IgG	4904800000	3.6848	0.00183466	0.862285	12.9257	Q9W4H6;Q7KVX1;Q7YU05	Q9W4H6;Q7KVX1;Q7YU05	Pyruvate dehydrogenase E1 component subunit alpha	l(1)G0334
10.533	32.1154	21.5824	+	antiDlar_Rb IgG	1385700000000	4.81536	0.000452526	10.5275	24.9586	A8DZ18;P16621;M9PD76;M9NCY3;M9PDF7;M9PDR3;M9PG93	A8DZ18;P16621;M9PD76;M9NCY3;M9PDF7;M9PDR3;M9PG93	Protein-tyrosine-phosphatase;Tyrosine-protein phosphatase Lar	Lar
0.457735	31.3634	30.9057	+	antiDlar_Rb IgG	21430000000	1.94824	0.0292657	0.504401	4.4478	A0A0B4KEF3;P07188	A0A0B4KEF3;P07188	Larval cuticle protein 3	Lcp3
2.04962	24.9651	22.9155	+	antiDlar_Rb IgG	152500000	1.97106	0.0280856	1.96942	4.51623	Q9W3K9	Q9W3K9	Lipid droplet subset dehydrogenase 1	Ldsdh1
1.08037	26.0876	25.0072	+	antiDlar_Rb IgG	2146900000	2.22061	0.0179732	1.28376	5.31713	Q9VVB5;M9PFX9;Q8IQQ3;Q7KUQ5;Q9VVB8	Q9VVB5;M9PFX9;Q8IQQ3;Q7KUQ5	Limpet	Lmpt
0.470524	25.6986	25.2281	+	antiDlar_Rb IgG	361610000	2.4654	0.0117176	0.450846	6.20845	Q9VCI3;A0A0B4KHZ1	Q9VCI3;A0A0B4KHZ1	Lipid storage droplets surface-binding protein 1	Lsd-1
0.975327	30.5797	29.6043	+	antiDlar_Rb IgG	12389000000	2.87972	0.00609669	0.987532	8.00765	P11997	P11997	Larval serum protein 1 gamma chain	Lsp1gamma
0.529799	31.932	31.4022	+	antiDlar_Rb IgG	24714000000	3.93998	0.00131612	0.540104	15.0089	X2JCV2;Q24388	X2JCV2;Q24388	Larval serum protein 2	Lsp2
1.41882	24.6734	23.2545	+	antiDlar_Rb IgG	128360000	2.32971	0.0148742	1.46847	5.70042	P23128	P23128	Putative ATP-dependent RNA helicase me31b	me31B
1.29498	30.5544	29.2594	+	antiDlar_Rb IgG	5967100000	2.04425	0.0249446	1.09566	4.7409	A0A0B4LGF8;P53777;B7YZP9	A0A0B4LGF8;P53777;B7YZP9	Muscle LIM protein 1	Mlp60A
1.54787	29.3138	27.766	+	antiDlar_Rb IgG	2781900000	5.00432	0.000452526	1.50595	27.8411	A4V2J1;Q24400	A4V2J1;Q24400	Muscle LIM protein Mlp84B	Mlp84B
1.76383	27.3672	25.6034	+	antiDlar_Rb IgG	950590000	4.08325	0.00116468	1.826	16.3174	Q7JUS9	Q7JUS9	Mitochondrial phosphate carrier protein 1	Mpcp1
2.09802	28.7512	26.6532	+	antiDlar_Rb IgG	1704800000	4.63976	0.000507049	2.12479	22.5454	Q0E8E8	Q0E8E8	Mitochondrial phosphate carrier protein 2	Mpcp2
2.97918	25.2127	22.2336	+	antiDlar_Rb IgG	185050000	2.37232	0.0137488	3.44155	5.85608	M9MRS7;Q23978	M9MRS7;Q23978	Myosin-IA	Myo31DF
1.63777	27.0071	25.3693	+	antiDlar_Rb IgG	829010000	3.52073	0.00228483	1.59549	11.7365	Q23979	Q23979	Myosin-IB	Myo61F
1.32285	26.1677	24.8449	+	antiDlar_Rb IgG	470310000	2.8806	0.00609669	1.34426	8.0119	Q9VI25	Q9VI25	Neurochondrin homolog	Neurochondrin
1.41943	26.0593	24.6399	+	antiDlar_Rb IgG	460080000	2.03671	0.0251546	1.4692	4.71736	M9PJP0;Q9VXK0	M9PJP0;Q9VXK0	Protein NipSnap	Nipsnap
0.585415	23.7888	23.2033	+	antiDlar_Rb IgG	71872000	2.50368	0.0112317	0.623124	6.35848	E1JJF9;E1JJF8;M9NEZ5;P20241	E1JJF9;E1JJF8;M9NEZ5;P20241	Neuroglian	Nrg
0.507778	24.1681	23.6604	+	antiDlar_Rb IgG	108290000	1.65124	0.0492078	0.622497	3.62171	O76268;Q9VQI8;M9PBV2;Q8IPZ6	O76268;Q9VQI8;M9PBV2	LD11641p;FI18627p1;NTPase	NTPase
1.2097	23.1811	21.9714	+	antiDlar_Rb IgG	22793000	3.04845	0.00479654	1.07001	8.86452	Q9VBU7;A0A0B4K7J2	Q9VBU7;A0A0B4K7J2	E3 SUMO-protein ligase RanBP2	Nup358
2.98728	28.1353	25.148	+	antiDlar_Rb IgG	1512500000	4.71379	0.000506417	2.92503	23.5333	A0A0B4JCT4;A1ZAU2;A1ZAU3;C3KGN2	A0A0B4JCT4;A1ZAU2;A1ZAU3;C3KGN2	Narrow	nw
1.16816	27.0647	25.8965	+	antiDlar_Rb IgG	521780000	2.99901	0.00516342	1.0629	8.60519	Q8T0V6	Q8T0V6	Protein obstructor-E	obst-E
0.915255	27.1506	26.2354	+	antiDlar_Rb IgG	1137200000	3.81484	0.00154345	0.863108	13.9497	Q8T6I0;Q8T8W3	Q8T6I0;Q8T8W3	EH domain containing protein	Past1
2.81175	24.5273	21.7155	+	antiDlar_Rb IgG	121700000	3.68178	0.00183466	2.58632	12.9028	A0A0B4K7V5;P91622;A0A0B4KFG2;A8DY78	A0A0B4K7V5;P91622;A0A0B4KFG2;A8DY78	[Pyruvate dehydrogenase (acetyl-transferring)] kinase, mitochondrial	Pdk
1.79519	25.6198	23.8246	+	antiDlar_Rb IgG	281680000	2.0063	0.0267397	2.10952	4.62338	P20007;A8DYI3;Q7JXB5	P20007	Phosphoenolpyruvate carboxykinase [GTP]	Pepck
0.769987	28.0678	27.2978	+	antiDlar_Rb IgG	2566300000	4.21352	0.000983678	0.799914	17.6034	P52034;A0A0B4K7L1;A0A0B4KFI7	P52034;A0A0B4K7L1;A0A0B4KFI7	ATP-dependent 6-phosphofructokinase	Pfk
1.11159	26.2711	25.1595	+	antiDlar_Rb IgG	486890000	2.81482	0.00657283	1.06902	7.69854	P41572;M9PIS3	P41572;M9PIS3	6-phosphogluconate dehydrogenase, decarboxylating	Pgd
1.07381	27.6475	26.5736	+	antiDlar_Rb IgG	1404000000	2.23273	0.0175931	1.39872	5.35866	P52029;CON__Q3ZBD7	P52029	Glucose-6-phosphate isomerase	Pgi
2.51739	24.4951	21.9777	+	antiDlar_Rb IgG	61268000	3.57605	0.00210209	2.43377	12.1252	A1Z7P1	A1Z7P1	Phosphoglucomutase 2a	Pgm2a;Pmm45A
1.7754	25.4936	23.7182	+	antiDlar_Rb IgG	163010000	3.99318	0.00125879	1.91682	15.4824	E6EK15;Q9V4C7;Q59DP8;Q59DQ0;E6EK17;E6EK18;Q59DP9	E6EK15;Q9V4C7;Q59DP8;Q59DQ0;E6EK17;E6EK18;Q59DP9	Calcium-transporting ATPase	PMCA
0.695808	24.5299	23.8341	+	antiDlar_Rb IgG	181340000	1.83866	0.0356448	0.678704	4.12957	M9MQH9;P36179;M9NDI6;H5V8B8	M9MQH9;P36179;M9NDI6;H5V8B8	Serine/threonine-protein phosphatase PP2A 65 kDa regulatory subunit	Pp2A-29B
2.87641	26.2647	23.3882	+	antiDlar_Rb IgG	368420000	5.32168	0.000412659	2.92301	33.4436	Q868Z9	Q868Z9	Papilin	Ppn
1.17387	25.9477	24.7738	+	antiDlar_Rb IgG	312600000	1.73843	0.0426137	1.36375	3.85254	Q9VYV3	Q9VYV3	Thioredoxin domain-containing protein 5 homolog	prtp
1.72095	23.5327	21.8118	+	antiDlar_Rb IgG	36769000	2.85399	0.00632121	1.53556	7.88377	Q9W0E4;Q8IRH0;Q8IRH1	Q9W0E4;Q8IRH0;Q8IRH1	Aminopeptidase	Psa
0.553652	25.5075	24.9538	+	antiDlar_Rb IgG	238220000	2.68984	0.00817088	0.577641	7.13316	O18332	O18332	Rab1	Rab1
0.778181	24.9784	24.2002	+	antiDlar_Rb IgG	75313000	1.99979	0.0269428	0.788102	4.60346	O18335	O18335	Drab11	Rab11
2.25487	24.0941	21.8392	+	antiDlar_Rb IgG	89227000	3.35717	0.0030523	2.3013	10.6552	Q9V3I2	Q9V3I2	Drab5	Rab5
0.794407	24.1408	23.3464	+	antiDlar_Rb IgG	101980000	2.64096	0.00888175	0.928864	6.92221	O76742	O76742	Rab7	Rab7
2.13577	24.5959	22.4601	+	antiDlar_Rb IgG	57868000	2.44958	0.0120622	2.41062	6.14735	M9PBH7;P40792	M9PBH7;P40792	Ras-related protein Rac1	Rac1
0.478991	27.7795	27.3005	+	antiDlar_Rb IgG	1944400000	1.82881	0.0361717	0.438614	4.10177	M9PCC1;O18640;M9PB67;Q9VYQ9	M9PCC1;O18640	Guanine nucleotide-binding protein subunit beta-like protein	Rack1
1.08579	26.3252	25.2394	+	antiDlar_Rb IgG	412790000	3.56891	0.00210209	1.11577	12.0744	M9PEJ8;M9PBW9;Q9VSL8;M9NDM3;M9PF06	M9PEJ8;M9PBW9;Q9VSL8;M9NDM3	Rhea;Talin	rhea
1.30166	26.9548	25.6532	+	antiDlar_Rb IgG	780470000	3.05929	0.00470574	1.33095	8.92238	Q9VTP4	Q9VTP4	60S ribosomal protein L10a-2	RpL10Ab
1.30785	28.0155	26.7077	+	antiDlar_Rb IgG	1344600000	2.78928	0.00686479	1.4238	7.57988	M9PFF0;P41126	M9PFF0;P41126	60S ribosomal protein L13	RpL13
1.13884	27.4969	26.3581	+	antiDlar_Rb IgG	929790000	2.9571	0.00547136	1.29969	8.39078	A8Y560;O17445	A8Y560;O17445	Ribosomal protein L15;60S ribosomal protein L15	RpL15
1.15739	27.2036	26.0462	+	antiDlar_Rb IgG	960220000	2.74259	0.0075741	1.03771	7.36715	M9PHM6;Q9VS34	M9PHM6;Q9VS34	60S ribosomal protein L18	RpL18
0.596087	26.1387	25.5427	+	antiDlar_Rb IgG	558870000	2.10643	0.0222884	0.546594	4.93827	P41093	P41093	60S ribosomal protein L18a	RpL18A
1.0487	27.2951	26.2464	+	antiDlar_Rb IgG	940300000	3.14862	0.00409594	1.11335	9.41226	P36241	P36241	60S ribosomal protein L19	RpL19
0.648165	26.4683	25.8201	+	antiDlar_Rb IgG	620110000	1.97281	0.0280666	0.780766	4.52151	Q9VBN5	Q9VBN5	60S ribosomal protein L27	RpL27
1.14125	27.2136	26.0724	+	antiDlar_Rb IgG	917100000	3.34942	0.00308388	1.17404	10.6063	M9MRC9;P41092	M9MRC9;P41092	60S ribosomal protein L27a	RpL27A
0.545872	27.2289	26.683	+	antiDlar_Rb IgG	1122300000	1.68772	0.0464721	0.804626	3.71719	D1Z3A1;Q9VZS5	D1Z3A1;Q9VZS5	60S ribosomal protein L28	RpL28
1.05689	28.0786	27.0217	+	antiDlar_Rb IgG	1785900000	4.03264	0.00117184	1.04587	15.8429	O16797	O16797	60S ribosomal protein L3	RpL3
0.931519	25.8211	24.8896	+	antiDlar_Rb IgG	476640000	2.43319	0.0123469	0.8439	6.08456	P04359	P04359	60S ribosomal protein L32	RpL32
1.14609	26.0347	24.8886	+	antiDlar_Rb IgG	354290000	1.82162	0.0366786	0.958405	4.08154	M9MRF2;Q9VMU4	M9MRF2;Q9VMU4	60S ribosomal protein L37a	RpL37A
0.82596	28.2096	27.3837	+	antiDlar_Rb IgG	2176100000	2.7347	0.00761375	0.799848	7.33172	P09180	P09180	60S ribosomal protein L4	RpL4
0.605509	27.6017	26.9961	+	antiDlar_Rb IgG	1356700000	1.66355	0.0485261	0.534686	3.65375	R9Q794;Q9W5R8	R9Q794;Q9W5R8	60S ribosomal protein L5	RpL5
0.901287	27.2225	26.3212	+	antiDlar_Rb IgG	939190000	2.38192	0.0134957	1.01988	5.89166	Q9V9W2;Q9V9W3	Q9V9W2;Q9V9W3	60S ribosomal protein L6	RpL6
0.945068	27.5825	26.6374	+	antiDlar_Rb IgG	1050900000	1.92917	0.0300683	1.1324	4.3912	X2JCS6;P46223	X2JCS6;P46223	60S ribosomal protein L7a	RpL7A
0.603661	27.6544	27.0507	+	antiDlar_Rb IgG	1588000000	3.32331	0.00317935	0.620993	10.4434	Q9V3G1	Q9V3G1	60S ribosomal protein L8	RpL8
1.14925	26.8478	25.6986	+	antiDlar_Rb IgG	958630000	2.93157	0.00569575	1.07813	8.26258	X2JDU0;P50882	X2JDU0;P50882	60S ribosomal protein L9	RpL9
0.611439	28.3862	27.7748	+	antiDlar_Rb IgG	1873800000	2.4565	0.0119157	0.696432	6.17401	M9PBK5;P08570	M9PBK5;P08570	60S acidic ribosomal protein P1	RpLP1
3.14549	24.9674	21.8219	+	antiDlar_Rb IgG	182360000	2.92806	0.00569575	3.13659	8.2451	Q9VW54	Q9VW54	26S proteasome non-ATPase regulatory subunit 2	Rpn1
2.2909	24.6464	22.3555	+	antiDlar_Rb IgG	129900000	1.68155	0.0469061	1.86249	3.70092	Q9V3G7	Q9V3G7	26S proteasome non-ATPase regulatory subunit 6	Rpn7
0.758034	26.6102	25.8522	+	antiDlar_Rb IgG	644380000	3.43787	0.00263224	0.810466	11.1763	E1JJM9;P48149	E1JJM9;P48149	40S ribosomal protein S15Aa	RpS15Aa
1.01181	27.535	26.5232	+	antiDlar_Rb IgG	1052400000	1.91171	0.0310419	1.09213	4.33986	A0A0B4LG52;Q9W237	A0A0B4LG52;Q9W237	40S ribosomal protein S16	RpS16
0.69549	26.1772	25.4817	+	antiDlar_Rb IgG	669660000	2.51661	0.0110754	0.705633	6.40982	P17704	P17704	40S ribosomal protein S17	RpS17
0.510319	26.6714	26.1611	+	antiDlar_Rb IgG	780210000	2.05802	0.024313	0.476507	4.78406	E2QD65;P39018	E2QD65;P39018	40S ribosomal protein S19a	RpS19a
0.212389	27.2361	27.0237	+	antiDlar_Rb IgG	1475700000	1.94021	0.0295604	0.204843	4.42391	M9PB84;P31009	M9PB84;P31009	40S ribosomal protein S2	RpS2
0.581589	26.473	25.8914	+	antiDlar_Rb IgG	485670000	2.10225	0.0223654	0.541457	4.92478	M9PG47;P13008	M9PG47;P13008	40S ribosomal protein S26	RpS26
0.436813	27.7803	27.3435	+	antiDlar_Rb IgG	1803000000	3.21455	0.0037096	0.444373	9.78973	G3M3A2;Q06559	G3M3A2;Q06559	40S ribosomal protein S3	RpS3
0.548683	27.8533	27.3046	+	antiDlar_Rb IgG	1911400000	1.90111	0.0315479	0.555595	4.30887	P55830	P55830	40S ribosomal protein S3a	RpS3A
1.59154	27.3235	25.732	+	antiDlar_Rb IgG	998630000	4.04783	0.00117184	1.53629	15.9839	X2JGM9;P41042	X2JGM9;P41042	40S ribosomal protein S4	RpS4
1.23399	25.6849	24.4509	+	antiDlar_Rb IgG	386130000	2.81914	0.00657283	1.23381	7.71876	X2JKU5;Q24186;A0A0B4K683	X2JKU5;Q24186	40S ribosomal protein S5a	RpS5a
0.914566	28.7106	27.7961	+	antiDlar_Rb IgG	2735700000	3.29171	0.00337008	0.892473	10.2494	A0A0B4K6N1;Q8MLY8	A0A0B4K6N1;Q8MLY8	40S ribosomal protein S8	RpS8
0.898468	25.9569	25.0584	+	antiDlar_Rb IgG	494520000	1.93343	0.0299416	0.70986	4.4038	C6SUW3;P55935;Q95RG1	C6SUW3;P55935;Q95RG1	40S ribosomal protein S9	RpS9
0.61623	24.7514	24.1352	+	antiDlar_Rb IgG	198530000	1.67164	0.0478707	0.755542	3.67491	Q7KMQ0;M9PC18;Q9VQN8	Q7KMQ0	26S proteasome regulatory subunit 7	Rpt1
3.44979	26.1103	22.6605	+	antiDlar_Rb IgG	162490000	4.66949	0.000507049	3.41697	22.9371	A0A0B4K715;A0A0B4K7K0;A0A0B4K7U9;A0A0B4K719;Q24498	A0A0B4K715;A0A0B4K7K0;A0A0B4K7U9;A0A0B4K719;Q24498	Ryanodine receptor 44F	RyR;Rya-r44F
0.748289	26.0111	25.2628	+	antiDlar_Rb IgG	316250000	1.65829	0.0487586	0.706463	3.64004	Q9VG81	Q9VG81	Saccheropin dehydrogenase 2	Sccpdh2
0.340281	26.7318	26.3915	+	antiDlar_Rb IgG	827730000	2.68837	0.00817088	0.30782	7.12675	Q9VJ43	Q9VJ43	Non-specific lipid-transfer protein	ScpX
0.980906	30.9216	29.9407	+	antiDlar_Rb IgG	11170000000	3.13121	0.00418452	0.885988	9.31487	Q94523	Q94523	Succinate dehydrogenase [ubiquinone] flavoprotein subunit, mitochondrial	SdhA
2.35096	29.91	27.559	+	antiDlar_Rb IgG	4329600000	5.14161	0.000452526	2.27601	30.1401	P21914;Q9VWN3	P21914	Succinate dehydrogenase [ubiquinone] iron-sulfur subunit, mitochondrial	SdhB
0.602283	25.4273	24.825	+	antiDlar_Rb IgG	339200000	1.64808	0.0493303	0.635338	3.61351	Q7KSQ0	Q7KSQ0	Scheggia	sea
1.54145	25.3159	23.7744	+	antiDlar_Rb IgG	208240000	1.89497	0.0317362	1.30688	4.291	Q9VQ94;M9PC99	Q9VQ94;M9PC99	Secretory 24CD	Sec24CD
3.58197	25.5902	22.0082	+	antiDlar_Rb IgG	209340000	2.39356	0.0131856	3.1827	5.93501	Q8STG9	Q8STG9	DSec61alpha	Sec61alpha
1.37018	30.3065	28.9363	+	antiDlar_Rb IgG	7760400000	4.82492	0.000452526	1.43165	25.097	X2JB48;Q26365;O62526	X2JB48;Q26365	ADP, ATP carrier protein	sesB
0.842432	24.6678	23.8254	+	antiDlar_Rb IgG	103680000	4.78631	0.000454512	0.878242	24.5424	P02840	P02840	Salivary glue protein Sgs-3	Sgs3
1.2625	26.7133	25.4508	+	antiDlar_Rb IgG	653340000	2.41786	0.012617	1.12333	6.02633	P07701	P07701	Salivary glue protein Sgs-5	Sgs5
1.73229	26.7523	25.02	+	antiDlar_Rb IgG	505900000	3.48032	0.00245018	1.84015	11.46	Q9VEI6	Q9VEI6	Sgs5bis	Sgs5bis
1.85626	23.5174	21.6611	+	antiDlar_Rb IgG	54260000	2.29341	0.0159799	1.6974	5.5705	Q0KHQ1	Q0KHQ1	SRA stem-loop interacting RNA binding protein 1	SLIRP1
3.56903	25.5949	22.0259	+	antiDlar_Rb IgG	188440000	4.08743	0.00116468	3.48104	16.3572	Q9V7Y2	Q9V7Y2	Sphingosine-1-phosphate lyase	Sply
1.88433	24.0129	22.1286	+	antiDlar_Rb IgG	64383000	1.66552	0.0484314	1.51181	3.65889	Q9XYA7;Q8INR0;Q8INQ9	Q9XYA7;Q8INR0;Q8INQ9	LIM domain-containing protein	stck
1.21924	26.0828	24.8636	+	antiDlar_Rb IgG	483950000	2.49105	0.0113853	1.29129	6.30865	Q9Y119	Q9Y119	Trehalose-6-phosphate synthase 1	Tps1
2.0828	24.1674	22.0846	+	antiDlar_Rb IgG	76467000	2.30083	0.0157633	1.90159	5.59685	Q7K1I4	Q7K1I4	Tetraspanin	Tsp42Ea
1.00089	30.2401	29.2392	+	antiDlar_Rb IgG	6252500000	4.05915	0.00117184	1.02771	16.0898	P45594	P45594	Cofilin/actin-depolymerizing factor homolog	tsr
1.58268	23.999	22.4164	+	antiDlar_Rb IgG	121650000	2.03731	0.0251546	1.60207	4.71924	A0A0B4LGZ3;P36872	A0A0B4LGZ3;P36872	Serine/threonine-protein phosphatase 2A 55 kDa regulatory subunit B;Protein phosphatase PP2A 55 kDa regulatory subunit	tws
1.67068	23.5917	21.921	+	antiDlar_Rb IgG	34486000	2.97696	0.00525519	1.61372	8.49177	Q9VGS9	Q9VGS9	UDP-glycosyltransferase family 35 member A1	Ugt35a
1.31254	23.4259	22.1133	+	antiDlar_Rb IgG	35270000	2.52364	0.0109847	1.54381	6.4379	Q9VG30	Q9VG30	UDP-glycosyltransferase family 37 member A2	Ugt37A2
2.25524	24.1045	21.8493	+	antiDlar_Rb IgG	51655000	2.75014	0.00747777	2.35283	7.40117	Q9W2J4	Q9W2J4	UDP-glucuronosyltransferase	Ugt49B1
1.04553	26.1137	25.0682	+	antiDlar_Rb IgG	367790000	1.78192	0.0389495	1.18255	3.97115	A0A0B4LGY0;A0A0B4LGZ0;Q9VH91;E1JIH1;A0A0B4LI11;A0A0B4LGY1;E1JIH2;E1JIH3;Q8INN5;A0A126GUR5;Q8INN7;Q9VH92;Q8INN6	A0A0B4LGY0;A0A0B4LGZ0;Q9VH91;E1JIH1;A0A0B4LI11;A0A0B4LGY1;E1JIH2;E1JIH3;Q8INN5;A0A126GUR5;Q8INN7;Q9VH92;Q8INN6	Uncoordinated 115a;Uncoordinated 115b	Unc-115a;Unc-115b
0.692717	27.0831	26.3904	+	antiDlar_Rb IgG	850520000	2.26204	0.0166633	0.733976	5.46016	Q9VXI6;Q9VAW7	Q9VXI6	Cytochrome b-c1 complex subunit 7	UQCR-14
0.408743	28.1213	27.7126	+	antiDlar_Rb IgG	2472900000	1.704	0.0455497	0.454408	3.7603	Q9VFF0	Q9VFF0	Ubiquinol-cytochrome c reductase core protein 1	UQCR-C1
0.617975	23.8495	23.2315	+	antiDlar_Rb IgG	123960000	1.96439	0.0284391	0.55493	4.49614	Q9W4P5	Q9W4P5	V-type proton ATPase subunit d 1	VhaAC39-1
0.929632	25.4468	24.5171	+	antiDlar_Rb IgG	263690000	1.9726	0.0280666	1.11079	4.52087	M9PDK5;Q9V3J1	M9PDK5;Q9V3J1	V-type proton ATPase subunit H	VhaSFD
1.88636	24.4785	22.5921	+	antiDlar_Rb IgG	56843000	4.10091	0.00115376	1.86729	16.4863	A1Z713	A1Z713	Vacuolar protein sorting-associated protein 13	Vps13
0.836304	28.8139	27.9776	+	antiDlar_Rb IgG	2847500000	4.92032	0.000452526	0.815696	26.5211	G3JX29;G3JX30;G3JX27;G3JX28;A0A0B4KFR8;A0A0B4KEW3;A0A0B4LGL0;A1ZA47;G3JX32;A0A0B4KER6;A0A126GUN6;C1C3E7;G3JX31;G3JX33;G3JX25	G3JX29;G3JX30;G3JX27;G3JX28;A0A0B4KFR8;A0A0B4KEW3;A0A0B4LGL0;A1ZA47;G3JX32;A0A0B4KER6;A0A126GUN6;C1C3E7	PDZ and LIM domain protein Zasp	Zasp52
1.22579	26.8447	25.6189	+	antiDlar_Rb IgG	489740000	2.87842	0.00609669	1.21904	8.00134	Q86BH6;Q9VSN2;Q9VSN0;Q058U1;Q95TZ7;E1JI73;Q8IQB4;E1JI76	Q86BH6;Q9VSN2;Q9VSN0;Q058U1;Q95TZ7;E1JI73;Q8IQB4	Z band alternatively spliced PDZ-motif protein 66	Zasp66

## Sheet: sDlarFc-vs-Fc_1456
Dlar-Fc_x-y_Fc	Dlar-Fc	Fc	Student's T-test Significant Dlar-Fc_Fc	Student's T-test significant	Intensity	-Log Student's T-test p-value Dlar-Fc_Fc	Student's T-test q-value Dlar-Fc_Fc	Student's T-test Difference Dlar-Fc_Fc	Student's T-test Test statistic Dlar-Fc_Fc	Protein IDs	Majority protein IDs	Protein names	Gene names
0.248905	26.3615	26.1126	+	Dlar-Fc_Fc	202930000	2.19579	0.0319997	0.251251	5.23292	Q7JV23;A8DY67;A1Z784	Q7JV23;A8DY67;A1Z784	Acetyl-CoA carboxylase	ACC
0.957348	29.4084	28.451	+	Dlar-Fc_Fc	1412700000	3.32733	0.0130008	0.877352	10.4684	P53501;A0A0B4LH50;P83967;P10981;M9PFZ6;P02574	P53501;A0A0B4LH50;P83967;P10981;M9PFZ6;P02574	Actin-57B;Actin, indirect flight muscle;Actin-87E;Actin, larval muscle	Act57B;Act87E;Act88F;Act79B
0.637201	24.3764	23.7392	+	Dlar-Fc_Fc	48258000	2.76026	0.0142156	0.627125	7.44703	M9PDQ0;M9PBI5;M9PGV6;P13395	M9PDQ0;M9PBI5;M9PGV6;P13395	Spectrin alpha chain	alpha-Spec
0.400703	27.4959	27.0952	+	Dlar-Fc_Fc	446090000	3.47152	0.0130008	0.435594	11.4007	P06605;P06603;P06604	P06605;P06603;P06604	Tubulin alpha-3 chain;Tubulin alpha-1 chain;Tubulin alpha-2 chain	alphaTub84D;alphaTub84B;alphaTub85E
0.644836	25.1094	24.4646	+	Dlar-Fc_Fc	96255000	2.70307	0.0150982	0.594067	7.19122	Q9VAC1	Q9VAC1	Acetyl-CoA deacylase	anon-WO0153538.36
0.5952	23.6238	23.0286	+	Dlar-Fc_Fc	28011000	3.10673	0.0142156	0.571891	9.17954	Q7KTG2	Q7KTG2	Apolipoprotein lipid transfer particle	Apoltp
0.375935	27.7079	27.3319	+	Dlar-Fc_Fc	504270000	2.65077	0.0159317	0.43737	6.9641	A8JNP1;P48610;A8JNP2	A8JNP1;P48610;A8JNP2	Arginine kinase	Argk
1.37383	21.7713	20.3975	+	Dlar-Fc_Fc	7693800	2.87562	0.0142156	1.54457	7.9878	Q7KVP4;Q86BS7;E1JGQ5;Q9W2H8	Q7KVP4;Q86BS7;E1JGQ5;Q9W2H8	4-alpha-glucanotransferase	BEST:GH22856
0.408154	27.5244	27.1162	+	Dlar-Fc_Fc	622700000	2.50162	0.0193405	0.440372	6.35032	Q24560;A1ZBL0;A0A0B4LGH1;P08841;CON__ENSEMBL:ENSBTAP00000025008	Q24560;A1ZBL0;A0A0B4LGH1;P08841	Tubulin beta-1 chain;Tubulin beta-3 chain	betaTub56D;betaTub60D
0.998158	26.0857	25.0875	+	Dlar-Fc_Fc	145130000	2.26571	0.0292348	1.08701	5.47297	L0MPZ1;X2JD89;Q7KQP6;L0MN91;D1YSG0	L0MPZ1;X2JD89;Q7KQP6;L0MN91;D1YSG0	Bent	bt
2.23203	22.5148	20.2827	+	Dlar-Fc_Fc	10217000	3.07075	0.0142156	2.10161	8.98387	E1JIL4;Q24572	E1JIL4;Q24572	Probable histone-binding protein Caf1	Caf1
3.02997	23.6194	20.5894	+	Dlar-Fc_Fc	17205000	3.16199	0.0138359	3.00001	9.48771	Q7JZZ3	Q7JZZ3	RE03883p	CG13321
0.439667	25.1715	24.7318	+	Dlar-Fc_Fc	78153000	2.28273	0.0288138	0.494583	5.53274	A0A0B4JD11;Q9NJH0	A0A0B4JD11;Q9NJH0	Elongation factor 1-gamma	Ef1gamma
0.506006	27.8548	27.3488	+	Dlar-Fc_Fc	507940000	2.72751	0.0147818	0.480879	7.29954	Q9VQL7;B7Z001;Q9VQL6;M9PB21	Q9VQL7;B7Z001	3-oxoacyl-[acyl-carrier-protein] reductase	FASN1
1.05531	25.2712	24.2159	+	Dlar-Fc_Fc	79671000	2.7865	0.0142156	0.99577	7.56707	Q9VA83;A0A0B4KHF0	Q9VA83;A0A0B4KHF0	Ferritin	Fer2LCH
0.796362	24.2864	23.4901	+	Dlar-Fc_Fc	44704000	2.38451	0.0245948	0.760946	5.90128	A4UZZ4;Q9XTL9	A4UZZ4;Q9XTL9	Alpha-1, 4 glucan phosphorylase;Glycogen phosphorylase	GlyP
0.318678	26.5131	26.1944	+	Dlar-Fc_Fc	217590000	2.82743	0.0142156	0.30649	7.75777	X2JJG8;X2JDA5;P20478	X2JJG8;X2JDA5;P20478	Glutamine synthetase;Glutamine synthetase 2 cytoplasmic	Gs2
5.44587	26.3238	20.878	+	Dlar-Fc_Fc	258290000	3.35675	0.0130008	5.73293	10.6525	P29843;Q8I0E9;P11146	P29843;Q8I0E9	Heat shock 70 kDa protein cognate 1	Hsc70-1
0.831266	24.0033	23.1721	+	Dlar-Fc_Fc	39316000	2.56476	0.0177778	0.70544	6.60422	Q7KUB0;Q8IQA7;Q9VSI6;Q7KUB1;B7Z0E0	Q7KUB0;Q8IQA7;Q9VSI6;Q7KUB1;B7Z0E0	Isocitrate dehydrogenase [NADP]	Idh
0.725197	25.917	25.1918	+	Dlar-Fc_Fc	91917000	1.89824	0.046559	0.715621	4.30052	B5RJQ0;Q95028	B5RJQ0;Q95028	L-lactate dehydrogenase	ImpL3
2.47523	23.3111	20.8358	+	Dlar-Fc_Fc	18350000	3.9957	0.00558003	2.47019	15.5051	Q9V9A9;Q0E9N2;E1JGY6;E1JGY5;Q0E9N3	Q9V9A9;Q0E9N2;E1JGY6;E1JGY5	Lethal (2) 01289	l(2)01289
14.2932	35.5447	21.2515	+	Dlar-Fc_Fc	107380000000	6.27275	0.000117935	14.5962	57.8774	A8DZ18;P16621;M9PD76;M9NCY3;M9PDF7;M9PDR3;M9PG93	A8DZ18;P16621;M9PD76;M9NCY3;M9PDF7;M9PDR3;M9PG93	Protein-tyrosine-phosphatase;Tyrosine-protein phosphatase Lar	Lar
0.924217	30.7751	29.8509	+	Dlar-Fc_Fc	4608100000	2.79411	0.0142156	0.828414	7.60219	X2JCV2;Q24388	X2JCV2;Q24388	Larval serum protein 2	Lsp2
0.285439	26.6155	26.3301	+	Dlar-Fc_Fc	232600000	1.98875	0.0436156	0.245263	4.56978	Q7KN97;Q0E9E2	Q7KN97;Q0E9E2	Pyruvate carboxylase	PCB
0.25425	23.2	22.9457	+	Dlar-Fc_Fc	26900000	2.37376	0.0245948	0.311272	5.86143	M9PIS3;P41572	M9PIS3;P41572	6-phosphogluconate dehydrogenase, decarboxylating	Pgd
0.645885	24.6742	24.0283	+	Dlar-Fc_Fc	53320000	2.80781	0.0142156	0.608482	7.66583	A4V1N8;P35415;A4V1N9;P35416	A4V1N8;P35415	Paramyosin, long form	Prm
0.649412	25.0832	24.4338	+	Dlar-Fc_Fc	100300000	1.89855	0.046559	0.870464	4.30144	O62619	O62619	Pyruvate kinase	PyK
2.28071	22.9737	20.693	+	Dlar-Fc_Fc	25753000	2.79444	0.0142156	2.19759	7.60372	M9PG76;P19889	M9PG76;P19889	60S acidic ribosomal protein P0	RpLP0
0.347973	23.9303	23.5823	+	Dlar-Fc_Fc	40648000	2.00908	0.0424368	0.348228	4.63192	Q9VJ44;Q9VJ43	Q9VJ44;Q9VJ43	Non-specific lipid-transfer protein	ScpX
0.595467	21.0035	20.408	+	Dlar-Fc_Fc	3417800	2.911	0.0142156	0.598235	8.16056	Q9V3J4	Q9V3J4	Protein SEC13 homolog	Sec13
1.00538	25.7291	24.7237	+	Dlar-Fc_Fc	84633000	2.08207	0.0365892	0.83415	4.8602	A0A0B4KHJ9;P09491	A0A0B4KHJ9;P09491	Tropomyosin-2	Tm2

## Sheet: DlarFN45-vs-RbIgG_1454c
DlarFN45_x-y_Rb IgG	DlarFN45	Rb IgG	Student's T-test Significant DlarFN45_Rb IgG	Student's T-test significant	Intensity	-Log Student's T-test p-value DlarFN45_Rb IgG	Student's T-test q-value DlarFN45_Rb IgG	Student's T-test Difference DlarFN45_Rb IgG	Student's T-test Test statistic DlarFN45_Rb IgG	Protein IDs	Majority protein IDs	Protein names	Gene names
0.535139	24.8559	24.3208	+	DlarFN45_Rb IgG	378420000	3.00465	0.00386461	0.547496	5.41789	Q9W3N9	Q9W3N9	LD24105p	154229_at
0.94582	22.4361	21.4902	+	DlarFN45_Rb IgG	57753000	4.88194	0.000117177	1.01532	10.7662	Q9V3U6	Q9V3U6	26-29kD-proteinase	26-29-p
0.749702	21.9617	21.212	+	DlarFN45_Rb IgG	49659000	2.71776	0.00674412	0.699017	4.82277	Q961R8;Q9VUK8	Q961R8;Q9VUK8	Glycine-tRNA ligase;Diadenosine tetraphosphate synthetase	Aats-gly;GlyRS
0.761902	24.3066	23.5447	+	DlarFN45_Rb IgG	302100000	3.3341	0.00209664	0.774586	6.1592	Q7JV23;A8DY67;A1Z784	Q7JV23;A8DY67;A1Z784	Acetyl-CoA carboxylase	ACC
0.949356	22.5131	21.5637	+	DlarFN45_Rb IgG	66938000	1.79	0.0373112	0.862294	3.14708	Q59E09;Q9VP61	Q59E09;Q9VP61	Acetyl-coenzyme A synthetase	AcCoAS
2.35323	22.3708	20.0175	+	DlarFN45_Rb IgG	37677000	4.9274	0.000109441	2.35354	10.937	F0JAN1;Q9I7S8	F0JAN1;Q9I7S8	Multifunctional protein ADE2;Phosphoribosylaminoimidazole-succinocarboxamide synthase;Phosphoribosylaminoimidazole carboxylase	ade5
2.81179	21.3315	18.5197	+	DlarFN45_Rb IgG	17117000	2.95722	0.00424332	2.80873	5.31643	X2JF40;Q27580;M9PHN8	X2JF40;Q27580;M9PHN8	Adenosylhomocysteinase	Ahcy13
8.83542	25.7341	16.8987	+	DlarFN45_Rb IgG	477750000	7.19884	2.57529e-06	8.64992	23.5478	Q9VP35;M9PD70	Q9VP35;M9PD70	Alkaline phosphatase	Alp1
1.86911	21.0487	19.1796	+	DlarFN45_Rb IgG	23559000	3.8735	0.000737941	1.99691	7.53066	Q9W0B8	Q9W0B8	Coatomer subunit alpha	alphaCOP
1.14111	27.6515	26.5104	+	DlarFN45_Rb IgG	2566200000	5.60771	3.62892e-05	1.09214	13.8072	P06605;P06603	P06605;P06603	Tubulin alpha-3 chain;Tubulin alpha-1 chain	alphaTub84D;alphaTub84B
2.5944	20.5474	17.953	+	DlarFN45_Rb IgG	12034000	3.09386	0.00331991	2.35697	5.61217	P06604	P06604	Tubulin alpha-2 chain	alphaTub85E
0.610365	21.2073	20.597	+	DlarFN45_Rb IgG	32027000	1.90567	0.0297746	0.583138	3.33963	A0A0B4KFR7;A0A0B4KEW6;Q7KLE5	A0A0B4KFR7;A0A0B4KEW6;Q7KLE5	Endophilin-A	Amph
0.197475	26.4805	26.283	+	DlarFN45_Rb IgG	1601700000	1.73648	0.0414425	0.192718	3.05916	A8JNP1;P48610;A8JNP2	A8JNP1;P48610;A8JNP2	Arginine kinase	Argk
4.90384	23.5005	18.5966	+	DlarFN45_Rb IgG	49412000	5.92496	2.07314e-05	4.95463	15.3729	Q9VV29;Q9VV30	Q9VV29;Q9VV30	GEO12576p1;GEO07733p1	BcDNA:RE63063;BcDNA:RE40431
0.976957	20.7505	19.7735	+	DlarFN45_Rb IgG	23339000	5.07223	8.24786e-05	1.00336	11.4976	Q9VNA3	Q9VNA3	GH21273p	BEST:LD29996
0.72924	22.7366	22.0073	+	DlarFN45_Rb IgG	106640000	2.65912	0.00743956	0.665278	4.70635	O62621	O62621	Coatomer subunit beta	betaCop
1.48485	20.379	18.8941	+	DlarFN45_Rb IgG	15386000	3.31078	0.00218259	1.28719	6.10452	P45437	P45437	Coatomer subunit beta	betaCop
0.902658	27.5247	26.622	+	DlarFN45_Rb IgG	2533000000	4.53815	0.000204972	0.924003	9.54969	Q24560;A1ZBL0	Q24560;A1ZBL0	Tubulin beta-1 chain	betaTub56D
1.20006	19.6553	18.4553	+	DlarFN45_Rb IgG	7479100	2.06755	0.022149	1.48498	3.61565	P08841	P08841	Tubulin beta-3 chain	betaTub60D
0.788244	24.2185	23.4303	+	DlarFN45_Rb IgG	257280000	3.93491	0.000660044	0.797803	7.70083	Q9VAX7;Q8MST5;CON__ENSEMBL:ENSBTAP00000025008	Q9VAX7;Q8MST5	Tubulin beta chain	betaTub97EF
11.6704	29.4354	17.765	+	DlarFN45_Rb IgG	2999000000	4.57515	0.000195575	11.8824	9.6745	Q9V396	Q9V396	Carbonic anhydrase	CAH1
5.96965	24.0727	18.103	+	DlarFN45_Rb IgG	72717000	5.40968	4.68812e-05	5.7654	12.9072	O97059	O97059	Ccp84Ab	Ccp84Ab
4.25691	22.6356	18.3786	+	DlarFN45_Rb IgG	27079000	5.53581	4.0444e-05	4.03419	13.4739	O97061	O97061	Ccp84Ad	Ccp84Ad
2.2213	21.2017	18.9804	+	DlarFN45_Rb IgG	9818100	2.70246	0.00688878	2.23845	4.79225	O97063	O97063	Ccp84Af	Ccp84Af
3.987	22.9801	18.9931	+	DlarFN45_Rb IgG	31621000	4.16641	0.000422539	3.66031	8.37091	O97064	O97064	Ccp84Ag	Ccp84Ag
0.226826	21.3286	21.1018	+	DlarFN45_Rb IgG	38975000	2.82194	0.00545944	0.2351	5.03387	A0A0B4KI38;Q9V9X4	A0A0B4KI38;Q9V9X4	Methylthioribose-1-phosphate isomerase	CG11334
1.15943	21.7109	20.5514	+	DlarFN45_Rb IgG	40437000	2.06022	0.0222071	1.011	3.60298	Q9VN93;D3PK81	Q9VN93	Putative cysteine proteinase CG12163	CG12163
0.39773	23.2505	22.8527	+	DlarFN45_Rb IgG	136000000	3.11612	0.00320693	0.363398	5.66136	Q9VSA3	Q9VSA3	Probable medium-chain specific acyl-CoA dehydrogenase, mitochondrial	CG12262
0.803135	21.6906	20.8875	+	DlarFN45_Rb IgG	38109000	2.39515	0.0119814	0.848287	4.20196	Q9VKD3;Q8IPA0	Q9VKD3	Probable cysteine desulfurase, mitochondrial	CG12264
0.899374	20.6568	19.7575	+	DlarFN45_Rb IgG	17946000	1.71695	0.0430887	1.15698	3.02725	Q9VMR6	Q9VMR6	MIP06029p	CG12512-RA
3.04681	21.305	18.2582	+	DlarFN45_Rb IgG	11599000	3.28637	0.00228162	2.89347	6.04764	Q9VV32	Q9VV32	MIP30038p	CG13040-RA
5.30976	24.0213	18.7116	+	DlarFN45_Rb IgG	70957000	6.83618	4.20639e-06	5.38541	20.8683	Q9VV23	Q9VV23	LP19160p	CG13044
6.51478	25.1572	18.6425	+	DlarFN45_Rb IgG	179360000	6.62753	6.31497e-06	6.54785	19.4636	Q9VV31	Q9VV31	Uncharacterized protein	CG13059
4.15889	23.5984	19.4396	+	DlarFN45_Rb IgG	70165000	5.47638	4.35108e-05	4.08763	13.204	A1Z979	A1Z979	Uncharacterized protein	CG13324
1.92236	20.4336	18.5112	+	DlarFN45_Rb IgG	10605000	3.91749	0.000681905	1.92584	7.65222	Q9VUK2	Q9VUK2	Uncharacterized protein	CG13460
3.46664	22.4261	18.9594	+	DlarFN45_Rb IgG	27789000	4.51297	0.000211186	3.55319	9.46557	Q9W030	Q9W030	Uncharacterized protein	CG13805
3.25176	21.459	18.2072	+	DlarFN45_Rb IgG	11385000	4.62544	0.000179466	2.96977	9.84646	Q9VKQ2	Q9VKQ2	Uncharacterized protein	CG17127
3.95882	22.8437	18.8848	+	DlarFN45_Rb IgG	45077000	4.09262	0.00049265	4.13912	8.15227	Q0E8P1;Q9VIX6	Q0E8P1;Q9VIX6	Uncharacterized protein;GH19142p	CG17549
2.79493	23.2343	20.4393	+	DlarFN45_Rb IgG	184220000	5.12544	7.39282e-05	3.0375	11.71	Q9W3L4	Q9W3L4	GH20802p	CG2233
2.31124	20.9346	18.6234	+	DlarFN45_Rb IgG	9680400	4.53477	0.000204972	2.15947	9.53836	Q8IR57	Q8IR57	RE22786p	CG32603
2.64579	23.8182	21.1724	+	DlarFN45_Rb IgG	192670000	4.24331	0.000373662	2.66863	8.60399	Q9VXC1;X2JFG6	Q9VXC1;X2JFG6	MIP06432p1	CG34325-RA
1.3314	21.119	19.7876	+	DlarFN45_Rb IgG	24825000	1.7401	0.041222	1.3079	3.06509	A0A0B4LGA9;Q7JR80	A0A0B4LGA9;Q7JR80	SD23764p	CG3884
0.243917	24.2646	24.0207	+	DlarFN45_Rb IgG	277650000	1.67031	0.0468514	0.250679	2.9514	Q9VVU1	Q9VVU1	FI09602p	CG3902-RA
3.8565	25.066	21.2095	+	DlarFN45_Rb IgG	156940000	5.75617	2.79765e-05	3.81931	14.5202	Q9VGA3	Q9VGA3	LD12305p	CG4115
3.23416	22.2667	19.0325	+	DlarFN45_Rb IgG	25341000	4.75218	0.000145975	3.30282	10.2918	O77266;Q960D4	O77266;Q960D4	Uncharacterized protein;SD06560p	CG4199;EG:22E5.5
1.29214	24.3569	23.0648	+	DlarFN45_Rb IgG	229180000	4.9459	0.000106187	1.25093	11.0072	Q9W2J5;A0A0B4LH29	Q9W2J5;A0A0B4LH29	Uncharacterized protein	CG44245;CG9480
1.20998	21.5121	20.3021	+	DlarFN45_Rb IgG	29389000	1.65248	0.0483367	1.48027	2.92253	Q9W171	Q9W171	RE01528p	CG4563
0.402533	24.4089	24.0063	+	DlarFN45_Rb IgG	309810000	3.05158	0.00361961	0.489332	5.51952	A8JRB8;A8JRC1;Q8MT18	A8JRB8;A8JRC1;Q8MT18	MIP04243p;RH49423p	CG5028-RC
0.73996	21.9442	21.2042	+	DlarFN45_Rb IgG	45046000	4.08332	0.000499253	0.866586	8.12506	Q9VB10	Q9VB10	GH01709p	CG5590
0.731752	20.7116	19.9799	+	DlarFN45_Rb IgG	26772000	4.61432	0.000182283	0.70573	9.80818	Q9VTU4	Q9VTU4	Eukaryotic translation initiation factor 3 subunit L	CG5642
2.03205	20.5482	18.5162	+	DlarFN45_Rb IgG	10760000	2.54698	0.00909628	1.80921	4.48825	Q9VJC7	Q9VJC7	Elongation factor Ts, mitochondrial	CG6412
1.80348	20.6739	18.8704	+	DlarFN45_Rb IgG	11418000	2.49595	0.00997478	1.56988	4.3909	Q9VSL9	Q9VSL9	Butyryl-CoA dehydrogenase	CG6638
2.66599	21.2567	18.5907	+	DlarFN45_Rb IgG	11239000	4.91145	0.00011215	2.90955	10.8768	Q9VS76	Q9VS76	MIP24391p	CG8541-RA
3.35038	21.6991	18.3488	+	DlarFN45_Rb IgG	13944000	6.39204	9.10132e-06	3.46033	17.9881	Q9VS75	Q9VS75	Uncharacterized protein	CG8543
1.04859	23.343	22.2944	+	DlarFN45_Rb IgG	151830000	2.53692	0.00926982	0.923665	4.46897	X2JC31;P29742	X2JC31;P29742	Clathrin heavy chain	Chc
0.966928	26.8845	25.9176	+	DlarFN45_Rb IgG	1416700000	3.11958	0.00319935	0.97022	5.66904	A0A0B4JCY6;Q7KSF4;A0A0B4KHN1;A0A0B4KGT8;Q9VEN1;A0A0B4KGB3;A4V310;B7Z0L2	A0A0B4JCY6;Q7KSF4;A0A0B4KHN1;A0A0B4KGT8;Q9VEN1;A0A0B4KGB3;A4V310;B7Z0L2	Filamin-A	cher
1.28793	19.5913	18.3033	+	DlarFN45_Rb IgG	6179300	2.91903	0.00456425	1.37806	5.23566	Q9VFR3	Q9VFR3	Chitinase 5	Cht5
2.58553	26.1993	23.6138	+	DlarFN45_Rb IgG	555900000	6.2793	1.09511e-05	2.63449	17.3204	Q8SZK9	Q8SZK9	C-type lectin 27kD;Schlaff	Clect27;slf
1.36704	21.3338	19.9668	+	DlarFN45_Rb IgG	28309000	1.92148	0.0292716	1.81534	3.36623	A0A0B4KEJ7	A0A0B4KEJ7	Coronin	coro
1.80763	25.7427	23.935	+	DlarFN45_Rb IgG	568680000	2.9551	0.00424332	1.81749	5.31193	Q8IQW2;Q9VWD1	Q8IQW2;Q9VWD1	Cytochrome c oxidase subunit	COX6B
1.77288	20.4795	18.7066	+	DlarFN45_Rb IgG	6167100	2.26902	0.0150628	1.80846	3.97143	M9PGZ2;Q9VYM0	M9PGZ2;Q9VYM0	Cuticular protein 11B	Cpr11B
6.29193	24.8786	18.5867	+	DlarFN45_Rb IgG	121840000	5.63786	3.52373e-05	6.29218	13.9493	Q8IPD5	Q8IPD5	Cuticular protein 31A	Cpr31A
0.872911	19.3677	18.4948	+	DlarFN45_Rb IgG	9048300	1.91936	0.0293193	1.00109	3.36266	Q7K0A2	Q7K0A2	Cuticular protein 47Eb	Cpr47Eb
0.392225	20.9982	20.606	+	DlarFN45_Rb IgG	33525000	1.99043	0.0257387	0.44501	3.48314	Q7K5J8	Q7K5J8	Cuticular protein 57A	Cpr57A
1.39575	20.6314	19.2356	+	DlarFN45_Rb IgG	14337000	3.29877	0.00223049	1.55213	6.0765	Q9VZF9	Q9VZF9	Cuticular protein 64Ad	Cpr64Ad
0.739746	22.9837	22.244	+	DlarFN45_Rb IgG	102230000	2.15326	0.0187542	0.688026	3.76524	Q9VY87	Q9VY87	Cathepsin B1	CtsB1
1.01077	19.0413	18.0306	+	DlarFN45_Rb IgG	6183000	2.23017	0.01623	0.919751	3.90169	Q9V3S0	Q9V3S0	Cytochrome P450 4g1	Cyp4g1
0.643997	19.6935	19.0495	+	DlarFN45_Rb IgG	9715200	1.63905	0.0495518	1.06914	2.90083	Q7KHI6	Q7KHI6	Daydream	Damm
1.49402	20.0308	18.5368	+	DlarFN45_Rb IgG	12407000	2.531	0.00935728	1.47679	4.45764	P32748	P32748	Dihydroorotate dehydrogenase (quinone), mitochondrial	Dhod
2.14538	21.2546	19.1092	+	DlarFN45_Rb IgG	10708000	5.15155	7.05423e-05	2.22249	11.8156	Q9VG79	Q9VG79	Dipeptidase C	Dip-C
0.822416	19.2318	18.4094	+	DlarFN45_Rb IgG	4340200	2.28629	0.0146811	1.12481	4.00262	Q94524	Q94524	Dynein light chain Tctex-type	Dlc90F
1.42626	20.2187	18.7924	+	DlarFN45_Rb IgG	11046000	3.0237	0.00373776	1.46456	5.45898	Q9VG04	Q9VG04	LP04475p	dMEMO
1.74843	20.7253	18.9768	+	DlarFN45_Rb IgG	13872000	1.82605	0.034766	1.74758	3.2067	P54353	P54353	Putative peptidyl-prolyl cis-trans isomerase dodo	dod
0.227589	23.8552	23.6276	+	DlarFN45_Rb IgG	253530000	1.89545	0.0303864	0.217908	3.32247	Q7KN75	Q7KN75	Dodeca-satellite-binding protein 1	Dp1
0.390198	23.4735	23.0833	+	DlarFN45_Rb IgG	173160000	3.4164	0.0018313	0.425744	6.3551	Q9VFV9	Q9VFV9	DnaJ-like-2	Droj2
0.413609	23.5032	23.0896	+	DlarFN45_Rb IgG	163600000	2.82763	0.00541459	0.357334	5.04555	A1Z9E3	A1Z9E3	Elongation factor Tu	EfTuM
0.551086	24.648	24.0969	+	DlarFN45_Rb IgG	343580000	3.97138	0.000621	0.545732	7.80335	C9QP42;Q02748;Q9VHS8	C9QP42;Q02748	Eukaryotic initiation factor 4A	eIF-4a
0.914654	21.0768	20.1621	+	DlarFN45_Rb IgG	29304000	5.90434	2.07736e-05	0.921102	15.2662	Q9Y0Y5	Q9Y0Y5	Coatomer subunit epsilon	epsilonCOP
0.400417	21.6788	21.2784	+	DlarFN45_Rb IgG	49571000	2.06731	0.022149	0.379453	3.61524	Q9W2M4	Q9W2M4	farnesoic acid O-methyltransferase	FAMeT
1.04677	20.0703	19.0235	+	DlarFN45_Rb IgG	10414000	2.10553	0.0205666	1.01179	3.68164	Q7PLB8	Q7PLB8	3-oxoacyl-[acyl-carrier-protein] reductase	FASN3
1.74241	22.6583	20.9159	+	DlarFN45_Rb IgG	74420000	3.83859	0.000782454	1.73036	7.43528	X2J986;P54398	X2J986;P54398	Fat body protein 2	Fbp2
0.540295	22.5379	21.9976	+	DlarFN45_Rb IgG	83566000	2.37326	0.0124526	0.463682	4.16149	P48375	P48375	12 kDa FK506-binding protein	FK506-bp2
0.810329	21.6037	20.7934	+	DlarFN45_Rb IgG	42397000	1.8501	0.033307	0.749114	3.24667	Q9VIX7;Q8INW9;M9PDP3	Q9VIX7;Q8INW9;M9PDP3	Fondue	fon
0.588564	22.8226	22.2341	+	DlarFN45_Rb IgG	90961000	2.1803	0.0179412	0.584106	3.81297	M9ND19;Q9W0P5	M9ND19;Q9W0P5	UDP-glucose 4-epimerase	Gale
1.36621	21.0461	19.6799	+	DlarFN45_Rb IgG	25498000	1.75088	0.0403335	1.53718	3.08275	A0A0B4KHL2;Q8I0G5	A0A0B4KHL2;Q8I0G5	Coatomer subunit gamma	gammaCOP;gammaCop
1.50163	26.5297	25.0281	+	DlarFN45_Rb IgG	906950000	7.46541	2.33483e-06	1.46844	25.7291	P07486;Q7JY07	P07486	Glyceraldehyde-3-phosphate dehydrogenase 1	Gapdh1
1.37947	24.6247	23.2453	+	DlarFN45_Rb IgG	242110000	2.84711	0.00520233	1.622	5.0857	M9PJN8;P07487	M9PJN8;P07487	Glyceraldehyde-3-phosphate dehydrogenase;Glyceraldehyde-3-phosphate dehydrogenase 2	Gapdh2
3.01726	24.4657	21.4484	+	DlarFN45_Rb IgG	466980000	2.56358	0.00886881	3.28561	4.52017	Q9VFC8;A0A0B4KHJ5	Q9VFC8;A0A0B4KHJ5	Glycogen [starch] synthase	GlyS
0.423069	22.6552	22.2321	+	DlarFN45_Rb IgG	101550000	3.59063	0.0013185	0.414699	6.78507	Q9VAY2	Q9VAY2	HSP 82	Gp93
0.308811	25.0149	24.7061	+	DlarFN45_Rb IgG	526500000	2.69485	0.00697827	0.32449	4.7771	B5RIM9;P13706;M9PET0;M9PC43	B5RIM9;P13706;M9PET0;M9PC43	Glycerol-3-phosphate dehydrogenase [NAD(+)];Glycerol-3-phosphate dehydrogenase [NAD(+)], cytoplasmic	Gpdh
1.75655	24.1853	22.4288	+	DlarFN45_Rb IgG	166040000	3.23106	0.00253192	1.76431	5.92019	Q9V3D8;A0A0C4FEI8	Q9V3D8;A0A0C4FEI8	Granny smith	grsm
1.58649	27.99	26.4036	+	DlarFN45_Rb IgG	2487800000	8.41735	4.78141e-07	1.55801	35.2666	X2JDA5;X2JJG8;P20478	X2JDA5;X2JJG8;P20478	Glutamine synthetase;Glutamine synthetase 2 cytoplasmic	Gs2
1.0138	20.0026	18.9888	+	DlarFN45_Rb IgG	13467000	1.65171	0.0483367	1.34905	2.92128	M9NEH6;M9NGF7;Q86NK9;Q8IR38;Q8IR37;M9PJN5;Q9XYX1	M9NEH6;M9NGF7;Q86NK9;Q8IR38;Q8IR37;M9PJN5;Q9XYX1	Histone deacetylase 6	HDAC6
0.848574	22.0069	21.1583	+	DlarFN45_Rb IgG	52119000	3.35747	0.00203273	0.863856	6.21437	Q27268;M9PC90	Q27268;M9PC90	ATP-dependent RNA helicase WM6	Hel25E
0.956375	19.8056	18.8493	+	DlarFN45_Rb IgG	9265200	2.44615	0.0110031	1.00055	4.29702	Q9VB46	Q9VB46	Hemomucin	Hmu
2.14381	24.8806	22.7368	+	DlarFN45_Rb IgG	297330000	5.62437	3.56225e-05	2.10979	13.8855	E1JHA4;P48809	E1JHA4;P48809	Heterogeneous nuclear ribonucleoprotein 27C	Hrb27C
5.18186	24.5963	19.4144	+	DlarFN45_Rb IgG	161890000	7.87662	1.10713e-06	5.14825	29.4884	A4V3J6;A4V3J5;P07909	A4V3J6;A4V3J5;P07909	Heterogeneous nuclear ribonucleoprotein A1	Hrb98DE
0.21126	24.8873	24.676	+	DlarFN45_Rb IgG	537730000	2.54925	0.00908782	0.207677	4.49259	F3YDH0;P29844	F3YDH0;P29844	Heat shock 70 kDa protein cognate 3	Hsc70-3
0.841679	24.2825	23.4408	+	DlarFN45_Rb IgG	258630000	6.33273	9.9601e-06	0.850391	17.6338	A0A0B4LFD2;P29845	A0A0B4LFD2;P29845	Heat shock 70 kDa protein cognate 5	Hsc70-5
0.36095	25.6649	25.3039	+	DlarFN45_Rb IgG	833620000	2.14398	0.0190914	0.347856	3.74891	M9PBL3;P02828	M9PBL3;P02828	Heat shock protein 83	Hsp83
1.49415	25.1896	23.6954	+	DlarFN45_Rb IgG	452800000	6.14208	1.458e-05	1.4879	16.5398	Q9VQT8	Q9VQT8	Immune induced molecule 33	IM33
0.777943	25.8597	25.0818	+	DlarFN45_Rb IgG	697590000	1.67294	0.0468514	0.780215	2.95567	B5RJQ0;Q95028	B5RJQ0;Q95028	L-lactate dehydrogenase	ImpL3
4.17174	22.5019	18.3301	+	DlarFN45_Rb IgG	25190000	4.13644	0.000449011	4.06893	8.28154	Q9W204;A0A0B4KEX6;Q9W205;A0A0B4KFF9;Q8MME5;E1JGS7	Q9W204;A0A0B4KEX6;Q9W205;A0A0B4KFF9;Q8MME5;E1JGS7	Jitterbug	jbug
3.46224	21.7108	18.2486	+	DlarFN45_Rb IgG	24011000	4.58127	0.000194748	3.52848	9.69528	Q9VMX7	Q9VMX7	Jonah 25Bi	Jon25Bi
3.606	22.1035	18.4975	+	DlarFN45_Rb IgG	28642000	4.65141	0.00017138	3.17697	9.9363	Q9VMX8	Q9VMX8	Jonah 25Bii	Jon25Bii
3.57736	24.839	21.2617	+	DlarFN45_Rb IgG	250590000	4.72558	0.000152431	3.37229	10.1969	Q9VMX9	Q9VMX9	Jonah 25Biii	Jon25Biii
0.724655	20.2705	19.5458	+	DlarFN45_Rb IgG	19943000	3.46959	0.00167351	0.69699	6.48412	Q9VRS6;Q9VRS3	Q9VRS6	Jonah 65Aiv	Jon65Aiv
1.95722	20.6258	18.6686	+	DlarFN45_Rb IgG	10945000	5.16615	7.00785e-05	2.10508	11.875	Q9VSJ2	Q9VSJ2	Jonah 66Cii	Jon66Cii
2.86941	23.8045	20.9351	+	DlarFN45_Rb IgG	152780000	1.96908	0.0267558	2.95056	3.44678	A0A0B4LHX9;P17205;Q9VRS8	A0A0B4LHX9;P17205	Serine proteases 1/2	Jon99Ciii;Jon99Cii
2.17908	21.0264	18.8473	+	DlarFN45_Rb IgG	25297000	1.88188	0.0312281	2.0367	3.29973	Q9VA67;Q9VA66;Q7JX43	Q9VA67;Q9VA66;Q7JX43	Jonah 99Fii;Jonah 99Fi;Jonah 44E	Jon99Fii;Jon99Fi;Jon44E
0.63308	21.6853	21.0523	+	DlarFN45_Rb IgG	45688000	2.06199	0.0221925	0.771128	3.60603	Q9V455	Q9V455	Importin subunit alpha	Kap-alpha3
13.4352	31.88	18.4449	+	DlarFN45_Rb IgG	16082000000	6.99709	3.28276e-06	13.5223	22.0184	A8DZ18;P16621;M9PD76	A8DZ18;P16621;M9PD76	Protein-tyrosine-phosphatase;Tyrosine-protein phosphatase Lar	Lar
0.533813	26.3532	25.8194	+	DlarFN45_Rb IgG	1277500000	2.01392	0.0246217	0.556709	3.52331	A0A0B4KEG7;P07187;A0A0B4KF10;P02839	A0A0B4KEG7;P07187;A0A0B4KF10;P02839	Larval cuticle protein 2;Larval cuticle protein 1	Lcp2;Lcp1
2.4302	26.1108	23.6806	+	DlarFN45_Rb IgG	658310000	8.95278	2.78714e-07	2.44939	42.0897	Q9VVB5;M9PFX9;Q8IQQ3	Q9VVB5;M9PFX9;Q8IQQ3	Limpet	Lmpt
3.32914	24.1975	20.8683	+	DlarFN45_Rb IgG	152080000	5.43264	4.58844e-05	3.30963	13.0087	P11995	P11995	Larval serum protein 1 alpha chain	Lsp1alpha
1.59995	26.9989	25.399	+	DlarFN45_Rb IgG	1721700000	7.09045	2.76817e-06	1.53776	22.7137	X2J8F5;P11996	X2J8F5;P11996	Larval serum protein 1 beta chain	Lsp1beta
1.7058	27.2258	25.52	+	DlarFN45_Rb IgG	1835200000	6.38448	9.10132e-06	1.65321	17.9425	P11997	P11997	Larval serum protein 1 gamma chain	Lsp1gamma
1.44032	29.4104	27.97	+	DlarFN45_Rb IgG	8741200000	2.01076	0.0247178	1.46229	3.51789	X2JCV2;Q24388	X2JCV2;Q24388	Larval serum protein 2	Lsp2
0.851307	19.8393	18.988	+	DlarFN45_Rb IgG	11466000	2.40101	0.0119155	1.09609	4.21282	P23128	P23128	Putative ATP-dependent RNA helicase me31b	me31B
0.547247	22.9973	22.4501	+	DlarFN45_Rb IgG	108930000	3.49157	0.00162294	0.550644	6.53801	Q2QBM1;Q9VG32;Q9VG31	Q2QBM1;Q9VG32;Q9VG31	Malic enzyme	Men
0.694363	24.4176	23.7232	+	DlarFN45_Rb IgG	317930000	2.06877	0.022149	0.732272	3.61776	Q8INF1;Q8I062;E1JIK9;E1JIK6;Q95U15;C1C553;Q70VI1;Q9VFC7;Q9VFC6;A0A0B4KG65;C1C529	Q8INF1;Q8I062;E1JIK9;E1JIK6;Q95U15;C1C553;Q70VI1;Q9VFC7;Q9VFC6;A0A0B4KG65;C1C529	Myofilin	Mf
0.999041	20.3045	19.3055	+	DlarFN45_Rb IgG	15130000	2.65529	0.00747164	0.949919	4.69881	D3DMM4;Q86B97;Q9VGE9;Q86B96;Q86B95;Q9VGF0;Q86B94	D3DMM4;Q86B97;Q9VGE9;Q86B96;Q86B95;Q9VGF0;Q86B94	Midline fasciclin	mfas-RJ;mfas
0.554939	23.527	22.972	+	DlarFN45_Rb IgG	191450000	4.17421	0.000418471	0.589265	8.39432	Q23979	Q23979	Myosin-IB	Myo61F
0.178837	24.5271	24.3482	+	DlarFN45_Rb IgG	424550000	2.33847	0.0133863	0.169028	4.09757	A8JNU6;Q9VVC5	A8JNU6;Q9VVC5	Neural conserved at 73EF	Nc73EF
0.604101	21.6515	21.0474	+	DlarFN45_Rb IgG	50090000	2.29522	0.0145059	0.527912	4.01879	Q9VI25	Q9VI25	Neurochondrin homolog	Neurochondrin
2.87662	20.8637	17.9871	+	DlarFN45_Rb IgG	14596000	3.96146	0.000628639	2.73324	7.77536	Q9VJU5;M9PBB4	Q9VJU5;M9PBB4	Nimrod C1	NimC1
0.621464	22.5245	21.903	+	DlarFN45_Rb IgG	87065000	4.6521	0.00017138	0.601549	9.93866	M9PJP0;Q9VXK0	M9PJP0;Q9VXK0	Protein NipSnap	Nipsnap
0.692152	21.4558	20.7637	+	DlarFN45_Rb IgG	37167000	2.70271	0.00688878	0.636479	4.79274	A0A0B4LFB8;Q95U20;A0A0B4LGF5;A1Z9N0;A0A0B4LF33	A0A0B4LFB8;Q95U20;A0A0B4LGF5;A1Z9N0	Dynamin-like 120 kDa protein	Opa1
2.37274	20.8764	18.5036	+	DlarFN45_Rb IgG	9803200	3.91157	0.0006861	2.17808	7.63578	Q8IN96;A0A0B4KGC5;Q9VEJ3	Q8IN96;A0A0B4KGC5;Q9VEJ3	Pyrroline-5-carboxylate reductase	P5cr-2
0.956968	25.3313	24.3744	+	DlarFN45_Rb IgG	499630000	2.17502	0.01803	0.94544	3.80363	Q9VNW6	Q9VNW6	Delta-1-pyrroline-5-carboxylate synthase	P5CS
1.82563	24.9654	23.1398	+	DlarFN45_Rb IgG	376110000	5.26133	6.2257e-05	1.85064	12.269	Q966T5	Q966T5	Paxillin	Pax
0.211653	24.2857	24.0741	+	DlarFN45_Rb IgG	310730000	3.71017	0.00102224	0.213725	7.09271	Q7K5K3;Q8IML6	Q7K5K3	Pyruvate dehydrogenase E1 component subunit beta	Pdhb
0.71464	24.4523	23.7377	+	DlarFN45_Rb IgG	324260000	1.92739	0.0291026	0.680099	3.3762	A0A0B4K7L1;P52034;A0A0B4KFI7	A0A0B4K7L1;P52034;A0A0B4KFI7	ATP-dependent 6-phosphofructokinase	Pfk
1.66892	20.4893	18.8204	+	DlarFN45_Rb IgG	13056000	3.99147	0.000602262	1.83665	7.8603	Q70PY2	Q70PY2	Peptidoglycan-recognition protein SB1	PGRP-SB1
0.578114	21.7488	21.1707	+	DlarFN45_Rb IgG	47176000	1.84395	0.0336763	0.632936	3.23643	M9MS72;M9MS37;H1UUF3;M9MRY3;M9MS76;Q9VPA7;P16905	M9MS72;M9MS37;H1UUF3;M9MRY3;M9MS76;Q9VPA7;P16905	cAMP-dependent protein kinase type I regulatory subunit	Pka-R1
5.68407	24.4193	18.7352	+	DlarFN45_Rb IgG	122070000	4.8907	0.000116221	5.51466	10.7989	Q868Z9	Q868Z9	Papilin	Ppn
0.462166	21.789	21.3269	+	DlarFN45_Rb IgG	55956000	1.67876	0.046631	0.480138	2.9651	E1JGZ9;Q9XZJ4	E1JGZ9;Q9XZJ4	Proteasome subunit alpha type;Proteasome subunit alpha type-6	Prosalpha1
0.874874	20.9117	20.0369	+	DlarFN45_Rb IgG	26711000	5.16688	7.00785e-05	0.838352	11.878	Q95083	Q95083	Proteasome subunit alpha type-5	Prosalpha5
0.3367	20.9252	20.5885	+	DlarFN45_Rb IgG	30104000	2.07516	0.0219796	0.363982	3.62883	I0DHK3;P12881	I0DHK3;P12881	Proteasome subunit alpha type;Proteasome subunit alpha type-1	Prosalpha6
0.972387	19.9044	18.932	+	DlarFN45_Rb IgG	11459000	2.57531	0.00870786	0.870532	4.5428	A0AQH0	A0AQH0	Proteasome subunit beta type	Prosbeta1
1.06374	20.3082	19.2445	+	DlarFN45_Rb IgG	18258000	1.91117	0.029589	1.18452	3.34888	Q9VNA5	Q9VNA5	Proteasome subunit beta type-4	Prosbeta7
1.0939	21.7774	20.6835	+	DlarFN45_Rb IgG	42396000	3.98665	0.000604225	1.17141	7.84661	Q9VT32;M9PEY1;M9PEP5;M9PHW7;M9PF46;Q9VT33	Q9VT32;M9PEY1;M9PEP5;M9PHW7;M9PF46;Q9VT33	Ribose-phosphate diphosphokinase	Prps
1.05139	20.5476	19.4962	+	DlarFN45_Rb IgG	15606000	3.24799	0.00246345	1.0455	5.95899	A0A0B4K623;O96553	A0A0B4K623;O96553	C-1-tetrahydrofolate synthase, cytoplasmic;Methylenetetrahydrofolate dehydrogenase;Methenyltetrahydrofolate cyclohydrolase;Formyltetrahydrofolate synthetase	pug
1.94551	27.3437	25.3982	+	DlarFN45_Rb IgG	1279000000	7.23438	2.57529e-06	1.88566	23.8279	O62619	O62619	Pyruvate kinase	PyK
0.29512	24.0047	23.7096	+	DlarFN45_Rb IgG	357190000	3.43633	0.00177174	0.302471	6.40322	M9PCC1;O18640;M9PB67;Q9VYQ9	M9PCC1;O18640	Guanine nucleotide-binding protein subunit beta-like protein	Rack1
0.714958	19.9032	19.1883	+	DlarFN45_Rb IgG	11262000	1.79181	0.0373112	0.834488	3.15006	Q94915	Q94915	Rhythmically expressed gene 2 protein	Reg-2
0.740168	21.3961	20.656	+	DlarFN45_Rb IgG	39894000	2.39603	0.0119814	0.636573	4.20358	M9PEJ8;M9PBW9;Q9VSL8;M9NDM3	M9PEJ8;M9PBW9;Q9VSL8;M9NDM3	Rhea;Talin	rhea
2.55615	21.7815	19.2253	+	DlarFN45_Rb IgG	29620000	3.68544	0.00107462	2.66915	7.02821	Q9VCE3;Q8IMX4	Q9VCE3;Q8IMX4	Rox8	Rox8
0.297821	23.4211	23.1233	+	DlarFN45_Rb IgG	276370000	2.24013	0.0159208	0.281916	3.9195	A8Y560;O17445	A8Y560;O17445	Ribosomal protein L15;60S ribosomal protein L15	RpL15
0.262423	23.3292	23.0668	+	DlarFN45_Rb IgG	240840000	3.51544	0.00154653	0.266401	6.59691	P41093	P41093	60S ribosomal protein L18a	RpL18A
0.200821	22.924	22.7232	+	DlarFN45_Rb IgG	187090000	2.90462	0.00464772	0.211361	5.20541	X2JE06;Q9VJY6	X2JE06;Q9VJY6	60S ribosomal protein L24	RpL24
0.320427	22.0661	21.7456	+	DlarFN45_Rb IgG	97873000	1.77457	0.0385424	0.363697	3.12166	X2JDU0;P50882	X2JDU0;P50882	60S ribosomal protein L9	RpL9
0.819906	21.5217	20.7018	+	DlarFN45_Rb IgG	47587000	2.76198	0.00611986	0.791091	4.91171	Q9VW54	Q9VW54	26S proteasome non-ATPase regulatory subunit 2	Rpn1
0.488218	23.8239	23.3356	+	DlarFN45_Rb IgG	291200000	3.01365	0.00380519	0.415794	5.43728	Q8IMI7;Q9VA91	Q8IMI7;Q9VA91	40S ribosomal protein S7	RpS7
0.175745	22.8387	22.6629	+	DlarFN45_Rb IgG	143880000	2.13279	0.0193833	0.163643	3.72928	E1JHT6;Q9VMV9;Q9VMW2;E1JHT9;Q9VMW1;Q7KTP4	E1JHT6;Q9VMV9	Reticulon-like protein	Rtnl1
0.750595	22.9819	22.2313	+	DlarFN45_Rb IgG	116310000	2.31564	0.0139998	0.903346	4.0559	Q9VD29	Q9VD29	Secretion-associated Ras-related 1	Sar1
1.63745	22.4966	20.8592	+	DlarFN45_Rb IgG	67731000	4.64988	0.00017138	1.52956	9.93095	Q9VNF8;A0A0B4K6T4;A0A0B4K5Z8	Q9VNF8;A0A0B4K6T4;A0A0B4K5Z8	Protein transport protein SEC23	Sec23
1.27215	21.3909	20.1188	+	DlarFN45_Rb IgG	32252000	5.46051	4.40251e-05	1.31214	13.1328	Q9VQ94;M9PC99	Q9VQ94;M9PC99	Secretory 24CD	Sec24CD
0.273083	24.0313	23.7582	+	DlarFN45_Rb IgG	248920000	2.37863	0.012348	0.260609	4.1714	A0A0B4JCW4;A0A126GUR6;Q9VHJ8;Q95U38	A0A0B4JCW4;A0A126GUR6;Q9VHJ8;Q95U38	Succinyl-CoA ligase subunit beta	skap
1.14114	19.6515	18.5104	+	DlarFN45_Rb IgG	9832300	1.7565	0.0399363	1.23375	3.09196	Q9VPN8	Q9VPN8	Peptidase S1 domain-containing protein	SP103
3.87417	22.1848	18.3107	+	DlarFN45_Rb IgG	41654000	4.71366	0.000154267	3.73831	10.1546	Q9VT25;Q9VT24	Q9VT25	Peptidase S1 domain-containing protein	SP151
0.867487	19.6257	18.7583	+	DlarFN45_Rb IgG	7704500	2.06257	0.0221925	1.02173	3.60704	Q9W3Z3	Q9W3Z3	Serine--pyruvate aminotransferase	Spat
1.43802	21.6462	20.2082	+	DlarFN45_Rb IgG	34140000	2.33023	0.0135899	1.33522	4.0825	Q9VHA1;Q9VHA2	Q9VHA1;Q9VHA2	Spermidine synthase	SpdS
4.1377	26.3724	22.2347	+	DlarFN45_Rb IgG	590300000	8.80081	2.96617e-07	4.18739	40.0299	A0A0B4K6U6;Q08473	A0A0B4K6U6;Q08473	RNA-binding protein squid	sqd
0.827024	23.5328	22.7058	+	DlarFN45_Rb IgG	128380000	5.00642	9.47432e-05	0.86191	11.2397	Q9V470	Q9V470	Succinyl-CoA ligase subunit beta	Sucb
2.68508	21.1638	18.4787	+	DlarFN45_Rb IgG	44913000	5.55383	3.95324e-05	2.89455	13.5567	A0A0B4KGK8;A0A0B4KH21;A0A0B4KH24;A4V364;A8JR54;Q8IN47;Q8IN48;A0A0B4KGF9;Q9VDI8;Q7KSA0;A0A0B4KHH8;A0A0B4KHI4	A0A0B4KGK8;A0A0B4KH21;A0A0B4KH24	Syncrip	Syp
0.492115	22.3537	21.8616	+	DlarFN45_Rb IgG	81600000	4.20632	0.000395236	0.460782	8.49121	A4V391;P12613	A4V391;P12613	T-complex protein 1 subunit alpha	T-cp1
0.32588	21.9993	21.6735	+	DlarFN45_Rb IgG	69848000	2.28243	0.0147146	0.325795	3.99565	Q9VHL2	Q9VHL2	T-complex protein 1 subunit eta	Tcp-1eta;CCT7
0.633987	24.5224	23.8884	+	DlarFN45_Rb IgG	332120000	2.17131	0.0181195	0.605163	3.79707	X2JDD7;Q9VMD9	X2JDD7;Q9VMD9	Tiggrin	Tig
1.07146	22.1058	21.0343	+	DlarFN45_Rb IgG	52592000	4.32286	0.000318404	1.05524	8.85086	Q9Y119	Q9Y119	Trehalose-6-phosphate synthase 1	Tps1
1.4093	23.1919	21.7826	+	DlarFN45_Rb IgG	77867000	3.2363	0.00251602	1.62432	5.93218	Q9VRP3	Q9VRP3	Thioredoxin-like	Txl
0.616682	22.3973	21.7806	+	DlarFN45_Rb IgG	91899000	1.65933	0.0479107	0.502499	2.93362	A5XCL5;Q9VSW2	A5XCL5;Q9VSW2	UTP--glucose-1-phosphate uridylyltransferase	UGP
0.406126	22.0283	21.6221	+	DlarFN45_Rb IgG	57041000	1.72185	0.0427329	0.514067	3.03526	Q500Y7	Q500Y7	Ubiquinol-cytochrome c reductase 6.4 kDa subunit	UQCR-6.4
1.44862	21.0671	19.6185	+	DlarFN45_Rb IgG	19262000	3.02616	0.00373627	1.34134	5.46431	Q9VRS4	Q9VRS4	Machete	yip7

## Sheet: DlarFN46-vs-CNTN4FN13_1491b
DlarFN46_x-y_CNTN4FN13	DlarFN46	CNTN4FN13	Student's T-test Significant DlarFN46_CNTN4FN13	Student's T-test significant	Intensity	-Log Student's T-test p-value DlarFN46_CNTN4FN13	Student's T-test q-value DlarFN46_CNTN4FN13	Student's T-test Difference DlarFN46_CNTN4FN13	Student's T-test Test statistic DlarFN46_CNTN4FN13	Protein IDs	Majority protein IDs	Protein names	Gene names
1.8883	24.106	22.2177	+	DlarFN46_CNTN4FN13	22824000	3.18049	0.00394236	1.76778	9.59297	Q9VXN4	Q9VXN4	Probable arginine--tRNA ligase, cytoplasmic	Aats-arg
1.8065	24.111	22.3045	+	DlarFN46_CNTN4FN13	20759000	1.95711	0.0286358	1.46967	4.47431	A0A0B4LF26;Q7K550	A0A0B4LF26;Q7K550	Eukaryotic translation initiation factor 3 subunit J	Adam
1.81013	23.2065	21.3964	+	DlarFN46_CNTN4FN13	11587000	2.13934	0.0215289	1.97129	5.04523	A1Z7K8	A1Z7K8	AaRS-interacting multifunctional protein 1	AIMP1
1.78968	25.1909	23.4012	+	DlarFN46_CNTN4FN13	247490000	1.72746	0.042517	2.02911	3.82301	Q9VHK7;A0A0B4K610	Q9VHK7;A0A0B4K610	GEO07179p1	anon-EST:Posey161
1.33412	23.5475	22.2134	+	DlarFN46_CNTN4FN13	41145000	1.99973	0.0266439	1.3351	4.60328	Q9VK99	Q9VK99	Protein quiver	atilla
1.55528	23.5062	21.951	+	DlarFN46_CNTN4FN13	24787000	1.67679	0.0467271	1.29456	3.68843	Q9VLP1	Q9VLP1	Protein quiver	atilla
3.19762	24.9237	21.7261	+	DlarFN46_CNTN4FN13	44109000	2.63258	0.00961787	3.13251	6.88662	Q9V3Y5	Q9V3Y5	BcDNA.LD23634	BcDNA.LD23634
1.00514	23.86	22.8549	+	DlarFN46_CNTN4FN13	45245000	3.40343	0.00298868	0.984292	10.951	A1Z8I8	A1Z8I8	Uncharacterized protein	BcDNA:AT13707
1.15413	22.9077	21.7535	+	DlarFN46_CNTN4FN13	9592800	2.67057	0.00893415	1.2728	7.04935	Q9VC18	Q9VC18	5-aminoimidazole-4-carboxamide ribonucleotide formyltransferase	BEST:GH11240
1.43398	28.1813	26.7473	+	DlarFN46_CNTN4FN13	543630000	1.64424	0.0494901	1.38571	3.60356	Q9V396	Q9V396	Carbonic anhydrase	CAH1
0.904749	22.8375	21.9327	+	DlarFN46_CNTN4FN13	9006400	1.81561	0.0362948	1.11446	4.06471	Q9V9M8;Q8SZU4	Q9V9M8	Uncharacterized protein	CG3262
1.61774	26.3268	24.7091	+	DlarFN46_CNTN4FN13	432180000	1.64343	0.0494901	1.34951	3.60147	A8JRD6	A8JRD6	Uncharacterized protein	CG34291
2.76763	23.6562	20.8886	+	DlarFN46_CNTN4FN13	4790800	2.38715	0.0140505	2.35892	5.91108	Q8SY77;M9NEX3;Q8IRR0	Q8SY77;M9NEX3;Q8IRR0	GEO11431p1;Uncharacterized protein	CG3566;BcDNA:RH45308
6.06041	28.3524	22.292	+	DlarFN46_CNTN4FN13	374820000	4.87963	0.000666121	6.02881	25.9041	Q7KVQ0	Q7KVQ0	Probable H/ACA ribonucleoprotein complex subunit 1	CG4038
1.51299	23.3751	21.8621	+	DlarFN46_CNTN4FN13	22332000	2.72252	0.00823039	1.62455	7.27732	Q7JVK8	Q7JVK8	GEO08987p1	CG5323
2.12949	23.1317	21.0022	+	DlarFN46_CNTN4FN13	12384000	1.65075	0.049016	1.68934	3.62043	E1JIT4;Q9VCZ8	E1JIT4;Q9VCZ8	Probable prefoldin subunit 5	CG7048
3.2752	24.7439	21.4687	+	DlarFN46_CNTN4FN13	57358000	3.38805	0.00304564	3.24363	10.8518	Q9V5P6	Q9V5P6	H/ACA ribonucleoprotein complex subunit 3	CG7637
0.966846	24.5475	23.5806	+	DlarFN46_CNTN4FN13	196580000	2.48364	0.0119741	1.18504	6.27958	M9PER0;Q8IGP1;M9PC24;M9PHY1;Q7KUD8;Q867T3;Q86BH9;M9PF57;M9PF03;Q8IGH4;M9PER6;Q9VT55;Q86LF6;M9PC30	M9PER0;Q8IGP1;M9PC24;M9PHY1;Q7KUD8;Q867T3;Q86BH9;M9PF57;M9PF03;Q8IGH4;M9PER6;Q9VT55	Uncharacterized protein;RE55923p	CG8163;CG8154;BcDNA:RH19933
0.663204	29.2106	28.5474	+	DlarFN46_CNTN4FN13	6234900000	2.13105	0.0217309	0.64665	5.01811	Q8IQW2;Q9VWD1	Q8IQW2;Q9VWD1	Cytochrome c oxidase subunit	COX6B
3.58829	25.3237	21.7355	+	DlarFN46_CNTN4FN13	41783000	4.27825	0.000943931	3.44341	18.2787	Q8IRG6	Q8IRG6	FACT complex subunit spt16	dre4
2.84865	24.9131	22.0645	+	DlarFN46_CNTN4FN13	54253000	2.40854	0.0136851	3.17346	5.99116	Q960D4;O77266	Q960D4;O77266	SD06560p	EG:22E5.5
3.42963	25.9112	22.4815	+	DlarFN46_CNTN4FN13	176260000	2.07751	0.0237367	3.53721	4.84571	Q9VCK0	Q9VCK0	Eukaryotic translation initiation factor 3 subunit D-1	eIF-3p66
0.866056	25.868	25.0019	+	DlarFN46_CNTN4FN13	357760000	2.93102	0.0060817	0.959024	8.25983	A0A0B4LFL2;A1ZAX1	A0A0B4LFL2;A1ZAX1	Eukaryotic translation initiation factor 3 subunit C	eIF3-S8
0.73806	27.3885	26.6505	+	DlarFN46_CNTN4FN13	897410000	2.49709	0.0117986	0.796185	6.33242	Q9GU68	Q9GU68	Eukaryotic translation initiation factor 5A	eIF-5A
0.5406	26.2485	25.7079	+	DlarFN46_CNTN4FN13	515420000	1.72885	0.0424877	0.786966	3.82673	Q7KRU8;H1UUD2;B8A405;A0A0B4KI27;Q8I0T0	Q7KRU8;H1UUD2;B8A405;A0A0B4KI27;Q8I0T0	Ferritin	Fer1HCH;Fer1HCH-RD
0.460821	27.4168	26.9559	+	DlarFN46_CNTN4FN13	995370000	2.58829	0.0103262	0.518688	6.70103	Q9VA83;A0A0B4KHF0	Q9VA83;A0A0B4KHF0	Ferritin	Fer2LCH
7.10913	28.907	21.7978	+	DlarFN46_CNTN4FN13	713550000	4.49487	0.000830138	6.9361	20.729	Q9W1V3	Q9W1V3	rRNA 2-O-methyltransferase fibrillarin	Fib
0.80941	22.5901	21.7806	+	DlarFN46_CNTN4FN13	10376000	1.85597	0.0340394	1.04709	4.17872	A0A126GUS7;A0A0B4K618;A0A0B4KGP6;A0A0B4KFN9;B3LF78;Q9NFU0	A0A126GUS7;A0A0B4K618;A0A0B4KGP6;A0A0B4KFN9;B3LF78;Q9NFU0	Fragile X mental retardation syndrome-related protein 1	Fmr1
0.980415	29.7628	28.7824	+	DlarFN46_CNTN4FN13	4126500000	3.31884	0.00322781	1.01093	10.4158	X2JJG8;X2JDA5;P20478	X2JJG8;X2JDA5;P20478	Glutamine synthetase;Glutamine synthetase 2 cytoplasmic	Gs2
6.9492	29.1771	22.2279	+	DlarFN46_CNTN4FN13	693040000	4.20402	0.00100797	7.33418	17.5063	P02283	P02283	Histone H2B	His2B
1.63483	27.753	26.1181	+	DlarFN46_CNTN4FN13	593350000	1.98174	0.0272334	1.40174	4.54851	A0A0B4KFZ9;P84040	A0A0B4KFZ9;P84040	Histone H4	His4r;His4
4.03376	27.831	23.7973	+	DlarFN46_CNTN4FN13	358020000	5.10435	0.00057526	3.98552	29.4982	D2NUK9;Q9U3Z7	D2NUK9;Q9U3Z7	NHP2-like protein 1 homolog	hoip
0.478836	26.621	26.1422	+	DlarFN46_CNTN4FN13	758620000	1.81504	0.0362948	0.643062	4.06312	E1JHA4;P48809	E1JHA4;P48809	Heterogeneous nuclear ribonucleoprotein 27C	Hrb27C
1.47976	23.4521	21.9724	+	DlarFN46_CNTN4FN13	8262600	2.45547	0.0126246	1.38346	6.17003	Q8MKK5;Q9W1G6;Q9W1G5;A0A0B4LHE0;Q8MLQ5;A0A0B4LGD3	Q8MKK5;Q9W1G6;Q9W1G5;A0A0B4LHE0;Q8MLQ5;A0A0B4LGD3	Kazachoc	kcc
0.393515	29.3432	28.9497	+	DlarFN46_CNTN4FN13	4904800000	2.72824	0.00816221	0.39812	7.30284	Q9W4H6;Q7KVX1;Q7YU05	Q9W4H6;Q7KVX1;Q7YU05	Pyruvate dehydrogenase E1 component subunit alpha	l(1)G0334
12.77	39.9128	27.1428	+	DlarFN46_CNTN4FN13	1385700000000	3.73159	0.00187178	12.5447	13.2855	A8DZ18;P16621;M9PD76;M9NCY3;M9PDF7;M9PDR3;M9PG93	A8DZ18;P16621;M9PD76;M9NCY3;M9PDF7;M9PDR3;M9PG93	Protein-tyrosine-phosphatase;Tyrosine-protein phosphatase Lar	Lar
0.508728	29.2248	28.7161	+	DlarFN46_CNTN4FN13	2146900000	2.31497	0.0161049	0.446617	5.64736	Q9VVB5;M9PFX9;Q8IQQ3;Q7KUQ5;Q9VVB8	Q9VVB5;M9PFX9;Q8IQQ3;Q7KUQ5	Limpet	Lmpt
1.05656	23.1961	22.1396	+	DlarFN46_CNTN4FN13	14220000	2.72821	0.00816221	0.977176	7.30271	Q7KUT2	Q7KUT2	Lon protease homolog, mitochondrial	Lon
1.60218	27.6487	26.0465	+	DlarFN46_CNTN4FN13	776780000	4.70918	0.000715061	1.54063	23.4705	Q9VN21	Q9VN21	Lost	lost
3.36064	24.7234	21.3627	+	DlarFN46_CNTN4FN13	45217000	2.68062	0.00883363	3.24196	7.09295	M9PIA6;E1JI46;Q59E34;O97159	M9PIA6;E1JI46;Q59E34;O97159	Chromodomain-helicase-DNA-binding protein Mi-2 homolog	Mi-2
0.864796	29.1114	28.2466	+	DlarFN46_CNTN4FN13	5967100000	2.04366	0.0249673	0.827315	4.73905	A0A0B4LGF8;P53777;B7YZP9	A0A0B4LGF8;P53777;B7YZP9	Muscle LIM protein 1	Mlp60A
0.614939	27.9331	27.3182	+	DlarFN46_CNTN4FN13	2781900000	1.7726	0.0389784	0.654168	3.94553	A4V2J1;Q24400	A4V2J1;Q24400	Muscle LIM protein Mlp84B	Mlp84B
1.84781	23.4424	21.5946	+	DlarFN46_CNTN4FN13	32652000	3.26537	0.00354567	1.69253	10.0903	A0A0B4KHD3;Q7KSC4	A0A0B4KHD3;Q7KSC4	Mitochondrial pyruvate carrier 1	Mpc1
0.665739	27.3012	26.6355	+	DlarFN46_CNTN4FN13	950590000	2.89015	0.00651568	0.661036	8.05834	Q7JUS9	Q7JUS9	Mitochondrial phosphate carrier protein 1	Mpcp1
0.432676	27.9219	27.4892	+	DlarFN46_CNTN4FN13	1704800000	2.12287	0.0219313	0.403654	4.99146	Q0E8E8	Q0E8E8	Mitochondrial phosphate carrier protein 2	Mpcp2
5.28009	26.9059	21.6258	+	DlarFN46_CNTN4FN13	151060000	3.34867	0.00310556	4.84702	10.6017	M9PCI2;Q9V3U2	M9PCI2;Q9V3U2	H/ACA ribonucleoprotein complex subunit 2-like protein	NHP2
5.082	26.5431	21.461	+	DlarFN46_CNTN4FN13	96289000	3.56357	0.00238496	4.88734	12.0365	Q9VM69	Q9VM69	nop5	nop5
6.68181	28.9616	22.2798	+	DlarFN46_CNTN4FN13	646380000	5.09717	0.00057526	6.77782	29.3761	Q95WY3	Q95WY3	Nucleolar KKE/D repeat protein	Nop56
6.76395	28.7419	21.978	+	DlarFN46_CNTN4FN13	556310000	4.85578	0.000666121	6.78601	25.5492	E1JGV6;O44081;A0A0B4K8B2	E1JGV6;O44081	H/ACA ribonucleoprotein complex subunit 4	Nop60B
0.786627	27.3784	26.5918	+	DlarFN46_CNTN4FN13	1512500000	2.39642	0.0140161	0.808227	5.94567	A0A0B4JCT4;A1ZAU2;A1ZAU3;C3KGN2	A0A0B4JCT4;A1ZAU2;A1ZAU3;C3KGN2	Narrow	nw
1.46643	28.9521	27.4857	+	DlarFN46_CNTN4FN13	1584900000	4.64622	0.000727605	1.44035	22.63	Q966T5	Q966T5	Paxillin	Pax
3.99425	25.4162	21.4219	+	DlarFN46_CNTN4FN13	121700000	3.94859	0.00140014	4.28892	15.0845	A0A0B4K7V5;P91622;A0A0B4KFG2;A8DY78	A0A0B4K7V5;P91622;A0A0B4KFG2;A8DY78	[Pyruvate dehydrogenase (acetyl-transferring)] kinase, mitochondrial	Pdk
1.1504	31.4504	30.3	+	DlarFN46_CNTN4FN13	10226000000	3.39516	0.00302089	1.07699	10.8976	O62619	O62619	Pyruvate kinase	PyK
2.19672	24.0781	21.8813	+	DlarFN46_CNTN4FN13	51288000	2.52792	0.0111726	1.9906	6.45502	M9MRT6;P08645	M9MRT6;P08645	Ras-like protein 3	R
4.16362	26.7042	22.5406	+	DlarFN46_CNTN4FN13	153220000	3.48656	0.00269859	4.42732	11.5023	Q02427	Q02427	RNA-binding protein 1	Rbp1
1.28858	24.2879	22.9993	+	DlarFN46_CNTN4FN13	62386000	2.54153	0.0110571	1.40801	6.50982	M9PFN1;Q9V3K3	M9PFN1;Q9V3K3	RuvB-like helicase 2	rept
0.517237	27.0863	26.569	+	DlarFN46_CNTN4FN13	960220000	1.91953	0.0306115	0.487663	4.36281	M9PHM6;Q9VS34	M9PHM6;Q9VS34	60S ribosomal protein L18	RpL18
0.46629	27.0323	26.566	+	DlarFN46_CNTN4FN13	940300000	1.91707	0.0306993	0.419153	4.35559	P36241	P36241	60S ribosomal protein L19	RpL19
0.734791	26.4575	25.7227	+	DlarFN46_CNTN4FN13	476640000	1.84236	0.0349027	0.701777	4.14003	P04359	P04359	60S ribosomal protein L32	RpL32
0.31728	25.5268	25.2096	+	DlarFN46_CNTN4FN13	354290000	2.61493	0.00989707	0.361924	6.81214	M9MRF2;Q9VMU4	M9MRF2;Q9VMU4	60S ribosomal protein L37a	RpL37A
0.500053	27.2044	26.7044	+	DlarFN46_CNTN4FN13	958630000	2.59718	0.0102485	0.575512	6.73791	X2JDU0;P50882	X2JDU0;P50882	60S ribosomal protein L9	RpL9
1.07069	28.272	27.2013	+	DlarFN46_CNTN4FN13	1475700000	3.90708	0.00147978	1.07283	14.723	M9PB84;P31009	M9PB84;P31009	40S ribosomal protein S2	RpS2
4.23147	26.6179	22.3865	+	DlarFN46_CNTN4FN13	485670000	3.33294	0.00314802	4.38362	10.5033	M9PG47;P13008	M9PG47;P13008	40S ribosomal protein S26	RpS26
0.468729	27.1701	26.7013	+	DlarFN46_CNTN4FN13	998630000	2.13229	0.0217309	0.584544	5.02215	X2JGM9;P41042	X2JGM9;P41042	40S ribosomal protein S4	RpS4
4.43035	26.1213	21.6909	+	DlarFN46_CNTN4FN13	69535000	4.34937	0.000943931	4.32872	19.0501	Q9V3T8	Q9V3T8	SR family splicing factor SC35	SC35
0.578064	28.5963	28.0182	+	DlarFN46_CNTN4FN13	4329600000	2.04158	0.0250028	0.613139	4.73256	P21914;Q9VWN3	P21914	Succinate dehydrogenase [ubiquinone] iron-sulfur subunit, mitochondrial	SdhB
1.18137	25.6507	24.4693	+	DlarFN46_CNTN4FN13	209340000	1.81027	0.0365954	1.11494	4.04978	Q8STG9	Q8STG9	DSec61alpha	Sec61alpha
5.64449	26.8847	21.2402	+	DlarFN46_CNTN4FN13	133270000	3.72539	0.00187782	5.2616	13.2373	Q9V3W7	Q9V3W7	SR family splicing factor	SF2
1.40941	27.3758	25.9664	+	DlarFN46_CNTN4FN13	653340000	5.00988	0.00057526	1.39948	27.9308	P07701	P07701	Salivary glue protein Sgs-5	Sgs5
5.77563	27.1885	21.4129	+	DlarFN46_CNTN4FN13	223360000	4.5905	0.000727605	5.47649	21.9109	Q05856	Q05856	Small nuclear ribonucleoprotein-associated protein B	SmB
5.81003	27.2654	21.4553	+	DlarFN46_CNTN4FN13	218810000	4.18714	0.00101745	5.66204	17.3352	Q9VU02	Q9VU02	Probable small nuclear ribonucleoprotein Sm D1	SmD1
6.40879	28.4469	22.0381	+	DlarFN46_CNTN4FN13	528100000	3.26908	0.00354098	6.35542	10.1125	Q9VI10	Q9VI10	Probable small nuclear ribonucleoprotein Sm D2	SmD2
6.59561	28.1838	21.5882	+	DlarFN46_CNTN4FN13	355560000	3.62736	0.00218524	6.56834	12.4968	O44437	O44437	Small nuclear ribonucleoprotein Sm D3	SmD3
3.94555	26.4263	22.4807	+	DlarFN46_CNTN4FN13	184650000	3.14077	0.00415583	4.32203	9.36824	M9PC89;P17133	M9PC89;P17133	U1 small nuclear ribonucleoprotein 70 kDa	snRNP-U1-70K
3.62974	25.6947	22.065	+	DlarFN46_CNTN4FN13	81372000	4.64392	0.000727605	3.64133	22.5998	Q9VDK7	Q9VDK7	Signal recognition particle subunit SRP72	Srp72
3.30733	24.9315	21.6242	+	DlarFN46_CNTN4FN13	30835000	3.99677	0.00132577	3.14361	15.5148	Q0E965;A1ZA05;A0A0B4KF69	Q0E965;A1ZA05;A0A0B4KF69	SR protein kinase	SRPK
2.09145	23.4338	21.3424	+	DlarFN46_CNTN4FN13	13471000	3.35281	0.00310556	1.96831	10.6277	F6JQA6;O77277	F6JQA6;O77277	Torsin-like protein	Torsin
1.49389	22.6388	21.1449	+	DlarFN46_CNTN4FN13	25939000	3.154	0.00409206	1.43481	9.44252	M9PFB2;M9PCB7;M9PFF9;M9PFG3;Q9VTZ0;M9PI44;M9PF14;M9PF20	M9PFB2;M9PCB7;M9PFF9;M9PFG3;Q9VTZ0;M9PI44;M9PF14;M9PF20	Trailer hitch	tral
0.46623	29.5611	29.0948	+	DlarFN46_CNTN4FN13	6252500000	2.39372	0.0140161	0.449983	5.93558	P45594	P45594	Cofilin/actin-depolymerizing factor homolog	tsr
7.06909	28.6929	21.6238	+	DlarFN46_CNTN4FN13	687220000	5.84243	0.000435046	7.20973	45.1638	M9PBM1;Q94535	M9PBM1;Q94535	Splicing factor U2af 38 kDa subunit	U2af38
6.64967	28.4924	21.8427	+	DlarFN46_CNTN4FN13	602390000	5.16167	0.00057526	6.80675	30.4916	M9NDZ4;M9NF89;Q24562;M9NH51;Q9W1T4	M9NDZ4;M9NF89;Q24562;M9NH51	Splicing factor U2AF 50 kDa subunit	U2af50
2.68357	23.6999	21.0163	+	DlarFN46_CNTN4FN13	51655000	2.53792	0.0111025	2.57073	6.49522	Q9W2J4	Q9W2J4	UDP-glucuronosyltransferase	Ugt49B1
0.983181	29.0306	28.0474	+	DlarFN46_CNTN4FN13	2472900000	4.9941	0.00057526	0.968401	27.6771	Q9VFF0	Q9VFF0	Ubiquinol-cytochrome c reductase core protein 1	UQCR-C1
1.56269	24.1599	22.5972	+	DlarFN46_CNTN4FN13	30651000	2.39316	0.0140161	1.38005	5.93349	Q9V426	Q9V426	Vasa intronic gene	vig
1.12301	22.8621	21.739	+	DlarFN46_CNTN4FN13	14282000	1.77655	0.0388471	1.05232	3.95639	Q9VT75	Q9VT75	Variable nurse cells	vnc
0.34079	27.4551	27.1143	+	DlarFN46_CNTN4FN13	918080000	1.68568	0.046233	0.376388	3.7118	Q7KN94	Q7KN94	Electron transfer flavoprotein subunit alpha	wal

## Sheet: sDlar-vs-RbIgG_1491c
sDlar_x-y_Rb IgG	sDlar	Rb IgG	Student's T-test Significant sDlar_Rb IgG	Student's T-test significant	Intensity	-Log Student's T-test p-value sDlar_Rb IgG	Student's T-test q-value sDlar_Rb IgG	Student's T-test Difference sDlar_Rb IgG	Student's T-test Test statistic sDlar_Rb IgG	Protein IDs	Majority protein IDs	Protein names	Gene names
2.36514	24.3733	22.0081	+	sDlar_Rb IgG	53654000	1.82484	0.0309404	2.31449	4.09058	Q9W373	Q9W373	SET and MYND domain containing, arthropod-specific, member 9	SmydA-9
0.378511	25.2484	24.8699	+	sDlar_Rb IgG	318900000	1.64407	0.0424146	0.352613	3.60311	Q9W3N9	Q9W3N9	LD24105p	154229_at
3.15922	25.4658	22.3066	+	sDlar_Rb IgG	247330000	3.66219	0.00159908	3.0477	12.7552	P28668	P28668	Bifunctional glutamate/proline--tRNA ligase;Glutamate--tRNA ligase;Proline--tRNA ligase	Aats-glupro
1.24196	29.1252	27.8832	+	sDlar_Rb IgG	8104700000	4.59784	0.000482165	1.24327	22.0043	Q7JV23;A8DY67;A1Z784	Q7JV23;A8DY67;A1Z784	Acetyl-CoA carboxylase	ACC
1.85922	26.0418	24.1826	+	sDlar_Rb IgG	327620000	3.79832	0.00134464	1.73776	13.8154	A1Z7H3;A0A0B4KFE4;Q8T3L1;A1Z7H2	A1Z7H3;A0A0B4KFE4;Q8T3L1;A1Z7H2	Acyl-CoA synthetase long-chain, isoform C	Acsl
0.537775	24.5646	24.0268	+	sDlar_Rb IgG	145060000	1.57367	0.0478202	0.538225	3.42371	Q9VGU6	Q9VGU6	GTP:AMP phosphotransferase, mitochondrial	Adk3
2.85555	24.2661	21.4105	+	sDlar_Rb IgG	98325000	1.83876	0.0302918	2.27741	4.12985	Q9VV49	Q9VV49	1-Acylglycerol-3-phosphate O-acyltransferase 4	Agpat4
3.21362	25.2083	21.9946	+	sDlar_Rb IgG	183540000	3.68784	0.00154298	3.35311	12.9488	A1Z6Z3;A0A0B4KEE1;Q7JR61;A0A0B4KEL0;A0A0B4KF99;A4UZ69;A1Z6Z4;A0A0C4FEI5;A0A0C4DHC8	A1Z6Z3;A0A0B4KEE1;Q7JR61;A0A0B4KEL0;A0A0B4KF99;A4UZ69;A1Z6Z4;A0A0C4FEI5;A0A0C4DHC8	Aldehyde dehydrogenase	Aldh-III
6.58189	28.9725	22.3906	+	sDlar_Rb IgG	1470400000	4.46926	0.000558873	6.66428	20.4233	Q9VP35;M9PD70	Q9VP35;M9PD70	Alkaline phosphatase	Alp1
2.92797	25.6571	22.7291	+	sDlar_Rb IgG	304280000	2.77898	0.00581923	3.20352	7.53245	Q9W0B8	Q9W0B8	Coatomer subunit alpha	alphaCOP
1.07558	23.6957	22.6201	+	sDlar_Rb IgG	82536000	2.11284	0.0179632	1.05871	4.95894	Q961N0	Q961N0	Alpha-Esterase-2	alpha-Est2
2.42218	23.7364	21.3143	+	sDlar_Rb IgG	62820000	2.40015	0.0108103	2.19125	5.95965	Q9VIC0	Q9VIC0	Alpha-Esterase-4	alpha-Est4
0.829718	29.1128	28.2831	+	sDlar_Rb IgG	3199800000	5.14613	0.000284226	0.825469	30.2189	M9PBI5;P13395	M9PBI5;P13395	Spectrin alpha chain	alpha-Spec
0.80423	30.771	29.9668	+	sDlar_Rb IgG	14989000000	2.72858	0.00626005	0.810847	7.30434	P06605;P06603	P06605;P06603	Tubulin alpha-3 chain;Tubulin alpha-1 chain	alphaTub84D;alphaTub84B
2.92338	25.4427	22.5193	+	sDlar_Rb IgG	165490000	3.23829	0.00284386	2.73956	9.92906	P06604	P06604	Tubulin alpha-2 chain	alphaTub85E
1.92867	26.2931	24.3645	+	sDlar_Rb IgG	406960000	2.77039	0.00591369	2.13668	7.49317	Q0KIE7	Q0KIE7	Ankyrin	Ank
0.677717	25.8394	25.1617	+	sDlar_Rb IgG	247490000	3.13254	0.00335558	0.743298	9.32228	Q9VHK7;A0A0B4K610	Q9VHK7;A0A0B4K610	GEO07179p1	anon-EST:Posey161
1.59491	24.1654	22.5705	+	sDlar_Rb IgG	66390000	1.8461	0.0301807	1.4565	4.15064	Q9VZ01	Q9VZ01	Complex I-9kD	anon-EST:Posey214
1.13638	23.1086	21.9722	+	sDlar_Rb IgG	20706000	1.55352	0.0497235	0.929188	3.37337	P91926	P91926	AP-2 complex subunit alpha	AP-2alpha
0.494041	25.5219	25.0278	+	sDlar_Rb IgG	297090000	2.68284	0.00681194	0.513234	7.10261	Q7KTG2	Q7KTG2	Apolipoprotein lipid transfer particle	Apoltp
0.604328	25.1135	24.5092	+	sDlar_Rb IgG	152080000	2.73783	0.00619783	0.629362	7.34574	M9PG22;P61209	M9PG22;P61209	ADP-ribosylation factor 1	Arf79F
1.00487	26.1289	25.124	+	sDlar_Rb IgG	478950000	2.28138	0.0132521	1.0104	5.52796	E1JIR4;A0A0B4KGG8;P13607;A8QI34	E1JIR4;A0A0B4KGG8;P13607	Sodium/potassium-transporting ATPase subunit alpha	Atpalpha
1.36786	26.7016	25.3337	+	sDlar_Rb IgG	590270000	2.25278	0.0138961	1.16515	5.42793	E2QCF1;A0A0B4LFH8;Q7KN85	E2QCF1;A0A0B4LFH8;Q7KN85	ATP-citrate synthase	ATPCL
0.940456	27.2932	26.3528	+	sDlar_Rb IgG	1034100000	3.38473	0.00229746	0.929834	10.8305	Q94516	Q94516	ATP synthase subunit b, mitochondrial	ATPsyn-b
0.65176	28.2427	27.5909	+	sDlar_Rb IgG	2180100000	2.09201	0.0187209	0.698227	4.89195	A0A0B4LHL7;Q24251	A0A0B4LHL7;Q24251	ATP synthase subunit d, mitochondrial	ATPsyn-d
0.492424	28.2289	27.7365	+	sDlar_Rb IgG	2417800000	1.88294	0.0282903	0.477354	4.25617	O01666	O01666	ATP synthase subunit gamma, mitochondrial	ATPsyn-gamma
1.73101	23.1952	21.4642	+	sDlar_Rb IgG	45245000	2.34961	0.0116977	1.75148	5.7727	A1Z8I8	A1Z8I8	Uncharacterized protein	BcDNA:AT13707
1.15555	23.2611	22.1056	+	sDlar_Rb IgG	51655000	2.43472	0.0101733	1.41498	6.09042	Q9W2J4	Q9W2J4	UDP-glucuronosyltransferase	BEST:GH09393, Ugt49B1
5.61624	27.7103	22.0941	+	sDlar_Rb IgG	768320000	3.38635	0.00229746	5.50583	10.8409	Q7KVP4;Q86BS7;Q9W2H8;E1JGQ5	Q7KVP4;Q86BS7;Q9W2H8;E1JGQ5	4-alpha-glucanotransferase	BEST:GH22856
0.831953	24.4585	23.6266	+	sDlar_Rb IgG	88910000	2.48065	0.00934195	0.739301	6.26785	Q9VNA3	Q9VNA3	GH21273p	BEST:LD29996
0.96353	25.7412	24.7777	+	sDlar_Rb IgG	296530000	3.39572	0.00227192	1.00229	10.9012	O62621	O62621	Coatomer subunit beta	betaCop
3.00638	24.9615	21.9551	+	sDlar_Rb IgG	168160000	1.8705	0.028787	2.5703	4.22032	P45437	P45437	Coatomer subunit beta	betaCop
1.39844	27.6643	26.2659	+	sDlar_Rb IgG	1233300000	3.56802	0.00178894	1.31894	12.068	Q00963;M9PF16;M9PHG4	Q00963;M9PF16;M9PHG4	Spectrin beta chain	beta-Spec
0.5709	31.0714	30.5005	+	sDlar_Rb IgG	21509000000	2.44965	0.0098869	0.629691	6.14762	Q24560;A1ZBL0	Q24560;A1ZBL0	Tubulin beta-1 chain	betaTub56D
0.66823	27.6014	26.9331	+	sDlar_Rb IgG	1775400000	2.29779	0.0129268	0.629018	5.58606	Q8MST5;Q9VAX7;CON__ENSEMBL:ENSBTAP00000025008	Q8MST5;Q9VAX7	Tubulin beta chain	betaTub97EF
0.629295	26.7486	26.1193	+	sDlar_Rb IgG	815250000	2.18264	0.0158369	0.610409	5.1887	B5RIV0;Q9V3S9	B5RIV0;Q9V3S9	Very long-chain-fatty-acid--CoA ligase bubblegum	bgm
0.994995	24.1742	23.1793	+	sDlar_Rb IgG	95901000	1.78639	0.0328794	0.907082	3.98347	Q9VJ86	Q9VJ86	Bicoid stability factor	bsf
0.782751	29.9215	29.1388	+	sDlar_Rb IgG	6222500000	4.87505	0.000363818	0.762177	25.8356	L0MN91;Q7KQP6	L0MN91;Q7KQP6	bent	bt
1.7846	26.142	24.3574	+	sDlar_Rb IgG	284130000	4.40856	0.000601251	1.79924	19.7162	Q9V438	Q9V438	Protein disulfide-isomerase A6 homolog	CaBP1
3.31947	25.7086	22.3891	+	sDlar_Rb IgG	543630000	3.41592	0.00220046	3.5478	11.0322	Q9V396	Q9V396	Carbonic anhydrase	CAH1
1.39442	29.481	28.0866	+	sDlar_Rb IgG	4835000000	4.74958	0.000435909	1.36835	24.0261	A0A0B4LGB7;P22700	A0A0B4LGB7;P22700	Calcium-transporting ATPase;Calcium-transporting ATPase sarcoplasmic/endoplasmic reticulum type	Ca-P60A
0.897999	24.9344	24.0364	+	sDlar_Rb IgG	118320000	2.60485	0.00765229	1.0031	6.7699	A1ZBK7	A1ZBK7	Crammer	cer
3.42212	25.6336	22.2115	+	sDlar_Rb IgG	137180000	2.78801	0.0057841	3.21822	7.57403	Q9VJ80	Q9VJ80	LD42267p	CG10211
0.842785	25.1332	24.2905	+	sDlar_Rb IgG	249840000	2.29746	0.0129268	1.07048	5.58487	Q9VN93;D3PK81	Q9VN93	Putative cysteine proteinase CG12163	CG12163
0.696695	26.2574	25.5607	+	sDlar_Rb IgG	604710000	1.77461	0.0335713	0.722905	3.95105	Q9VSA3	Q9VSA3	Probable medium-chain specific acyl-CoA dehydrogenase, mitochondrial	CG12262
2.87285	25.0286	22.1557	+	sDlar_Rb IgG	100450000	2.5	0.00909632	3.11664	6.34391	Q7JZB1	Q7JZB1	RE49860p	CG12338
0.935484	24.1945	23.259	+	sDlar_Rb IgG	44056000	2.12611	0.0174669	0.901221	5.00202	Q9VH37	Q9VH37	IP06524p	CG12811
0.993277	24.3519	23.3586	+	sDlar_Rb IgG	65766000	2.24338	0.0140175	1.09508	5.39539	Q8SXQ5	Q8SXQ5	RH03087p	CG14407
0.922037	24.7794	23.8574	+	sDlar_Rb IgG	104710000	1.80987	0.0316145	0.874491	4.04867	Q9VZ64	Q9VZ64	Probable 6-phosphogluconolactonase	CG17333
0.501776	25.0328	24.5311	+	sDlar_Rb IgG	175110000	1.62609	0.0435264	0.562757	3.55679	Q9VZS3	Q9VZS3	Protein translation factor SUI1 homolog	CG17737
1.5714	23.602	22.0306	+	sDlar_Rb IgG	45367000	2.5478	0.008507	1.82216	6.53517	Q9V9W4	Q9V9W4	GH08048p	CG1774
2.95228	27.2729	24.3207	+	sDlar_Rb IgG	640130000	2.14495	0.0170148	3.66802	5.06364	Q9W3L4	Q9W3L4	GH20802p	CG2233
1.13524	23.9967	22.8615	+	sDlar_Rb IgG	47294000	1.77892	0.0333092	0.904947	3.9629	Q8MKJ5	Q8MKJ5	GEO08105p1	CG30197
0.755695	26.3614	25.6057	+	sDlar_Rb IgG	432180000	2.559	0.00831662	0.816768	6.58068	A8JRD6	A8JRD6	Uncharacterized protein	CG34291
3.34218	24.9734	21.6312	+	sDlar_Rb IgG	112690000	3.97724	0.00103304	3.42807	15.339	A0A0B4LGA9;Q7JR80	A0A0B4LGA9;Q7JR80	SD23764p	CG3884
0.330975	26.8901	26.5591	+	sDlar_Rb IgG	945040000	1.72157	0.0370785	0.282874	3.8072	Q9VVU1	Q9VVU1	FI09602p	CG3902-RA
1.80611	23.7441	21.938	+	sDlar_Rb IgG	41710000	4.01949	0.00100907	1.86322	15.7218	Q9VFD0	Q9VFD0	Uncharacterized protein	CG3984
4.42799	25.8646	21.4366	+	sDlar_Rb IgG	374820000	3.72554	0.00147267	4.38075	13.2384	Q7KVQ0	Q7KVQ0	Probable H/ACA ribonucleoprotein complex subunit 1	CG4038
1.1857	24.7889	23.6032	+	sDlar_Rb IgG	120530000	2.81652	0.00551929	1.17712	7.70648	Q9VGA3	Q9VGA3	LD12305p	CG4115
1.82227	25.5534	23.7312	+	sDlar_Rb IgG	148580000	3.49369	0.00202074	1.87594	11.5508	Q9VKE7	Q9VKE7	GH09228p1	CG42486-RA
0.493839	27.732	27.2382	+	sDlar_Rb IgG	1682900000	2.95085	0.00445598	0.506629	8.35921	A8JRB8;A8JRC1;Q8MT18	A8JRB8;A8JRC1;Q8MT18	MIP04243p	CG5028-RC
2.21142	26.2291	24.0177	+	sDlar_Rb IgG	715790000	1.61094	0.0443355	2.73401	3.51801	Q9VM12	Q9VM12	MIP26555p1	CG5958-RA
5.87904	28.2571	22.3781	+	sDlar_Rb IgG	902600000	3.05098	0.00379115	5.47767	8.87803	A1Z8H0	A1Z8H0	GEO08372p1	CG7738
0.981724	25.6407	24.659	+	sDlar_Rb IgG	196580000	2.41115	0.0106176	1.11796	6.00101	M9PER0;Q8IGP1;M9PC24;M9PHY1;Q7KUD8;Q867T3;Q86BH9;M9PF57;M9PF03;Q8IGH4;M9PER6;Q9VT55;Q86LF6;M9PC30	M9PER0;Q8IGP1;M9PC24;M9PHY1;Q7KUD8;Q867T3;Q86BH9;M9PF57;M9PF03;Q8IGH4;M9PER6;Q9VT55	Uncharacterized protein;RE55923p	CG8163;CG8154
1.88616	24.0435	22.1574	+	sDlar_Rb IgG	65818000	2.68049	0.00682544	1.76219	7.09238	Q960W6	Q960W6	Putative fatty acyl-CoA reductase CG8306	CG8306
0.408295	24.6652	24.257	+	sDlar_Rb IgG	164000000	1.99167	0.0226922	0.395701	4.57867	Q9VFW7	Q9VFW7	Uncharacterized protein	CG8775
1.42313	26.9528	25.5297	+	sDlar_Rb IgG	875170000	3.93667	0.00109398	1.45198	14.9798	Q7K3N4	Q7K3N4	GH26015p	CG8888
2.82425	28.6555	25.8313	+	sDlar_Rb IgG	2278500000	3.234	0.00285739	2.58853	9.90372	X2JC31;P29742	X2JC31;P29742	Clathrin heavy chain	Chc
0.937592	25.3917	24.4541	+	sDlar_Rb IgG	215490000	2.19708	0.0154358	0.971919	5.23726	Q9VMQ9	Q9VMQ9	Thioredoxin domain-containing protein 17	cl
2.38157	24.126	21.7445	+	sDlar_Rb IgG	73782000	1.63184	0.043248	1.9726	3.57156	E1JI22;Q9VWA1	E1JI22;Q9VWA1	Clathrin light chain	Clc
1.62451	28.7819	27.1574	+	sDlar_Rb IgG	1731700000	4.60142	0.000482165	1.64149	22.0501	Q8SZK9	Q8SZK9	C-type lectin 27kD;Schlaff	Clect27;slf
3.38187	30.876	27.4941	+	sDlar_Rb IgG	6234900000	5.59515	0.000198867	3.36614	39.161	Q8IQW2;Q9VWD1	Q8IQW2;Q9VWD1	Cytochrome c oxidase subunit	COX6B
1.56789	26.5587	24.9908	+	sDlar_Rb IgG	445340000	3.3336	0.00246671	1.51282	10.5073	A0A0B4JD48;Q95029	A0A0B4JD48;Q95029	Cathepsin L;Cathepsin L heavy chain;Cathepsin L light chain	Cp1
0.946167	24.945	23.9989	+	sDlar_Rb IgG	154510000	2.53759	0.0086047	1.01624	6.49392	A1Z8Y8	A1Z8Y8	Cuticular protein 49Ad	Cpr49Ad
0.576447	25.1442	24.5677	+	sDlar_Rb IgG	136980000	4.19287	0.000816722	0.59592	17.3931	Q9W306	Q9W306	GEO08256p1	CT27394
1.52911	27.4985	25.9693	+	sDlar_Rb IgG	1081500000	3.74713	0.00141282	1.63434	13.4071	Q9VY87	Q9VY87	Cathepsin B1	CtsB1
1.96372	23.8621	21.8984	+	sDlar_Rb IgG	58234000	4.50961	0.000534497	2.032	20.907	Q9V419	Q9V419	Probable cytochrome P450 28a5	Cyp28a5
1.77549	27.5863	25.8109	+	sDlar_Rb IgG	1244600000	2.86151	0.00512218	1.81599	7.91978	Q9V771	Q9V771	Probable cytochrome P450 6a23	Cyp6a23
1.79246	24.1427	22.3503	+	sDlar_Rb IgG	93162000	1.84134	0.0302918	2.21425	4.13715	Q9VG82	Q9VG82	Probable cytochrome P450 9f2	Cyp9f2
3.52614	25.3938	21.8676	+	sDlar_Rb IgG	134830000	2.92361	0.00464115	3.31284	8.22296	A0A0B4KHX3;O76324	A0A0B4KHX3;O76324	Discs overgrown protein kinase	dco
2.6194	24.9255	22.3061	+	sDlar_Rb IgG	175220000	1.63832	0.0428125	2.31863	3.58825	Q7K4Y0;Q9VG68	Q7K4Y0	Desaturase 1	Desat1
3.00261	24.9939	21.9913	+	sDlar_Rb IgG	151430000	2.73435	0.00619919	2.9377	7.33014	M9PE73;M9PEC8;M9PBQ0;M9PEN4;M9PHG8;M9PBQ3;P37276	M9PE73;M9PEC8;M9PBQ0;M9PEN4;M9PHG8;M9PBQ3;P37276	Dynein heavy chain, cytoplasmic	Dhc64C
2.07129	25.3235	23.2522	+	sDlar_Rb IgG	279350000	1.70904	0.0379313	1.88072	3.77372	Q9VA37	Q9VA37	Protein dj-1beta	dj-1beta
0.787004	26.8522	26.0652	+	sDlar_Rb IgG	623930000	2.04802	0.020377	0.832231	4.75268	Q7KN75	Q7KN75	Dodeca-satellite-binding protein 1	Dp1
0.25964	30.8877	30.628	+	sDlar_Rb IgG	10850000000	2.59411	0.00779357	0.242747	6.72517	C6TP87;P08736;A4V3Q6;P05303	C6TP87;P08736;A4V3Q6;P05303	Elongation factor 1-alpha;Elongation factor 1-alpha 1;Elongation factor 1-alpha 2	Ef1alpha48D-RA;Ef1alpha48D;Ef1alpha100E
0.276117	26.9421	26.666	+	sDlar_Rb IgG	879730000	1.69296	0.0392028	0.22601	3.73103	A0A0B4JD11;Q9NJH0	A0A0B4JD11;Q9NJH0	Elongation factor 1-gamma	Ef1gamma
0.332907	28.1321	27.7992	+	sDlar_Rb IgG	2142200000	1.80859	0.0316406	0.357992	4.04508	P13060	P13060	Elongation factor 2	EF2
0.362299	27.438	27.0757	+	sDlar_Rb IgG	1781000000	4.02567	0.00100907	0.346471	15.7786	A1Z9E3	A1Z9E3	Elongation factor Tu	EfTuM
2.56857	23.9178	21.3492	+	sDlar_Rb IgG	115420000	3.2724	0.00268824	2.44537	10.1325	O77410	O77410	Eukaryotic translation initiation factor 3 subunit E	eIF3-S6
1.46093	26.029	24.5681	+	sDlar_Rb IgG	357760000	4.44456	0.000571273	1.45569	20.1326	A0A0B4LFL2;A1ZAX1	A0A0B4LFL2;A1ZAX1	Eukaryotic translation initiation factor 3 subunit C	eIF3-S8
1.22971	30.1851	28.9554	+	sDlar_Rb IgG	9145200000	5.42394	0.000224878	1.25684	35.4771	Q9VQL7;B7Z001;Q9VQL6;M9PB21	Q9VQL7;B7Z001	3-oxoacyl-[acyl-carrier-protein] reductase	FASN1
2.41851	24.3628	21.9443	+	sDlar_Rb IgG	104070000	1.94001	0.0251483	2.5463	4.42332	Q7PLB8	Q7PLB8	3-oxoacyl-[acyl-carrier-protein] reductase	FASN3
4.4585	27.2827	22.8242	+	sDlar_Rb IgG	713550000	4.13854	0.000901515	4.43392	16.8516	Q9W1V3	Q9W1V3	rRNA 2-O-methyltransferase fibrillarin	Fib
0.234734	25.4448	25.2101	+	sDlar_Rb IgG	382120000	1.75209	0.0347045	0.313962	3.88954	Q8IQZ7;Q8IQZ8;O61604	Q8IQZ7;Q8IQZ8;O61604	Fimbrin	Fim
0.37529	24.3621	23.9868	+	sDlar_Rb IgG	154040000	1.94956	0.0247144	0.455512	4.45176	A4V4I0;P26308	A4V4I0;P26308	Guanine nucleotide-binding protein subunit beta-1	Gbeta13F
2.2757	24.4927	22.217	+	sDlar_Rb IgG	338550000	2.09173	0.0187209	2.03637	4.89103	Q9VAW3	Q9VAW3	Glutamine--fructose-6-phosphate transaminase	Gfat2
0.285622	28.0742	27.7886	+	sDlar_Rb IgG	2466000000	1.86143	0.0292637	0.283463	4.19432	A4UZZ4;Q9XTL9	A4UZZ4;Q9XTL9	Alpha-1, 4 glucan phosphorylase;Glycogen phosphorylase	GlyP
2.98389	29.4746	26.4907	+	sDlar_Rb IgG	3693300000	6.18333	0.000125549	2.96003	54.9705	Q9VFC8;A0A0B4KHJ5	Q9VFC8;A0A0B4KHJ5	Glycogen [starch] synthase	GlyS
0.620401	26.8803	26.2599	+	sDlar_Rb IgG	643070000	1.83936	0.0302918	0.685137	4.13153	Q7K221;A1ZAA5	Q7K221;A1ZAA5	Aspartate transaminase	Got1
0.356354	28.5245	28.1682	+	sDlar_Rb IgG	3043800000	1.81445	0.0314174	0.383742	4.06145	B5RIM9;P13706;M9PET0;M9PC43	B5RIM9;P13706;M9PET0;M9PC43	Glycerol-3-phosphate dehydrogenase [NAD(+)];Glycerol-3-phosphate dehydrogenase [NAD(+)], cytoplasmic	Gpdh
1.01755	26.8373	25.8197	+	sDlar_Rb IgG	653840000	3.70679	0.00151283	1.08533	13.0936	Q9V3D8;A0A0C4FEI8	Q9V3D8;A0A0C4FEI8	Granny smith	grsm
0.61393	28.9923	28.3784	+	sDlar_Rb IgG	4126500000	3.17691	0.00308477	0.550514	9.57255	X2JJG8;X2JDA5;P20478	X2JJG8;X2JDA5;P20478	Glutamine synthetase;Glutamine synthetase 2 cytoplasmic	Gs2
0.753178	27.7217	26.9685	+	sDlar_Rb IgG	1375500000	2.2643	0.0135676	0.825673	5.46805	P20432;A1ZB72	P20432	Glutathione S-transferase 1-1	GstD1
0.258024	22.8652	22.6072	+	sDlar_Rb IgG	29967000	2.07011	0.0194874	0.25908	4.82224	Q9XYX1;M9NEH6;M9NGF7;Q86NK9;Q8IR38;Q8IR37;M9PJN5	Q9XYX1;M9NEH6;M9NGF7;Q86NK9;Q8IR38;Q8IR37;M9PJN5	Histone deacetylase 6	HDAC6
1.23707	27.2077	25.9706	+	sDlar_Rb IgG	758620000	2.98963	0.00420832	1.24368	8.55676	E1JHA4;P48809	E1JHA4;P48809	Heterogeneous nuclear ribonucleoprotein 27C	Hrb27C
6.21248	28.4691	22.2567	+	sDlar_Rb IgG	577170000	4.09603	0.000945121	6.46371	16.4394	P29843;Q8I0E9	P29843;Q8I0E9	Heat shock 70 kDa protein cognate 1	Hsc70-1
0.551506	28.8942	28.3427	+	sDlar_Rb IgG	3287900000	2.87121	0.00509094	0.590308	7.96649	M9PBL3;P02828	M9PBL3;P02828	Heat shock protein 83	Hsp83
0.476866	27.9013	27.4245	+	sDlar_Rb IgG	2207200000	2.23165	0.0143276	0.547327	5.35497	Q9VD58	Q9VD58	Isocitrate dehydrogenase 3b	Idh3b
2.49147	24.6243	22.1328	+	sDlar_Rb IgG	149300000	3.8702	0.00125017	2.40584	14.409	Q8MSW0	Q8MSW0	Isoleucyl-tRNA synthetase	IleRS;Aats-ile
0.554314	29.6656	29.1113	+	sDlar_Rb IgG	4087600000	2.27204	0.0133979	0.625968	5.49515	X2JF59;Q9V3P0	X2JF59;Q9V3P0	Peroxiredoxin 1	Jafrac1
1.36988	23.9234	22.5535	+	sDlar_Rb IgG	99465000	1.68941	0.0393653	1.23924	3.72164	Q7K1W4	Q7K1W4	Epoxide hydrolase	Jheh3
0.934759	25.3239	24.3892	+	sDlar_Rb IgG	235440000	2.37524	0.011243	0.821555	5.86689	Q9VN44	Q9VN44	Karyopherin beta 3	Karybeta3
1.70509	24.2867	22.5816	+	sDlar_Rb IgG	97206000	2.04872	0.020377	1.85077	4.75486	M9PFG7;M9PF24;P46824	M9PFG7;M9PF24;P46824	Kinesin light chain	Klc
1.56272	24.0569	22.4942	+	sDlar_Rb IgG	98076000	1.69999	0.0386518	1.24993	3.74964	X2J4W8;Q9V447	X2J4W8;Q9V447	Krueppel homolog 2	Kr-h2
2.41279	24.5326	22.1198	+	sDlar_Rb IgG	147240000	3.08019	0.00364213	2.36291	9.03483	Q9VZQ3;Q7KV69;Q7KV70;M9PBL6;A8JNJ6	Q9VZQ3;Q7KV69;Q7KV70;M9PBL6;A8JNJ6	Karst	kst
0.676914	29.0872	28.4103	+	sDlar_Rb IgG	3884200000	3.09407	0.00357677	0.734492	9.11025	Q9VWH4;Q8T0R3	Q9VWH4	Probable isocitrate dehydrogenase [NAD] subunit alpha, mitochondrial	l(1)G0156
1.19729	29.7305	28.5332	+	sDlar_Rb IgG	4904800000	3.83031	0.00129823	1.17692	14.0766	Q9W4H6;Q7KVX1;Q7YU05	Q9W4H6;Q7KVX1;Q7YU05	Pyruvate dehydrogenase E1 component subunit alpha	l(1)G0334
0.606047	25.937	25.3309	+	sDlar_Rb IgG	468380000	1.60265	0.0449858	0.613723	3.49691	Q9VJ28	Q9VJ28	L-2-hydroxyglutarate dehydrogenase	L2HGDH
14.8162	37.274	22.4577	+	sDlar_Rb IgG	1385700000000	5.59893	0.000198867	15.1124	39.2465	A8DZ18;P16621;M9PD76;M9NCY3;M9PDF7;M9PDR3;M9PG93	A8DZ18;P16621;M9PD76;M9NCY3;M9PDF7;M9PDR3;M9PG93	Protein-tyrosine-phosphatase;Tyrosine-protein phosphatase Lar	Lar
1.89072	23.3508	21.4601	+	sDlar_Rb IgG	52102000	2.5754	0.00805916	1.77715	6.64785	Q9VQR8	Q9VQR8	Leucyl-tRNA synthetase	LeuRS
1.24134	26.2486	25.0072	+	sDlar_Rb IgG	2146900000	2.3916	0.0109496	1.42523	5.92769	Q9VVB5;M9PFX9;Q8IQQ3;Q7KUQ5;Q9VVB8	Q9VVB5;M9PFX9;Q8IQQ3;Q7KUQ5	Limpet	Lmpt
1.37818	30.9825	29.6043	+	sDlar_Rb IgG	12389000000	4.63299	0.000481061	1.44933	22.4572	P11997	P11997	Larval serum protein 1 gamma chain	Lsp1gamma
0.510515	31.9127	31.4022	+	sDlar_Rb IgG	24714000000	3.21746	0.00292335	0.533256	9.80667	X2JCV2;Q24388	X2JCV2;Q24388	Larval serum protein 2	Lsp2
1.17536	23.1419	21.9665	+	sDlar_Rb IgG	37194000	1.78737	0.0328743	1.17099	3.98619	A4V402;P49071	A4V402;P49071	MAP kinase-activated protein kinase 2	MAPk-Ak2
3.30549	25.6356	22.3301	+	sDlar_Rb IgG	140210000	2.43742	0.0101396	3.22516	6.10074	Q0E8J0	Q0E8J0	MEP-1	MEP-1
1.20351	23.6093	22.4058	+	sDlar_Rb IgG	49606000	1.79259	0.0325499	1.57891	4.00063	Q8SY19;Q8SY70	Q8SY19;Q8SY70	Microsomal glutathione S-transferase-like	Mgstl
1.21291	30.4723	29.2594	+	sDlar_Rb IgG	5967100000	2.72273	0.00630072	1.2261	7.27826	A0A0B4LGF8;P53777;B7YZP9	A0A0B4LGF8;P53777;B7YZP9	Muscle LIM protein 1	Mlp60A
1.76392	29.5299	27.766	+	sDlar_Rb IgG	2781900000	6.53831	0.000112269	1.73495	67.446	A4V2J1;Q24400	A4V2J1;Q24400	Muscle LIM protein Mlp84B	Mlp84B
1.46328	28.1165	26.6532	+	sDlar_Rb IgG	1704800000	4.61413	0.000482165	1.50258	22.2131	Q0E8E8	Q0E8E8	Mitochondrial phosphate carrier protein 2	Mpcp
1.4928	27.0962	25.6034	+	sDlar_Rb IgG	950590000	4.93551	0.000329429	1.50685	26.7551	Q7JUS9	Q7JUS9	Mitochondrial phosphate carrier protein 1	Mpcp1
3.51672	24.7886	21.2719	+	sDlar_Rb IgG	185050000	3.55966	0.001803	3.23051	12.0088	M9MRS7;Q23978	M9MRS7;Q23978	Myosin-IA	Myo31DF
1.52178	26.8911	25.3693	+	sDlar_Rb IgG	829010000	3.43571	0.00217504	1.43353	11.162	Q23979	Q23979	Myosin-IB	Myo61F
1.2857	26.1306	24.8449	+	sDlar_Rb IgG	470310000	2.71297	0.00639938	1.18837	7.23492	Q9VI25	Q9VI25	Neurochondrin homolog	Neurochondrin
1.49948	26.1394	24.6399	+	sDlar_Rb IgG	460080000	1.95773	0.0243103	1.86025	4.47616	M9PJP0;Q9VXK0	M9PJP0;Q9VXK0	Protein NipSnap	Nipsnap
4.27895	26.6317	22.3528	+	sDlar_Rb IgG	646380000	4.35294	0.000641973	4.38952	19.0896	Q95WY3	Q95WY3	Nop56	Nop56
3.82984	26.2799	22.45	+	sDlar_Rb IgG	556310000	3.75599	0.00140757	3.62084	13.4769	E1JGV6;O44081;A0A0B4K8B2	E1JGV6;O44081	H/ACA ribonucleoprotein complex subunit 4	Nop60B
3.61507	28.7631	25.148	+	sDlar_Rb IgG	1512500000	6.18222	0.000125549	3.6497	54.9355	A0A0B4JCT4;A1ZAU2;A1ZAU3;C3KGN2	A0A0B4JCT4;A1ZAU2;A1ZAU3;C3KGN2	Narrow	nw
0.31074	22.0559	21.7452	+	sDlar_Rb IgG	4973200	1.77259	0.0336573	0.418269	3.94551	Q9VW26	Q9VW26	Ornithine aminotransferase, mitochondrial	Oat
0.915878	26.8124	25.8965	+	sDlar_Rb IgG	521780000	2.97878	0.0042856	0.929771	8.50104	Q8T0V6	Q8T0V6	Protein obstructor-E	obst-E
1.9028	24.2386	22.3358	+	sDlar_Rb IgG	99766000	3.61962	0.00169845	1.99421	12.44	Q24319	Q24319	Dolichyl-diphosphooligosaccharide--protein glycosyltransferase 48 kDa subunit	Ost48
0.92625	27.1616	26.2354	+	sDlar_Rb IgG	1137200000	3.15377	0.00323788	0.85162	9.44126	Q8T6I0;Q8T8W3	Q8T6I0;Q8T8W3	EH domain containing protein	Past1
2.36005	24.3865	22.0265	+	sDlar_Rb IgG	121700000	2.64826	0.00715085	2.3644	6.95337	A0A0B4K7V5;P91622;A0A0B4KFG2;A8DY78	A0A0B4K7V5;P91622;A0A0B4KFG2;A8DY78	[Pyruvate dehydrogenase (acetyl-transferring)] kinase,mitochondrial	Pdk
2.43359	26.2582	23.8246	+	sDlar_Rb IgG	281680000	2.31247	0.01257	2.66624	5.6384	P20007;A8DYI3;Q7JXB5	P20007	Phosphoenolpyruvate carboxykinase [GTP]	Pepck
0.848715	28.1465	27.2978	+	sDlar_Rb IgG	2566300000	3.71693	0.00148992	0.844332	13.1718	P52034;A0A0B4K7L1;A0A0B4KFI7	P52034;A0A0B4K7L1;A0A0B4KFI7	ATP-dependent 6-phosphofructokinase	Pfk
0.874077	26.0336	25.1595	+	sDlar_Rb IgG	486890000	2.3877	0.0110174	0.757694	5.91313	P41572;M9PIS3	P41572;M9PIS3	6-phosphogluconate dehydrogenase, decarboxylating	Pgd
1.36484	27.9385	26.5736	+	sDlar_Rb IgG	1404000000	2.63601	0.00726501	1.56687	6.90116	P52029;CON__Q3ZBD7	P52029	Glucose-6-phosphate isomerase	Pgi
2.82733	24.2765	21.4491	+	sDlar_Rb IgG	61268000	4.01704	0.00100907	2.99392	15.6994	A1Z7P1	A1Z7P1	Phosphoglucomutase 2a	Pgm2a;Pmm45A
1.00792	24.7261	23.7182	+	sDlar_Rb IgG	163010000	2.9602	0.00441627	1.0783	8.40646	E6EK15;Q9V4C7;Q59DP8;Q59DQ0;E6EK17;E6EK18;Q59DP9	E6EK15;Q9V4C7;Q59DP8;Q59DQ0;E6EK17;E6EK18;Q59DP9	Calcium-transporting ATPase	PMCA
1.98361	23.7646	21.781	+	sDlar_Rb IgG	49372000	3.14978	0.00325206	1.89641	9.41879	M9PF96;Q9VWC8	M9PF96;Q9VWC8	Peroxisomal membrane protein 70 kDa	Pmp70
1.01821	24.8523	23.8341	+	sDlar_Rb IgG	181340000	2.46705	0.00958238	0.979065	6.21487	M9MQH9;P36179;M9NDI6;H5V8B8	M9MQH9;P36179;M9NDI6;H5V8B8	Serine/threonine-protein phosphatase PP2A 65 kDa regulatory subunit	Pp2A-29B
3.07321	26.4615	23.3882	+	sDlar_Rb IgG	368420000	3.90242	0.00117216	3.08103	14.683	Q868Z9	Q868Z9	Papilin	Ppn
1.11551	25.8893	24.7738	+	sDlar_Rb IgG	312600000	1.67571	0.0403018	1.33412	3.68558	Q9VYV3	Q9VYV3	Thioredoxin domain-containing protein 5 homolog	prtp
1.66979	23.3736	21.7038	+	sDlar_Rb IgG	51288000	1.63139	0.043248	1.35248	3.57039	M9MRT6;P08645	M9MRT6;P08645	Ras-like protein 3	R
1.83544	23.9529	22.1174	+	sDlar_Rb IgG	89227000	1.65068	0.041938	1.90628	3.62025	Q9V3I2	Q9V3I2	Rab5	Rab5
0.701803	24.0482	23.3464	+	sDlar_Rb IgG	101980000	1.8619	0.0292637	0.615354	4.19567	O76742	O76742	Rab7	Rab7
0.976816	28.2773	27.3005	+	sDlar_Rb IgG	1944400000	3.80628	0.00134399	1.02623	13.88	M9PCC1;O18640;M9PB67;Q9VYQ9	M9PCC1;O18640	Guanine nucleotide-binding protein subunit beta-like protein	Rack1
0.672777	25.9122	25.2394	+	sDlar_Rb IgG	412790000	2.7169	0.00636378	0.654868	7.25233	M9PEJ8;M9PBW9;Q9VSL8;M9NDM3;M9PF06	M9PEJ8;M9PBW9;Q9VSL8;M9NDM3	Rhea;Talin	rhea
1.16493	23.2627	22.0978	+	sDlar_Rb IgG	19470000	2.31319	0.01257	1.07518	5.64098	Q9VCE3;Q8IMX4	Q9VCE3;Q8IMX4	Rox8	Rox8
2.12914	24.68	22.5509	+	sDlar_Rb IgG	72480000	2.47672	0.00939904	2.27577	6.25251	Q94517	Q94517	Histone deacetylase Rpd3	Rpd3
1.71028	27.3634	25.6532	+	sDlar_Rb IgG	780470000	2.88319	0.00499883	1.64529	8.02449	Q9VTP4	Q9VTP4	60S ribosomal protein L10a-2	RpL10Ab
0.602571	27.1767	26.5742	+	sDlar_Rb IgG	919160000	1.80154	0.0320215	0.743143	4.02546	A0A0B4LGZ5;P46222	A0A0B4LGZ5;P46222	60S ribosomal protein L11	RpL11
1.42685	28.1345	26.7077	+	sDlar_Rb IgG	1344600000	2.95221	0.00445598	1.56404	8.36609	M9PFF0;P41126	M9PFF0;P41126	60S ribosomal protein L13	RpL13
0.592112	27.1866	26.5945	+	sDlar_Rb IgG	1036900000	2.3455	0.0117494	0.644459	5.75769	P55841	P55841	60S ribosomal protein L14	RpL14
1.26053	27.6186	26.3581	+	sDlar_Rb IgG	929790000	3.19934	0.00300236	1.38401	9.70143	A8Y560;O17445	A8Y560;O17445	Ribosomal protein L15;60S ribosomal protein L15	RpL15
1.45309	27.4993	26.0462	+	sDlar_Rb IgG	960220000	4.32126	0.000660537	1.40029	18.7414	M9PHM6;Q9VS34	M9PHM6;Q9VS34	60S ribosomal protein L18	RpL18
0.955366	26.498	25.5427	+	sDlar_Rb IgG	558870000	3.32888	0.00247424	0.970176	10.478	P41093	P41093	60S ribosomal protein L18a	RpL18A
1.25503	27.5014	26.2464	+	sDlar_Rb IgG	940300000	3.28204	0.00267435	1.29907	10.1907	P36241	P36241	60S ribosomal protein L19	RpL19
0.468117	26.8322	26.3641	+	sDlar_Rb IgG	897170000	1.82058	0.0311088	0.540454	4.07862	P48159	P48159	60S ribosomal protein L23	RpL23
0.435923	26.2595	25.8236	+	sDlar_Rb IgG	473760000	1.65334	0.0418682	0.536776	3.62715	X2JE06;Q9VJY6	X2JE06;Q9VJY6	60S ribosomal protein L24	RpL24
1.09761	26.9178	25.8201	+	sDlar_Rb IgG	620110000	2.4034	0.0107779	1.15167	5.97184	Q9VBN5	Q9VBN5	60S ribosomal protein L27	RpL27
1.30478	27.3772	26.0724	+	sDlar_Rb IgG	917100000	5.10591	0.000299333	1.30002	29.5248	M9MRC9;P41092	M9MRC9;P41092	60S ribosomal protein L27a	RpL27A
0.929897	27.6129	26.683	+	sDlar_Rb IgG	1122300000	2.78365	0.00581192	1.07249	7.55395	D1Z3A1;Q9VZS5	D1Z3A1;Q9VZS5	60S ribosomal protein L28	RpL28
1.40658	28.4283	27.0217	+	sDlar_Rb IgG	1785900000	4.95206	0.000329429	1.40876	27.0124	O16797	O16797	60S ribosomal protein L3	RpL3
0.688526	26.989	26.3005	+	sDlar_Rb IgG	730600000	3.30876	0.00257707	0.694639	10.3536	Q9V597	Q9V597	60S ribosomal protein L31	RpL31
1.41563	26.3053	24.8896	+	sDlar_Rb IgG	476640000	4.02624	0.00100907	1.43951	15.7839	P04359	P04359	60S ribosomal protein L32	RpL32
0.7386	26.9961	26.2575	+	sDlar_Rb IgG	619190000	1.81967	0.0311088	0.866231	4.07607	Q9VBH8;Q9VHE5	Q9VBH8;Q9VHE5	60S ribosomal protein L34	RpL34a;RpL34b
0.927176	25.8063	24.8791	+	sDlar_Rb IgG	258450000	1.69141	0.0392632	0.808572	3.72694	Q9VNB9	Q9VNB9	60S ribosomal protein L35a	RpL35A
3.68284	26.0216	22.3388	+	sDlar_Rb IgG	305040000	2.9612	0.00441627	3.64326	8.41152	X2JC35;P49630	X2JC35;P49630	60S ribosomal protein L36	RpL36
1.08478	25.9734	24.8886	+	sDlar_Rb IgG	354290000	4.5717	0.000501771	1.13447	21.6735	M9MRF2;Q9VMU4	M9MRF2;Q9VMU4	60S ribosomal protein L37a	RpL37A
1.14579	28.5295	27.3837	+	sDlar_Rb IgG	2176100000	3.44774	0.00215581	1.03432	11.2416	P09180	P09180	60S ribosomal protein L4	RpL4
0.994385	27.9905	26.9961	+	sDlar_Rb IgG	1356700000	3.27157	0.00268824	1.05004	10.1275	R9Q794;Q9W5R8	R9Q794;Q9W5R8	60S ribosomal protein L5	RpL5
1.1379	27.4591	26.3212	+	sDlar_Rb IgG	939190000	3.51446	0.00196904	1.15665	11.6932	Q9V9W2;Q9V9W3	Q9V9W2;Q9V9W3	60S ribosomal protein L6	RpL6
1.66191	27.4469	25.785	+	sDlar_Rb IgG	979750000	3.80711	0.00134399	1.61617	13.8867	X2J5G6;P32100	X2J5G6;P32100	60S ribosomal protein L7	RpL7
0.889082	27.5265	26.6374	+	sDlar_Rb IgG	1050900000	1.93784	0.0252164	1.08218	4.41688	X2JCS6;P46223	X2JCS6;P46223	60S ribosomal protein L7a	RpL7A
0.82325	27.874	27.0507	+	sDlar_Rb IgG	1588000000	3.56604	0.00178894	0.877794	12.054	Q9V3G1	Q9V3G1	60S ribosomal protein L8	RpL8
1.45053	27.1491	25.6986	+	sDlar_Rb IgG	958630000	4.07105	0.000976947	1.47445	16.2018	X2JDU0;P50882	X2JDU0;P50882	60S ribosomal protein L9	RpL9
0.488716	28.2635	27.7748	+	sDlar_Rb IgG	1873800000	1.66474	0.0410866	0.452759	3.65685	M9PBK5;P08570	M9PBK5;P08570	60S acidic ribosomal protein P1	RpLP1
2.65043	24.7867	22.1362	+	sDlar_Rb IgG	182360000	3.85591	0.00125541	2.88058	14.2891	Q9VW54	Q9VW54	26S proteasome non-ATPase regulatory subunit 2	Rpn1
2.09282	25.0571	22.9643	+	sDlar_Rb IgG	204730000	2.56633	0.00820332	1.87254	6.61061	A0A0B4KHE9;A0A0B4KI10;Q9V3P6	A0A0B4KHE9;A0A0B4KI10;Q9V3P6	26S proteasome non-ATPase regulatory subunit 1	Rpn2
2.27638	24.0628	21.7864	+	sDlar_Rb IgG	98278000	2.41869	0.0104862	1.99537	6.02947	Q9V3Z4	Q9V3Z4	Regulatory particle non-ATPase 5	Rpn5
2.72937	24.5432	21.8138	+	sDlar_Rb IgG	156230000	4.55955	0.000501771	2.7296	21.5213	A0A0B4K7Z5;Q7KLV9	A0A0B4K7Z5;Q7KLV9	26S proteasome non-ATPase regulatory subunit 11	Rpn6
0.592312	27.4241	26.8318	+	sDlar_Rb IgG	1095700000	2.5835	0.00793551	0.581062	6.68121	X2JCX8;C0HKA1;C0HKA0	X2JCX8;C0HKA1;C0HKA0	40S ribosomal protein S14b	RpS14b
0.695217	27.2695	26.5742	+	sDlar_Rb IgG	942510000	2.04144	0.0205707	0.667779	4.73212	Q7JZW2;A1ZAH8	Q7JZW2;A1ZAH8	40S ribosomal protein S15	RpS15
0.989531	26.8417	25.8522	+	sDlar_Rb IgG	644380000	3.51256	0.00196904	1.0481	11.6801	E1JJM9;P48149	E1JJM9;P48149	40S ribosomal protein S15Aa	RpS15Aa
1.06297	27.5862	26.5232	+	sDlar_Rb IgG	1052400000	2.86965	0.00509094	1.20991	7.95895	A0A0B4LG52;Q9W237	A0A0B4LG52;Q9W237	40S ribosomal protein S16	RpS16
0.819035	26.3007	25.4817	+	sDlar_Rb IgG	669660000	2.4178	0.0104862	0.690633	6.02613	P17704	P17704	40S ribosomal protein S17	RpS17
1.2203	27.0937	25.8734	+	sDlar_Rb IgG	872540000	3.41758	0.00220046	1.23387	11.043	P41094	P41094	40S ribosomal protein S18	RpS18
0.676519	26.8376	26.1611	+	sDlar_Rb IgG	780210000	2.28837	0.0131099	0.584209	5.55265	E2QD65;P39018	E2QD65;P39018	40S ribosomal protein S19a	RpS19a
0.81909	27.8428	27.0237	+	sDlar_Rb IgG	1475700000	4.65165	0.000473303	0.830521	22.7013	M9PB84;P31009	M9PB84;P31009	40S ribosomal protein S2	RpS2
1.16292	26.1077	24.9448	+	sDlar_Rb IgG	431730000	2.88463	0.00499883	1.11707	8.03144	A0A0B4LFD9;Q8T3U2	A0A0B4LFD9;Q8T3U2	40S ribosomal protein S23	RpS23
0.703955	26.5953	25.8914	+	sDlar_Rb IgG	485670000	2.48981	0.00920129	0.705706	6.30376	M9PG47;P13008	M9PG47;P13008	40S ribosomal protein S26	RpS26
0.367517	27.2214	26.8539	+	sDlar_Rb IgG	815500000	2.66483	0.00700414	0.420844	7.02452	X2JEM4;Q9W334	X2JEM4;Q9W334	40S ribosomal protein S28	RpS28b
0.84144	28.1849	27.3435	+	sDlar_Rb IgG	1803000000	3.34666	0.00242869	0.885036	10.589	G3M3A2;Q06559	G3M3A2;Q06559	40S ribosomal protein S3	RpS3
0.919466	28.2241	27.3046	+	sDlar_Rb IgG	1911400000	2.63447	0.00726501	0.897971	6.89461	P55830	P55830	40S ribosomal protein S3a	RpS3A
1.77314	27.5051	25.732	+	sDlar_Rb IgG	998630000	5.05508	0.000300304	1.80381	28.6702	X2JGM9;P41042	X2JGM9;P41042	40S ribosomal protein S4	RpS4
1.17409	25.6249	24.4509	+	sDlar_Rb IgG	386130000	2.28265	0.0132485	1.35793	5.53244	X2JKU5;Q24186;A0A0B4K683	X2JKU5;Q24186	40S ribosomal protein S5a	RpS5a
1.41645	27.0929	25.6764	+	sDlar_Rb IgG	734380000	3.18153	0.00306707	1.51713	9.59892	P29327	P29327	40S ribosomal protein S6	RpS6
1.18088	28.9769	27.7961	+	sDlar_Rb IgG	2735700000	3.79133	0.00134619	1.22873	13.7589	A0A0B4K6N1;Q8MLY8	A0A0B4K6N1;Q8MLY8	40S ribosomal protein S8	RpS8
1.31705	26.3755	25.0584	+	sDlar_Rb IgG	494520000	3.58927	0.00174239	1.21956	12.2199	C6SUW3;P55935;Q95RG1	C6SUW3;P55935;Q95RG1	40S ribosomal protein S9	RpS9
0.691032	24.8262	24.1352	+	sDlar_Rb IgG	198530000	2.03987	0.0205965	0.693456	4.72721	Q7KMQ0;M9PC18;Q9VQN8	Q7KMQ0	26S proteasome regulatory subunit 7	Rpt1
0.637472	25.183	24.5455	+	sDlar_Rb IgG	280110000	1.77088	0.0337198	0.541242	3.94082	A0A0B4LIJ0;P48601	A0A0B4LIJ0;P48601	26S protease regulatory subunit 4	Rpt2
0.376097	25.9887	25.6126	+	sDlar_Rb IgG	444180000	2.51589	0.00884957	0.362206	6.40693	Q9V3V6	Q9V3V6	26S proteasome regulatory complex subunit p50	Rpt5
3.17686	25.4438	22.2669	+	sDlar_Rb IgG	162490000	3.80201	0.00134464	3.25855	13.8453	A0A0B4K715;A0A0B4K7K0;A0A0B4K7U9;A0A0B4K719;Q24498	A0A0B4K715;A0A0B4K7K0;A0A0B4K7U9;A0A0B4K719;Q24498	Ryanodine receptor 44F	RyR;Rya-r44F
0.417919	25.6807	25.2628	+	sDlar_Rb IgG	316250000	2.24078	0.0140657	0.43648	5.38638	Q9VG81	Q9VG81	Saccheropin dehydrogenase 2	Sccpdh2
0.530302	26.9218	26.3915	+	sDlar_Rb IgG	827730000	2.53788	0.0086047	0.458137	6.49506	Q9VJ43	Q9VJ43	Non-specific lipid-transfer protein	ScpX
1.31606	31.2568	29.9407	+	sDlar_Rb IgG	11170000000	5.02532	0.000300304	1.27848	28.1811	Q94523	Q94523	Succinate dehydrogenase [ubiquinone] flavoprotein subunit, mitochondrial	SdhA
2.65424	30.2133	27.559	+	sDlar_Rb IgG	4329600000	6.45262	0.000112269	2.62442	64.1974	P21914;Q9VWN3	P21914	Succinate dehydrogenase [ubiquinone] iron-sulfur subunit, mitochondrial	SdhB
1.10427	24.8787	23.7744	+	sDlar_Rb IgG	208240000	1.7695	0.0337563	0.894412	3.93705	Q9VQ94;M9PC99	Q9VQ94;M9PC99	Secretory 24CD	Sec24CD
0.935354	29.8717	28.9363	+	sDlar_Rb IgG	7760400000	3.75867	0.00140757	0.977373	13.4982	X2JB48;Q26365;O62526	X2JB48;Q26365	ADP, ATP carrier protein	sesB
0.732241	24.5577	23.8254	+	sDlar_Rb IgG	103680000	2.39855	0.0108103	0.684076	5.95367	P02840	P02840	Salivary glue protein Sgs-3	Sgs3
1.38016	26.831	25.4508	+	sDlar_Rb IgG	653340000	3.28996	0.00266211	1.3398	10.2387	P07701	P07701	Salivary glue protein Sgs-5	Sgs5
1.495	26.515	25.02	+	sDlar_Rb IgG	505900000	2.94673	0.00447979	1.59753	8.33847	Q9VEI6	Q9VEI6	Sgs5bis	Sgs5bis
0.179558	24.5785	24.399	+	sDlar_Rb IgG	102670000	2.75511	0.00601577	0.168932	7.42364	Q9VJD4	Q9VJD4	Small glutamine-rich tetratricopeptide containing protein	Sgt
2.28016	24.3431	22.063	+	sDlar_Rb IgG	73177000	1.71873	0.0371701	1.95772	3.79959	Q9VPQ2	Q9VPQ2	DnaJ homolog shv	shv
2.13434	23.435	21.3007	+	sDlar_Rb IgG	54260000	2.00206	0.0222596	1.97093	4.61039	Q0KHQ1	Q0KHQ1	SRA stem-loop interacting RNA binding protein 1	SLIRP1
3.76897	25.5875	21.8185	+	sDlar_Rb IgG	223360000	3.78576	0.00134829	3.70775	13.7141	Q05856	Q05856	Small nuclear ribonucleoprotein-associated protein B	SmB
4.79678	26.543	21.7462	+	sDlar_Rb IgG	528100000	3.43856	0.00217504	4.52716	11.1809	Q9VI10	Q9VI10	Probable small nuclear ribonucleoprotein Sm D2	SmD2
3.01613	25.6497	22.6336	+	sDlar_Rb IgG	355560000	3.33261	0.00246671	3.03563	10.5012	O44437	O44437	Small nuclear ribonucleoprotein Sm D3	SmD3
3.13766	25.1793	22.0417	+	sDlar_Rb IgG	111660000	3.41826	0.00220046	3.29216	11.0475	Q9VLV5	Q9VLV5	Probable small nuclear ribonucleoprotein E	SmE
3.42125	25.8971	22.4758	+	sDlar_Rb IgG	204610000	4.47699	0.000558644	3.25684	20.5151	Q9VXE0	Q9VXE0	Probable small nuclear ribonucleoprotein G	SmG
3.19109	25.9943	22.8032	+	sDlar_Rb IgG	184650000	3.09981	0.0035463	3.4219	9.14161	M9PC89;P17133	M9PC89;P17133	U1 small nuclear ribonucleoprotein 70 kDa	snRNP-U1-70K
3.21695	25.2505	22.0335	+	sDlar_Rb IgG	188440000	4.71493	0.000443731	3.2361	23.5488	Q9V7Y2	Q9V7Y2	Sphingosine-1-phosphate lyase	Sply
1.60747	24.0891	22.4816	+	sDlar_Rb IgG	81372000	3.53543	0.00189347	1.64882	11.8386	Q9VDK7	Q9VDK7	Signal recognition particle subunit SRP72	Srp72
1.52842	23.8121	22.2836	+	sDlar_Rb IgG	64383000	3.19971	0.00300236	1.56069	9.70353	Q9XYA7;Q8INR0;Q8INQ9	Q9XYA7;Q8INR0;Q8INQ9	LIM domain-containing protein	stck
3.02719	24.7151	21.6879	+	sDlar_Rb IgG	58286000	2.86062	0.00512218	3.38781	7.9155	A0A0B4KGK8;A0A0B4KH21;A0A0B4KH24;Q95TW4;A4V364;A8JR54;Q8IN47;Q8IN48;A0A0B4KGF9;A0A0B4KGK5;Q9VDI8;Q7KSA0;A0A0B4KHH8;A0A0B4KHT5;A0A0B4KHI4	A0A0B4KGK8;A0A0B4KH21;A0A0B4KH24	Syncrip	Syp
1.27264	24.2972	23.0246	+	sDlar_Rb IgG	150730000	1.62233	0.043652	1.6145	3.54713	A0A0B4LFB3;Q7JVI3	A0A0B4LFB3;Q7JVI3	Eukaryotic translation initiation factor 3 subunit M	Tango7
0.598816	26.1828	25.584	+	sDlar_Rb IgG	495260000	3.18509	0.00305691	0.541407	9.61934	Q9VHL2	Q9VHL2	T-complex protein 1 subunit eta	Tcp-1eta;CCT7
1.13323	23.3177	22.1845	+	sDlar_Rb IgG	78545000	2.65491	0.0070991	1.0285	6.98188	A0A0B4LGC0;A0A0B4LF88;Q9V6K1	A0A0B4LGC0;A0A0B4LF88;Q9V6K1	Tripeptidyl-peptidase 2	TppII
0.67271	25.5363	24.8636	+	sDlar_Rb IgG	483950000	1.8484	0.0300878	0.817582	4.15718	Q9Y119	Q9Y119	Trehalose-6-phosphate synthase 1	Tps1
2.71491	25.0142	22.2993	+	sDlar_Rb IgG	76467000	4.70963	0.000443731	2.81107	23.4767	Q7K1I4	Q7K1I4	Tetraspanin	Tsp42Ea
0.867121	30.1064	29.2392	+	sDlar_Rb IgG	6252500000	3.84324	0.00128051	0.875312	14.1835	P45594	P45594	Cofilin/actin-depolymerizing factor homolog	tsr
4.89103	27.2465	22.3555	+	sDlar_Rb IgG	687220000	3.75065	0.00141282	5.16485	13.4348	M9PBM1;Q94535	M9PBM1;Q94535	Splicing factor U2af 38 kDa subunit	U2af38
5.66228	27.1451	21.4828	+	sDlar_Rb IgG	602390000	4.43783	0.000571273	5.56688	20.0541	M9NDZ4;M9NF89;Q24562;M9NH51;Q9W1T4	M9NDZ4;M9NF89;Q24562;M9NH51	Splicing factor U2AF 50 kDa subunit	U2af50
1.13808	23.3242	22.1861	+	sDlar_Rb IgG	34446000	1.82505	0.0309404	1.00204	4.09117	Q9VJH8	Q9VJH8	UDP-glycosyltransferase family 37 member D1	Ugt36Bc
0.494148	22.8436	22.3495	+	sDlar_Rb IgG	32206000	1.55801	0.0493896	0.480888	3.38456	Q9VGT3	Q9VGT3	UDP-glycosyltransferase family 302 member C1	Ugt86Da
1.3427	26.4109	25.0682	+	sDlar_Rb IgG	367790000	2.14608	0.0170148	1.47476	5.06736	A0A0B4LGY0;A0A0B4LGZ0;Q9VH91;E1JIH1;A0A0B4LI11;A0A0B4LGY1;E1JIH2;E1JIH3;Q8INN5;A0A126GUR5;Q8INN7;Q9VH92;Q8INN6	A0A0B4LGY0;A0A0B4LGZ0;Q9VH91;E1JIH1;A0A0B4LI11;A0A0B4LGY1;E1JIH2;E1JIH3;Q8INN5;A0A126GUR5;Q8INN7;Q9VH92;Q8INN6	Uncoordinated 115a;Uncoordinated 115b	Unc-115a;Unc-115b
0.645689	27.0361	26.3904	+	sDlar_Rb IgG	850520000	2.4939	0.00916972	0.706129	6.31986	Q9VXI6;Q9VAW7	Q9VXI6	Cytochrome b-c1 complex subunit 7	UQCR-14
0.722357	28.435	27.7126	+	sDlar_Rb IgG	2472900000	2.46306	0.00964246	0.69444	6.19939	Q9VFF0	Q9VFF0	Ubiquinol-cytochrome c reductase core protein 1	UQCR-C1
1.01636	24.2479	23.2315	+	sDlar_Rb IgG	123960000	4.00659	0.00101142	1.01689	15.604	Q9W4P5	Q9W4P5	V-type proton ATPase subunit d 1	VhaAC39-1
0.861553	25.3787	24.5171	+	sDlar_Rb IgG	263690000	1.66972	0.04078	0.917594	3.66988	M9PDK5;Q9V3J1	M9PDK5;Q9V3J1	V-type proton ATPase subunit H	VhaSFD
0.99505	28.9727	27.9776	+	sDlar_Rb IgG	2847500000	4.93076	0.000329429	0.9872	26.6818	G3JX29;G3JX30;G3JX27;G3JX28;A0A0B4KFR8;A0A0B4KEW3;A0A0B4LGL0;A1ZA47;G3JX32;A0A0B4KER6;A0A126GUN6;C1C3E7;G3JX31;G3JX33;G3JX25	G3JX29;G3JX30;G3JX27;G3JX28;A0A0B4KFR8;A0A0B4KEW3;A0A0B4LGL0;A1ZA47;G3JX32;A0A0B4KER6;A0A126GUN6;C1C3E7	PDZ and LIM domain protein Zasp	Zasp52
1.22195	26.8409	25.6189	+	sDlar_Rb IgG	489740000	2.79269	0.00575073	1.12675	7.59561	Q86BH6;Q9VSN2;Q9VSN0;Q058U1;Q95TZ7;E1JI73;Q8IQB4;E1JI76	Q86BH6;Q9VSN2;Q9VSN0;Q058U1;Q95TZ7;E1JI73;Q8IQB4	Z band alternatively spliced PDZ-motif protein 66	Zasp66

## Sheet: DlarIg12-vs-RbIgG_1454c
DlarIg12_x-y_Rb IgG	DlarIg12	Rb IgG	Student's T-test Significant DlarIg12_Rb IgG	Student's T-test significant	Intensity	-Log Student's T-test p-value DlarIg12_Rb IgG	Student's T-test q-value DlarIg12_Rb IgG	Student's T-test Difference DlarIg12_Rb IgG	Student's T-test Test statistic DlarIg12_Rb IgG	Protein IDs	Majority protein IDs	Protein names	Gene names
0.769253	24.314	23.5447	+	DlarIg12_Rb IgG	302100000	3.34967	0.00157317	0.77576	6.19594	Q7JV23;A8DY67;A1Z784	Q7JV23;A8DY67;A1Z784	Acetyl-CoA carboxylase	ACC
2.0022	20.7669	18.7647	+	DlarIg12_Rb IgG	22349000	1.65633	0.0458815	1.73503	2.92876	Q9VV49	Q9VV49	1-Acylglycerol-3-phosphate O-acyltransferase 4, isoform A	Agpat4
0.451021	20.6692	20.2181	+	DlarIg12_Rb IgG	23699000	2.43047	0.00949501	0.553238	4.26766	A1Z6Z3;A0A0B4KEE1;Q7JR61;A0A0B4KEL0;A0A0B4KF99;A4UZ69;A1Z6Z4;A0A0C4FEI5;A0A0C4DHC8	A1Z6Z3;A0A0B4KEE1;Q7JR61;A0A0B4KEL0;A0A0B4KF99;A4UZ69;A1Z6Z4;A0A0C4FEI5;A0A0C4DHC8	Aldehyde dehydrogenase	Aldh-III
9.28702	26.1857	16.8987	+	DlarIg12_Rb IgG	477750000	7.34655	1.83102e-06	9.07507	24.7331	Q9VP35;M9PD70	Q9VP35;M9PD70	Alkaline phosphatase	Alp1
1.93591	21.1155	19.1796	+	DlarIg12_Rb IgG	23559000	3.8767	0.000581785	1.98345	7.53944	Q9W0B8	Q9W0B8	Coatomer subunit alpha	alphaCOP
0.460642	26.971	26.5104	+	DlarIg12_Rb IgG	2566200000	3.00427	0.00309763	0.438951	5.41706	P06605;P06603	P06605;P06603	Tubulin alpha-3 chain;Tubulin alpha-1 chain	alphaTub84D;alphaTub84B
0.674141	20.4477	19.7735	+	DlarIg12_Rb IgG	23339000	4.461	0.000200974	0.68289	9.29397	Q9VNA3	Q9VNA3	GH21273p	BEST:LD29996
0.915573	22.9229	22.0073	+	DlarIg12_Rb IgG	106640000	3.0857	0.00268265	0.82519	5.5942	O62621	O62621	Coatomer subunit beta	betaCop
1.57169	20.4658	18.8941	+	DlarIg12_Rb IgG	15386000	3.67091	0.000867612	1.51465	6.99051	P45437	P45437	Coatomer subunit beta	betaCop
0.38217	27.0042	26.622	+	DlarIg12_Rb IgG	2533000000	2.38219	0.0104694	0.401188	4.17797	Q24560;A1ZBL0	Q24560;A1ZBL0	Tubulin beta-1 chain	betaTub56D
0.54874	23.979	23.4303	+	DlarIg12_Rb IgG	257280000	2.95072	0.00337431	0.56671	5.30263	Q9VAX7;Q8MST5;CON__ENSEMBL:ENSBTAP00000025008	Q9VAX7;Q8MST5	Tubulin beta chain	betaTub97EF
0.907291	20.6319	19.7246	+	DlarIg12_Rb IgG	21638000	2.636	0.00622221	1.01929	4.66089	A8DYJ3;A0A0B4LG26;Q11002;M9NE73;Q9VT65	A8DYJ3;A0A0B4LG26;Q11002;M9NE73;Q9VT65	Calpain-A;Calpain-A catalytic subunit;Calpain-B;Calpain-B catalytic subunit 1;Calpain-B catalytic subunit 2	CalpA;CalpB
2.18928	20.3655	18.1762	+	DlarIg12_Rb IgG	6073900	3.35885	0.0015545	2.08918	6.21765	M9PG81;M9PGM0;O76878	M9PG81;M9PGM0;O76878	RILP-like protein homolog	CG11448
3.3504	22.4869	19.1365	+	DlarIg12_Rb IgG	70165000	3.83587	0.000624662	3.27954	7.42789	A1Z979	A1Z979	Uncharacterized protein	CG13324
1.37751	20.3101	18.9326	+	DlarIg12_Rb IgG	10605000	3.18173	0.0022161	1.56936	5.80812	Q9VUK2	Q9VUK2	Uncharacterized protein	CG13460
0.67057	21.5966	20.926	+	DlarIg12_Rb IgG	41389000	2.47837	0.0086951	0.771078	4.35764	Q0KI39;Q9VDI5	Q0KI39;Q9VDI5	FI16806p1	CG17271-RB
4.63611	25.0755	20.4393	+	DlarIg12_Rb IgG	184220000	7.42069	1.83102e-06	4.465	25.3499	Q9W3L4	Q9W3L4	GH20802p	CG2233
3.64135	24.8138	21.1724	+	DlarIg12_Rb IgG	192670000	5.23461	5.20104e-05	3.71595	12.1572	Q9VXC1;X2JFG6	Q9VXC1;X2JFG6	MIP06432p1	CG34325-RA
0.537992	23.6027	23.0648	+	DlarIg12_Rb IgG	229180000	2.70538	0.00546457	0.53008	4.79806	Q9W2J5;A0A0B4LH29	Q9W2J5;A0A0B4LH29	Uncharacterized protein	CG44245;CG9480
1.12591	21.1058	19.9799	+	DlarIg12_Rb IgG	26772000	5.69793	2.62055e-05	1.09462	14.2365	Q9VTU4	Q9VTU4	Eukaryotic translation initiation factor 3 subunit L	CG5642
2.19644	20.3132	18.1167	+	DlarIg12_Rb IgG	8497900	4.05288	0.000405229	2.08102	8.03651	Q8MR04;Q8IQV7;Q9VW94	Q8MR04;Q8IQV7;Q9VW94	LP02978p;LP24295p;RE22940p	CG6933-RA;CG6933-RC
0.420143	23.7002	23.28	+	DlarIg12_Rb IgG	217770000	2.36589	0.0107471	0.37156	4.14791	A1ZBJ2	A1ZBJ2	Uncharacterized protein	cg7461
1.9572	22.806	20.8488	+	DlarIg12_Rb IgG	67494000	2.21979	0.0145159	2.40306	3.88315	A1Z8H0	A1Z8H0	GEO08372p1	CG7738
0.989578	21.2361	20.2466	+	DlarIg12_Rb IgG	28919000	3.65276	0.000899657	1.16227	6.94363	Q9VFR2;Q8I0D4	Q9VFR2;Q8I0D4	FI18807p1	CG9297-RA
6.11684	23.793	17.6762	+	DlarIg12_Rb IgG	52970000	4.08317	0.000389954	6.22563	8.12461	C5WLN1;Q9VYA0	C5WLN1;Q9VYA0	Probable glutamine-dependent NAD(+) synthetase	CG9940-RA;CG9940
1.24349	23.5379	22.2944	+	DlarIg12_Rb IgG	151830000	2.97474	0.00323269	1.10907	5.35376	X2JC31;P29742	X2JC31;P29742	Clathrin heavy chain	Chc
1.15332	24.7671	23.6138	+	DlarIg12_Rb IgG	555900000	3.976	0.000471706	1.18405	7.8164	Q8SZK9	Q8SZK9	C-type lectin 27kD;Schlaff	Clect27;slf
1.60103	25.5361	23.935	+	DlarIg12_Rb IgG	568680000	2.64248	0.00615267	1.60675	4.67361	Q8IQW2;Q9VWD1	Q8IQW2;Q9VWD1	Cytochrome c oxidase subunit	COX6B
1.77843	20.6603	18.8819	+	DlarIg12_Rb IgG	5728500	1.97468	0.0236566	1.93235	3.45632	Q9VEK7;Q8IN97	Q9VEK7;Q8IN97	Cellular repressor of E1A-stimulated genes	CREG
2.75858	21.1291	18.3705	+	DlarIg12_Rb IgG	7468000	4.8942	9.06687e-05	2.9147	10.812	Q53XG2;Q24114	Q53XG2;Q24114	Division abnormally delayed protein	dally
0.610495	21.8137	21.2032	+	DlarIg12_Rb IgG	51574000	2.56614	0.00722841	0.695816	4.52509	Q7K2D2	Q7K2D2	Probable dynactin subunit 2	Dmn
0.897526	21.9951	21.0976	+	DlarIg12_Rb IgG	50647000	2.67562	0.00574294	0.841105	4.73895	Q9VN25	Q9VN25	Eukaryotic translation initiation factor 3 subunit A	eIF3-S10
1.36777	22.0548	20.6871	+	DlarIg12_Rb IgG	42421000	3.598	0.0010094	1.34516	6.80373	A0A0B4LFL2;A1ZAX1	A0A0B4LFL2;A1ZAX1	Eukaryotic translation initiation factor 3 subunit C	eIF3-S8
0.573076	22.3225	21.7495	+	DlarIg12_Rb IgG	82181000	1.81388	0.0328554	0.520998	3.18653	E2QCG7;Q0E940	E2QCG7;Q0E940	Eukaryotic translation initiation factor 3 subunit B	eIF3-S9
0.506687	20.6688	20.1621	+	DlarIg12_Rb IgG	29304000	4.33255	0.000257859	0.537897	8.88134	Q9Y0Y5	Q9Y0Y5	Coatomer subunit epsilon	epsilonCOP
0.513193	22.7806	22.2674	+	DlarIg12_Rb IgG	103720000	1.90547	0.0272452	0.537498	3.3393	Q7JWF1	Q7JWF1	Electron transfer flavoprotein-ubiquinone oxidoreductase	Etf-QO
1.48448	20.035	18.5505	+	DlarIg12_Rb IgG	10414000	1.98975	0.023061	1.44101	3.48198	Q7PLB8	Q7PLB8	3-oxoacyl-[acyl-carrier-protein] reductase	FASN3
1.33294	22.2488	20.9159	+	DlarIg12_Rb IgG	74420000	2.86533	0.0039925	1.20535	5.12342	X2J986;P54398	X2J986;P54398	Fat body protein 2	Fbp2
0.763186	25.4195	24.6563	+	DlarIg12_Rb IgG	671300000	1.78408	0.0348825	0.759724	3.13732	Q9VA83;A0A0B4KHF0	Q9VA83;A0A0B4KHF0	Ferritin	Fer2LCH
1.26799	20.9479	19.6799	+	DlarIg12_Rb IgG	25498000	2.43422	0.00947628	1.44789	4.27468	A0A0B4KHL2;Q8I0G5	A0A0B4KHL2;Q8I0G5	Coatomer subunit gamma	gammaCOP;gammaCop
0.575237	25.6033	25.0281	+	DlarIg12_Rb IgG	906950000	4.49481	0.000188919	0.529827	9.40531	P07486;Q7JY07	P07486	Glyceraldehyde-3-phosphate dehydrogenase 1	Gapdh1
1.09361	19.341	18.2474	+	DlarIg12_Rb IgG	4025800	1.96908	0.0238911	1.01038	3.44679	P13496	P13496	Dynactin subunit 1	Gl
5.1362	26.5846	21.4484	+	DlarIg12_Rb IgG	466980000	3.83588	0.000624662	5.3995	7.42792	Q9VFC8;A0A0B4KHJ5	Q9VFC8;A0A0B4KHJ5	Glycogen [starch] synthase	GlyS
0.515265	22.7474	22.2321	+	DlarIg12_Rb IgG	101550000	3.87444	0.000581785	0.474126	7.53324	Q9VAY2	Q9VAY2	HSP 82	Gp93
0.401087	26.8046	26.4036	+	DlarIg12_Rb IgG	2487800000	4.34592	0.000251952	0.402738	8.92353	X2JDA5;X2JJG8;P20478	X2JDA5;X2JJG8;P20478	Glutamine synthetase;Glutamine synthetase 2 cytoplasmic	Gs2
1.76076	20.4765	18.7158	+	DlarIg12_Rb IgG	13467000	1.93753	0.0256133	1.57319	3.39333	M9NEH6;M9NGF7;Q86NK9;Q8IR38;Q8IR37;M9PJN5;Q9XYX1	M9NEH6;M9NGF7;Q86NK9;Q8IR38;Q8IR37;M9PJN5;Q9XYX1	Histone deacetylase 6	HDAC6
1.26066	23.9975	22.7368	+	DlarIg12_Rb IgG	297330000	3.74912	0.0007411	1.165	7.19527	E1JHA4;P48809	E1JHA4;P48809	Heterogeneous nuclear ribonucleoprotein 27C	Hrb27C
4.65114	24.0911	19.44	+	DlarIg12_Rb IgG	161890000	5.91541	1.85292e-05	4.3547	15.3234	A4V3J6;A4V3J5;P07909	A4V3J6;A4V3J5;P07909	Heterogeneous nuclear ribonucleoprotein A1	Hrb98DE
0.189007	24.865	24.676	+	DlarIg12_Rb IgG	537730000	2.47808	0.0086951	0.196364	4.35708	F3YDH0;P29844	F3YDH0;P29844	Heat shock 70 kDa protein cognate 3	Hsc70-3
0.486876	23.9277	23.4408	+	DlarIg12_Rb IgG	258630000	4.65232	0.000135833	0.49074	9.93946	A0A0B4LFD2;P29845	A0A0B4LFD2;P29845	Heat shock 70 kDa protein cognate 5	Hsc70-5
1.83318	25.5286	23.6954	+	DlarIg12_Rb IgG	452800000	6.96552	3.04804e-06	1.86283	21.7879	Q9VQT8	Q9VQT8	Immune induced molecule 33	IM33
2.90123	21.4807	18.5795	+	DlarIg12_Rb IgG	24011000	4.93091	8.52671e-05	2.92338	10.9503	Q9VMX7	Q9VMX7	Jonah 25Bi	Jon25Bi
2.43814	20.9656	18.5275	+	DlarIg12_Rb IgG	28642000	3.49689	0.00120798	2.63526	6.55111	Q9VMX8	Q9VMX8	Jonah 25Bii	Jon25Bii
3.59085	24.8525	21.2617	+	DlarIg12_Rb IgG	250590000	4.73218	0.000117932	3.38315	10.2203	Q9VMX9	Q9VMX9	Jonah 25Biii	Jon25Biii
1.51542	21.0612	19.5458	+	DlarIg12_Rb IgG	19943000	5.5778	3.27987e-05	1.46131	13.6676	Q9VRS6;Q9VRS3	Q9VRS6	Jonah 65Aiv	Jon65Aiv
1.92271	20.3573	18.4346	+	DlarIg12_Rb IgG	10945000	2.02331	0.0215979	1.58909	3.5394	Q9VSJ2	Q9VSJ2	Jonah 66Cii	Jon66Cii
3.10634	24.0414	20.9351	+	DlarIg12_Rb IgG	152780000	1.91104	0.0269791	3.11959	3.34866	A0A0B4LHX9;P17205;Q9VRS8	A0A0B4LHX9;P17205	Serine proteases 1/2	Jon99Ciii;Jon99Cii
3.07043	21.857	18.7866	+	DlarIg12_Rb IgG	25297000	2.35715	0.0109028	2.6022	4.13183	Q9VA67;Q9VA66;Q7JX43	Q9VA67;Q9VA66;Q7JX43	Jonah 99Fii;Jonah 99Fi;Jonah 44E	Jon99Fii;Jon99Fi;Jon44E
9.84401	28.5229	18.6789	+	DlarIg12_Rb IgG	16082000000	5.82464	2.12272e-05	9.75828	14.8605	A8DZ18;P16621;M9PD76	A8DZ18;P16621;M9PD76	Protein-tyrosine-phosphatase;Tyrosine-protein phosphatase Lar	Lar
1.74293	25.4235	23.6806	+	DlarIg12_Rb IgG	658310000	7.69523	1.64073e-06	1.71424	27.7678	Q9VVB5;M9PFX9;Q8IQQ3	Q9VVB5;M9PFX9;Q8IQQ3	Limpet	Lmpt
2.84125	23.7096	20.8683	+	DlarIg12_Rb IgG	152080000	4.96366	8.12136e-05	2.82682	11.075	P11995	P11995	Larval serum protein 1 alpha chain	Lsp1alpha
1.99773	27.3967	25.399	+	DlarIg12_Rb IgG	1721700000	7.75035	1.62581e-06	1.94965	28.28	X2J8F5;P11996	X2J8F5;P11996	Larval serum protein 1 beta chain	Lsp1beta
1.85266	27.3727	25.52	+	DlarIg12_Rb IgG	1835200000	6.62861	5.37957e-06	1.78455	19.4707	P11997	P11997	Larval serum protein 1 gamma chain	Lsp1gamma
1.33037	29.3004	27.97	+	DlarIg12_Rb IgG	8741200000	1.83233	0.0315812	1.33659	3.21712	X2JCV2;Q24388	X2JCV2;Q24388	Larval serum protein 2	Lsp2
0.66604	19.7162	19.0502	+	DlarIg12_Rb IgG	11466000	2.27993	0.0127647	0.706856	3.99113	P23128	P23128	Putative ATP-dependent RNA helicase me31b	me31B
2.90739	22.0368	19.1294	+	DlarIg12_Rb IgG	15640000	4.28814	0.000273208	3.06718	8.74236	Q9VB69;E1JIZ5;E1JIZ4	Q9VB69;E1JIZ5;E1JIZ4	Malic enzyme	Men-b
2.14333	20.8376	18.6943	+	DlarIg12_Rb IgG	15308000	3.00748	0.00308795	2.26722	5.42399	Q0E8J0	Q0E8J0	MEP-1	MEP-1
0.870335	20.1488	19.2785	+	DlarIg12_Rb IgG	10333000	2.42913	0.00949501	0.732846	4.26517	Q9VSD6	Q9VSD6	D-Importin 7/RanBP7	msk
0.604694	24.0822	23.4775	+	DlarIg12_Rb IgG	244700000	2.80395	0.00452609	0.567428	4.99703	Q8IPE8;Q9V397	Q8IPE8;Q9V397	Enoyl-CoA hydratase	Mtpalpha
0.39889	23.7056	23.3067	+	DlarIg12_Rb IgG	204780000	3.13049	0.00246375	0.360402	5.69329	Q9W1H8	Q9W1H8	Mitochondrial trifunctional protein beta subunit	Mtpbeta
0.386477	24.1634	23.7769	+	DlarIg12_Rb IgG	291370000	3.69491	0.000825567	0.430316	7.05283	M9PCG1;Q9VM14;Q7KTK9;M9PCA2;M9PCU4	M9PCG1;Q9VM14;Q7KTK9;M9PCA2;M9PCU4	Acetyltransferase component of pyruvate dehydrogenase complex	muc
2.97179	21.5379	18.5661	+	DlarIg12_Rb IgG	19389000	3.34024	0.00159238	2.60859	6.17368	A1ZB24	A1ZB24	Mucin 55B	Muc55B
0.692259	23.6643	22.972	+	DlarIg12_Rb IgG	191450000	4.835	9.67729e-05	0.699062	10.5924	Q23979	Q23979	Myosin-IB	Myo61F
0.182947	24.5312	24.3482	+	DlarIg12_Rb IgG	424550000	2.36487	0.0107471	0.168142	4.14603	A8JNU6;Q9VVC5	A8JNU6;Q9VVC5	Neural conserved at 73EF	Nc73EF
0.425583	21.4729	21.0474	+	DlarIg12_Rb IgG	50090000	1.72076	0.0396685	0.387151	3.03347	Q9VI25	Q9VI25	Neurochondrin homolog	Neurochondrin
2.16563	20.7422	18.5766	+	DlarIg12_Rb IgG	14596000	4.85416	9.46841e-05	2.01628	10.663	Q9VJU5;M9PBB4	Q9VJU5;M9PBB4	Nimrod C1	NimC1
0.439205	22.3422	21.903	+	DlarIg12_Rb IgG	87065000	3.58204	0.00104148	0.434822	6.76337	M9PJP0;Q9VXK0	M9PJP0;Q9VXK0	Protein NipSnap	Nipsnap
1.79177	24.9316	23.1398	+	DlarIg12_Rb IgG	376110000	5.45222	3.81883e-05	1.81475	13.0958	Q966T5	Q966T5	Paxillin	Pax
6.08912	24.6722	18.5831	+	DlarIg12_Rb IgG	75824000	5.50191	3.6581e-05	5.87486	13.3194	Q7KN99;E2QD26	Q7KN99;E2QD26	Phosphopantothenoylcysteine synthetase	Ppcs
4.42133	23.1566	18.7352	+	DlarIg12_Rb IgG	122070000	4.18547	0.000326019	4.21533	8.42818	Q868Z9	Q868Z9	Papilin	Ppn
0.848305	20.8852	20.0369	+	DlarIg12_Rb IgG	26711000	6.05093	1.44667e-05	0.821043	16.04	Q95083	Q95083	Proteasome subunit alpha type-5	Prosalpha5
1.16179	20.4062	19.2445	+	DlarIg12_Rb IgG	18258000	1.62108	0.0493978	1.19235	2.87184	Q9VNA5	Q9VNA5	Proteasome subunit beta type-4	Prosbeta7
0.549524	21.233	20.6835	+	DlarIg12_Rb IgG	42396000	2.00288	0.0225129	0.533611	3.5044	Q9VT32;M9PEY1;M9PEP5;M9PHW7;M9PF46;Q9VT33	Q9VT32;M9PEY1;M9PEP5;M9PHW7;M9PF46;Q9VT33	Ribose-phosphate diphosphokinase	Prps
1.1682	24.8778	23.7096	+	DlarIg12_Rb IgG	357190000	7.42816	1.83102e-06	1.18206	25.4128	M9PCC1;O18640;M9PB67;Q9VYQ9	M9PCC1;O18640	Guanine nucleotide-binding protein subunit beta-like protein	Rack1
0.861481	21.5174	20.656	+	DlarIg12_Rb IgG	39894000	3.01372	0.00305706	0.847337	5.43743	M9PEJ8;M9PBW9;Q9VSL8;M9NDM3	M9PEJ8;M9PBW9;Q9VSL8;M9NDM3	Rhea;Talin	rhea
1.98802	21.2134	19.2253	+	DlarIg12_Rb IgG	29620000	2.98144	0.00320991	2.17302	5.36809	Q9VCE3;Q8IMX4	Q9VCE3;Q8IMX4	Rox8	Rox8
0.673304	23.7753	23.1019	+	DlarIg12_Rb IgG	221280000	2.91029	0.00365357	0.744308	5.21729	M9PIM0;O61231	M9PIM0;O61231	60S ribosomal protein L10	RpL10
1.1973	23.507	22.3097	+	DlarIg12_Rb IgG	156240000	3.43274	0.00137185	1.21494	6.39452	Q9VTP4	Q9VTP4	60S ribosomal protein L10a-2	RpL10Ab
1.01168	23.2375	22.2258	+	DlarIg12_Rb IgG	133820000	5.1831	5.51942e-05	1.00368	11.9443	A0A0B4LGZ5;P46222	A0A0B4LGZ5;P46222	60S ribosomal protein L11	RpL11
1.01393	23.4031	22.3892	+	DlarIg12_Rb IgG	135490000	4.31264	0.000263047	0.941059	8.8188	Q9W1B9	Q9W1B9	60S ribosomal protein L12	RpL12
0.709532	25.2162	24.5067	+	DlarIg12_Rb IgG	652000000	5.29314	4.71784e-05	0.668365	12.4033	M9PFF0;P41126	M9PFF0;P41126	60S ribosomal protein L13	RpL13
1.02934	23.5651	22.5358	+	DlarIg12_Rb IgG	179840000	5.36631	4.25565e-05	0.948387	12.7175	Q9VNE9;A0A0B4KFM7	Q9VNE9	60S ribosomal protein L13a	RpL13A
0.812376	24.4268	23.6144	+	DlarIg12_Rb IgG	363950000	6.97118	3.04804e-06	0.810588	21.8291	P55841	P55841	60S ribosomal protein L14	RpL14
0.899893	24.0232	23.1233	+	DlarIg12_Rb IgG	276370000	5.85608	2.03919e-05	0.923196	15.0193	A8Y560;O17445	A8Y560;O17445	Ribosomal protein L15;60S ribosomal protein L15	RpL15
0.996979	23.7354	22.7384	+	DlarIg12_Rb IgG	203920000	5.50735	3.6581e-05	0.956621	13.344	X2JIQ5;Q9W3W8	X2JIQ5;Q9W3W8	60S ribosomal protein L17	RpL17
0.871376	23.8074	22.9361	+	DlarIg12_Rb IgG	224180000	3.86917	0.000585402	0.898364	7.51878	M9PHM6;Q9VS34	M9PHM6;Q9VS34	60S ribosomal protein L18	RpL18
0.805674	23.8725	23.0668	+	DlarIg12_Rb IgG	240840000	5.88442	1.94938e-05	0.823005	15.1638	P41093	P41093	60S ribosomal protein L18a	RpL18A
0.643385	24.3298	23.6864	+	DlarIg12_Rb IgG	343020000	2.83671	0.00424743	0.808004	5.06424	P36241	P36241	60S ribosomal protein L19	RpL19
0.847534	23.6847	22.8372	+	DlarIg12_Rb IgG	205850000	2.76923	0.00484561	0.839423	4.92638	Q9V9M7	Q9V9M7	60S ribosomal protein L21	RpL21
0.706724	24.753	24.0463	+	DlarIg12_Rb IgG	402380000	2.04377	0.020747	0.731541	3.57458	P50887	P50887	60S ribosomal protein L22	RpL22
0.777287	23.312	22.5347	+	DlarIg12_Rb IgG	156670000	2.97256	0.00323545	0.791098	5.34911	P48159	P48159	60S ribosomal protein L23	RpL23
0.720388	25.1293	24.4089	+	DlarIg12_Rb IgG	588920000	3.31467	0.00166518	0.703382	6.11362	Q9W0A8	Q9W0A8	Ribosomal protein L23A	RpL23A
0.911573	23.6348	22.7232	+	DlarIg12_Rb IgG	187090000	7.36198	1.83102e-06	0.892644	24.8602	X2JE06;Q9VJY6	X2JE06;Q9VJY6	60S ribosomal protein L24	RpL24
0.712585	24.213	23.5004	+	DlarIg12_Rb IgG	295720000	4.80972	0.000101291	0.737415	10.4998	Q9VVU2	Q9VVU2	Ribosomal protein L26	RpL26
0.831818	23.9949	23.1631	+	DlarIg12_Rb IgG	253360000	4.25433	0.000293204	0.832009	8.63782	Q9VBN5	Q9VBN5	60S ribosomal protein L27	RpL27
0.837662	23.7455	22.9078	+	DlarIg12_Rb IgG	207130000	4.12516	0.000363395	0.841921	8.24808	M9MRC9;P41092	M9MRC9;P41092	60S ribosomal protein L27a	RpL27A
0.869349	24.8444	23.975	+	DlarIg12_Rb IgG	428700000	6.0182	1.526e-05	0.835404	15.864	D1Z3A1;Q9VZS5;REV__Q9VGU6	D1Z3A1;Q9VZS5	60S ribosomal protein L28	RpL28
1.85057	21.4938	19.6433	+	DlarIg12_Rb IgG	29687000	2.98816	0.00318742	1.82128	5.38247	Q24154	Q24154	60S ribosomal protein L29	RpL29
0.867674	25.1242	24.2565	+	DlarIg12_Rb IgG	540030000	4.85081	9.46841e-05	0.916123	10.6506	O16797	O16797	60S ribosomal protein L3	RpL3
1.10531	23.198	22.0927	+	DlarIg12_Rb IgG	115740000	5.02653	7.29909e-05	1.11452	11.318	Q9VJ19	Q9VJ19	60S ribosomal protein L30	RpL30
0.831657	23.9114	23.0798	+	DlarIg12_Rb IgG	232710000	5.02352	7.29909e-05	0.825333	11.3062	Q9V597	Q9V597	60S ribosomal protein L31	RpL31
0.842916	23.6238	22.7809	+	DlarIg12_Rb IgG	194630000	3.98273	0.000467302	0.848944	7.83547	P04359	P04359	60S ribosomal protein L32	RpL32
0.67804	23.0696	22.3915	+	DlarIg12_Rb IgG	137350000	2.18158	0.0156963	0.691888	3.81522	Q9VBH8;Q9VHE5	Q9VBH8;Q9VHE5	60S ribosomal protein L34	RpL34a;RpL34b
0.797728	23.5473	22.7496	+	DlarIg12_Rb IgG	196200000	5.43865	3.81883e-05	0.827303	13.0353	Q9VNB9	Q9VNB9	60S ribosomal protein L35a	RpL35A
0.858992	23.1127	22.2537	+	DlarIg12_Rb IgG	146470000	4.95825	8.13996e-05	0.923847	11.0543	X2JC35;P49630	X2JC35;P49630	60S ribosomal protein L36	RpL36
0.827877	23.4392	22.6114	+	DlarIg12_Rb IgG	174250000	2.68066	0.00569786	0.75952	4.74893	Q9VLT7	Q9VLT7	Ribosomal protein L36A	RpL36A
1.13858	23.1965	22.0579	+	DlarIg12_Rb IgG	131020000	4.68708	0.000127512	1.12955	10.0608	M9MRF2;Q9VMU4	M9MRF2;Q9VMU4	60S ribosomal protein L37a	RpL37A
0.669735	22.5788	21.9091	+	DlarIg12_Rb IgG	102020000	4.52052	0.000180981	0.700638	9.49072	M9PH59;Q9VXX8	M9PH59;Q9VXX8	Ribosomal protein L37;Probable 60S ribosomal protein L37-A	RpL37a
1.55804	22.586	21.028	+	DlarIg12_Rb IgG	65126000	5.03318	7.292e-05	1.43172	11.344	A0A0B4KED0;Q9W5N2	A0A0B4KED0;Q9W5N2	60S ribosomal protein L38	RpL38
0.757845	25.4475	24.6896	+	DlarIg12_Rb IgG	761120000	2.83354	0.00426154	0.707567	5.05772	P09180	P09180	60S ribosomal protein L4	RpL4
0.929829	24.8119	23.8821	+	DlarIg12_Rb IgG	397500000	5.43748	3.81883e-05	0.931713	13.0302	R9Q794;Q9W5R8	R9Q794;Q9W5R8	60S ribosomal protein L5	RpL5
0.956177	24.1596	23.2034	+	DlarIg12_Rb IgG	268540000	5.74247	2.45272e-05	0.948727	14.4529	Q9V9W2;Q9V9W3	Q9V9W2;Q9V9W3	60S ribosomal protein L6	RpL6
0.996098	23.7295	22.7334	+	DlarIg12_Rb IgG	190630000	6.14273	1.25467e-05	0.942142	16.5434	X2J5G6;P32100	X2J5G6;P32100	60S ribosomal protein L7	RpL7
0.657642	25.1061	24.4485	+	DlarIg12_Rb IgG	574250000	2.68257	0.00569415	0.699981	4.75271	X2JCS6;P46223	X2JCS6;P46223	60S ribosomal protein L7a	RpL7A
0.703316	24.8602	24.1569	+	DlarIg12_Rb IgG	489490000	7.27613	2.04e-06	0.696412	24.1609	Q9V3G1	Q9V3G1	60S ribosomal protein L8	RpL8
1.02207	22.7677	21.7456	+	DlarIg12_Rb IgG	97873000	4.20368	0.000315834	1.02612	8.48321	X2JDU0;P50882	X2JDU0;P50882	60S ribosomal protein L9	RpL9
1.04734	24.557	23.5096	+	DlarIg12_Rb IgG	304710000	5.24388	5.20104e-05	1.03212	12.1959	M9PG76;P19889	M9PG76;P19889	60S acidic ribosomal protein P0	RpLP0
1.07948	21.7813	20.7018	+	DlarIg12_Rb IgG	47587000	3.35776	0.0015545	1.03094	6.21506	Q9VW54	Q9VW54	26S proteasome non-ATPase regulatory subunit 2	Rpn1
0.807728	21.6995	20.8918	+	DlarIg12_Rb IgG	46468000	4.38914	0.00022984	0.778617	9.06113	A0A0B4KHE9;A0A0B4KI10;Q9V3P6	A0A0B4KHE9;A0A0B4KI10;Q9V3P6	26S proteasome non-ATPase regulatory subunit 1	Rpn2
1.28962	24.7703	23.4806	+	DlarIg12_Rb IgG	313530000	5.45569	3.81883e-05	1.29722	13.1113	M9NEQ9;Q9VWG3;Q9VB14	M9NEQ9;Q9VWG3	40S ribosomal protein S10b	RpS10b
0.689663	24.543	23.8534	+	DlarIg12_Rb IgG	379590000	4.21084	0.000315737	0.787629	8.50492	Q0E9B6;A1Z8U9	Q0E9B6;A1Z8U9	40S ribosomal protein S11	RpS11
0.867378	24.7674	23.9	+	DlarIg12_Rb IgG	404620000	3.54301	0.00111519	0.823265	6.66542	P80455	P80455	40S ribosomal protein S12	RpS12
1.00046	22.7935	21.7931	+	DlarIg12_Rb IgG	99863000	5.82162	2.12272e-05	0.950173	14.8453	X2J950;Q03334	X2J950;Q03334	40S ribosomal protein S13	RpS13
1.03085	24.5373	23.5065	+	DlarIg12_Rb IgG	307130000	6.45244	6.9802e-06	0.990657	18.3559	X2JCX8;C0HKA1;C0HKA0	X2JCX8;C0HKA1;C0HKA0	40S ribosomal protein S14b	RpS14b
0.719389	23.2593	22.5399	+	DlarIg12_Rb IgG	144530000	4.11282	0.000368981	0.740685	8.21163	Q7JZW2;A1ZAH8	Q7JZW2;A1ZAH8	40S ribosomal protein S15	RpS15
1.17683	23.13	21.9532	+	DlarIg12_Rb IgG	122520000	4.05725	0.000405229	1.14581	8.04919	E1JJM9;P48149;Q7KR04	E1JJM9;P48149;Q7KR04	40S ribosomal protein S15Aa;40S ribosomal protein S15Ab	RpS15Aa;RpS15Ab
1.08351	23.4964	22.4129	+	DlarIg12_Rb IgG	157480000	4.85336	9.46841e-05	1.12363	10.6601	A0A0B4LG52;Q9W237	A0A0B4LG52;Q9W237	40S ribosomal protein S16	RpS16
1.0231	23.0593	22.0362	+	DlarIg12_Rb IgG	112360000	4.23056	0.000305302	0.936958	8.56497	P17704	P17704	40S ribosomal protein S17	RpS17
0.959856	23.6022	22.6423	+	DlarIg12_Rb IgG	172800000	3.76895	0.000712066	0.96413	7.24793	P41094	P41094	40S ribosomal protein S18	RpS18
1.46337	24.3425	22.8791	+	DlarIg12_Rb IgG	218910000	5.76372	2.37968e-05	1.54465	14.5573	E2QD65;P39018	E2QD65;P39018	40S ribosomal protein S19a	RpS19a
0.854422	24.5565	23.7021	+	DlarIg12_Rb IgG	353830000	4.12115	0.000364345	0.828191	8.23625	M9PB84;P31009	M9PB84;P31009	40S ribosomal protein S2	RpS2
1.00976	23.5167	22.5069	+	DlarIg12_Rb IgG	132050000	2.30527	0.0121458	0.927791	4.03704	P55828	P55828	40S ribosomal protein S20	RpS20
0.702576	23.6964	22.9938	+	DlarIg12_Rb IgG	196770000	6.2803	9.5973e-06	0.698163	17.3262	M9PEA6;O76927	M9PEA6;O76927	40S ribosomal protein S21	RpS21
0.949551	23.0322	22.0826	+	DlarIg12_Rb IgG	115810000	2.77117	0.00484561	1.10047	4.9303	A0A0B4LFD9;Q8T3U2	A0A0B4LFD9;Q8T3U2	40S ribosomal protein S23	RpS23
1.30074	22.3069	21.0062	+	DlarIg12_Rb IgG	67647000	4.51401	0.00018222	1.24263	9.46903	Q9W229	Q9W229	40S ribosomal protein S24	RpS24
0.777733	24.1528	23.375	+	DlarIg12_Rb IgG	269360000	3.41807	0.00140471	0.81515	6.35913	P48588	P48588	40S ribosomal protein S25	RpS25
0.68672	22.5055	21.8187	+	DlarIg12_Rb IgG	94781000	4.24326	0.000298623	0.676379	8.60383	M9PG47;P13008	M9PG47;P13008	40S ribosomal protein S26	RpS26
1.28514	23.1017	21.8166	+	DlarIg12_Rb IgG	92211000	4.07783	0.000392243	1.4254	8.10903	Q9VBU9	Q9VBU9	40S ribosomal protein S27	RpS27
0.56884	23.3124	22.7436	+	DlarIg12_Rb IgG	155310000	4.17215	0.000332738	0.613118	8.38811	X2JEM4;Q9W334	X2JEM4;Q9W334	40S ribosomal protein S28	RpS28b
1.21363	22.715	21.5014	+	DlarIg12_Rb IgG	74843000	4.30728	0.000263333	1.13416	8.80204	A0A0C4DHE8;Q9VH69	A0A0C4DHE8;Q9VH69	40S ribosomal protein S29	RpS29
0.820967	24.6019	23.7809	+	DlarIg12_Rb IgG	347060000	5.34909	4.36217e-05	0.827731	12.6429	G3M3A2;Q06559	G3M3A2;Q06559	40S ribosomal protein S3	RpS3
1.042	25.1361	24.0941	+	DlarIg12_Rb IgG	495690000	6.70394	4.99088e-06	1.03087	19.967	P55830	P55830	40S ribosomal protein S3a	RpS3A
0.985983	23.7769	22.7909	+	DlarIg12_Rb IgG	204610000	4.13986	0.00035364	0.999233	8.29168	X2JGM9;P41042	X2JGM9;P41042	40S ribosomal protein S4	RpS4
1.36989	22.5639	21.194	+	DlarIg12_Rb IgG	82007000	3.52229	0.00116	1.29315	6.61387	X2JKU5;Q24186;Q9VFE4;A0A0B4K683	X2JKU5;Q24186;Q9VFE4	40S ribosomal protein S5a;40S ribosomal protein S5b	RpS5a;RpS5b
0.835411	24.2641	23.4287	+	DlarIg12_Rb IgG	306900000	5.10705	6.42795e-05	0.782597	11.6362	P29327;Q95TP9	P29327;Q95TP9	40S ribosomal protein S6	RpS6
0.976931	24.3126	23.3356	+	DlarIg12_Rb IgG	291200000	5.40161	3.98683e-05	0.939145	12.8717	Q8IMI7;Q9VA91	Q8IMI7;Q9VA91	40S ribosomal protein S7	RpS7
0.793455	25.6762	24.8828	+	DlarIg12_Rb IgG	807030000	5.05893	7.02323e-05	0.776812	11.4451	A0A0B4K6N1;Q8MLY8	A0A0B4K6N1;Q8MLY8	40S ribosomal protein S8	RpS8
0.735704	23.7589	23.0232	+	DlarIg12_Rb IgG	209560000	2.7654	0.00486955	0.847547	4.91863	C6SUW3;P55935;Q95RG1	C6SUW3;P55935;Q95RG1	40S ribosomal protein S9	RpS9
0.519457	23.1824	22.6629	+	DlarIg12_Rb IgG	143880000	4.46157	0.000200974	0.483529	9.29585	E1JHT6;Q9VMV9;Q9VMW2;E1JHT9;Q9VMW1;Q7KTP4	E1JHT6;Q9VMV9	Reticulon-like protein	Rtnl1
0.921713	20.7914	19.8697	+	DlarIg12_Rb IgG	23647000	1.85608	0.0302555	1.0685	3.25663	Q9VG81	Q9VG81	Saccheropin dehydrogenase 2	Sccpdh2
3.47318	22.0387	18.5655	+	DlarIg12_Rb IgG	14689000	3.83227	0.0006262	3.68855	7.41812	A0A0B4LG79;B7YZM9;B7YZN0;E1JGQ9;P49415;A0A0B4K862	A0A0B4LG79;B7YZM9;B7YZN0;E1JGQ9;P49415;A0A0B4K862	Syndecan	Sdc
1.77272	22.6319	20.8592	+	DlarIg12_Rb IgG	67731000	4.92941	8.52671e-05	1.65336	10.9446	Q9VNF8;A0A0B4K6T4;A0A0B4K5Z8	Q9VNF8;A0A0B4K6T4;A0A0B4K5Z8	Protein transport protein SEC23	Sec23
1.11664	21.2354	20.1188	+	DlarIg12_Rb IgG	32252000	3.74308	0.000747229	1.20171	7.17929	Q9VQ94;M9PC99	Q9VQ94;M9PC99	Secretory 24CD	Sec24CD
1.538	20.0934	18.5554	+	DlarIg12_Rb IgG	15542000	3.03828	0.0029141	1.36558	5.49058	Q8STG9	Q8STG9	DSec61alpha	Sec61alpha
4.07393	22.3846	18.3107	+	DlarIg12_Rb IgG	41654000	4.83343	9.67729e-05	3.93486	10.5866	Q9VT25;Q9VT24	Q9VT25	Peptidase S1 domain-containing protein	SP151
3.46081	25.6955	22.2347	+	DlarIg12_Rb IgG	590300000	8.40987	5.81105e-07	3.5179	35.1794	A0A0B4K6U6;Q08473	A0A0B4K6U6;Q08473	RNA-binding protein squid	sqd
0.932543	24.687	23.7545	+	DlarIg12_Rb IgG	329890000	5.22426	5.26231e-05	0.908918	12.1141	X2JC80;P38979	X2JC80;P38979	40S ribosomal protein SA	sta
2.08502	20.5308	18.4458	+	DlarIg12_Rb IgG	12220000	2.90887	0.00365357	1.92701	5.21432	Q9XTL2	Q9XTL2	Jak pathway signal transduction adaptor molecule	Stam
6.52436	24.8495	18.3252	+	DlarIg12_Rb IgG	102810000	7.00316	3.04804e-06	6.5379	22.0629	Q7JWQ7	Q7JWQ7	Secreted Wg-interacting molecule	Swim
0.668774	22.1361	21.4673	+	DlarIg12_Rb IgG	60859000	2.1598	0.0163435	0.638769	3.77677	A0A0B4LFB3;Q7JVI3	A0A0B4LFB3;Q7JVI3	Eukaryotic translation initiation factor 3 subunit M	Tango7
0.462608	22.3242	21.8616	+	DlarIg12_Rb IgG	81600000	5.07897	6.78108e-05	0.463063	11.5243	A4V391;P12613	A4V391;P12613	T-complex protein 1 subunit alpha	T-cp1
0.483841	22.1573	21.6735	+	DlarIg12_Rb IgG	69848000	3.21776	0.00206212	0.463683	5.88981	Q9VHL2	Q9VHL2	T-complex protein 1 subunit eta	Tcp-1eta;CCT7
0.557028	21.5914	21.0343	+	DlarIg12_Rb IgG	52592000	2.72071	0.00531494	0.605928	4.82869	Q9Y119	Q9Y119	Trehalose-6-phosphate synthase 1	Tps1
3.39357	22.0746	18.6811	+	DlarIg12_Rb IgG	22478000	2.72937	0.00522994	3.33856	4.84604	Q8IRV7;M9NGL3;Q8IRV9;Q9W4Y4;M9NE61;X2JCE8;M9NFS1;E1JJC0;M9NDL5;M9NES6;Q9W4Y3;X2JE09;A0A023GRW4;M9NGK3;X2JDK9;M9NDM1;Q8IRV8;M9NET2;X2JAC7;M9NFR6;M9NE56;Q8MPN3	Q8IRV7;M9NGL3;Q8IRV9;Q9W4Y4;M9NE61;X2JCE8;M9NFS1;E1JJC0;M9NDL5;M9NES6;Q9W4Y3;X2JE09;A0A023GRW4;M9NGK3;X2JDK9;M9NDM1;Q8IRV8;M9NET2;X2JAC7;M9NFR6	Terribly reduced optic lobes	trol
1.00313	22.7837	21.7806	+	DlarIg12_Rb IgG	91899000	3.02789	0.00297175	0.954086	5.46805	A5XCL5;Q9VSW2	A5XCL5;Q9VSW2	UTP--glucose-1-phosphate uridylyltransferase	UGP
0.464828	22.0677	21.6029	+	DlarIg12_Rb IgG	59549000	1.74733	0.0375671	0.370097	3.07692	E1JJP0;M9PJM6;M9PHJ0;M9PHR2;P19351;X2JBP9;B9EQV5;M9NH07	E1JJP0;M9PJM6;M9PHJ0;M9PHR2;P19351;X2JBP9;B9EQV5;M9NH07	Troponin T, skeletal muscle	up

## Sheet: GltFc-vs-Fc_1456
Glt-Fc_x-y_Fc	Glt-Fc	Fc	Student's T-test Significant Glt-Fc_Fc	Student's T-test significant	Intensity	-Log Student's T-test p-value Glt-Fc_Fc	Student's T-test q-value Glt-Fc_Fc	Student's T-test Difference Glt-Fc_Fc	Student's T-test Test statistic Glt-Fc_Fc	Protein IDs	Majority protein IDs	Protein names	Gene names
0.851391	24.7736	23.9223	+	Glt-Fc_Fc	50488000	3.44116	0.00492618	0.879429	11.1981	Q9VIE8	Q9VIE8	Aconitate hydratase, mitochondrial	Acon
0.25267	28.7037	28.451	+	Glt-Fc_Fc	1412700000	2.03934	0.032599	0.262174	4.72555	P53501;A0A0B4LH50;P83967;P10981;M9PFZ6;P02574	P53501;A0A0B4LH50;P83967;P10981;M9PFZ6;P02574	Actin-57B;Actin, indirect flight muscle;Actin-87E;Actin, larval muscle	Act57B;Act87E;Act88F;Act79B
0.370043	27.4652	27.0952	+	Glt-Fc_Fc	446090000	2.88685	0.00813957	0.416885	8.04228	P06605;P06603;P06604	P06605;P06603;P06604	Tubulin alpha-3 chain;Tubulin alpha-1 chain;Tubulin alpha-2 chain	alphaTub84D;alphaTub84B;alphaTub85E
1.22743	25.692	24.4646	+	Glt-Fc_Fc	96255000	5.06553	0.000593362	1.23442	28.8438	Q9VAC1	Q9VAC1	Acetyl-CoA deacylase	anon-WO0153538.36
0.171082	27.503	27.3319	+	Glt-Fc_Fc	504270000	2.11869	0.0286361	0.18456	4.97791	A8JNP1;P48610;A8JNP2	A8JNP1;P48610;A8JNP2	Arginine kinase	Argk
1.06862	21.932	20.8633	+	Glt-Fc_Fc	7693800	2.36301	0.0190924	1.01587	5.82179	Q7KVP4;Q86BS7;E1JGQ5;Q9W2H8	Q7KVP4;Q86BS7;E1JGQ5;Q9W2H8	4-alpha-glucanotransferase	BEST:GH22856
0.409946	27.5262	27.1162	+	Glt-Fc_Fc	622700000	2.90883	0.00797976	0.417217	8.14987	Q24560;A1ZBL0;A0A0B4LGH1;P08841;CON__ENSEMBL:ENSBTAP00000025008	Q24560;A1ZBL0;A0A0B4LGH1;P08841	Tubulin beta-1 chain;Tubulin beta-3 chain	betaTub56D;betaTub60D
0.723484	25.811	25.0875	+	Glt-Fc_Fc	145130000	2.10003	0.0288446	0.893972	4.91766	L0MPZ1;X2JD89;Q7KQP6;L0MN91;D1YSG0	L0MPZ1;X2JD89;Q7KQP6;L0MN91;D1YSG0	bent	bt
2.43653	26.7727	24.3361	+	Glt-Fc_Fc	110090000	4.16117	0.00285644	2.32338	17.0752	P17336	P17336	Catalase	Cat
3.37547	24.1047	20.7292	+	Glt-Fc_Fc	12530000	4.02888	0.00308988	3.27287	15.8082	P08120	P08120	Collagen alpha-1(IV) chain	Cg25C
0.436459	22.8009	22.3644	+	Glt-Fc_Fc	14927000	2.64475	0.0115588	0.418198	6.93839	Q7KN75	Q7KN75	Dodeca-satellite-binding protein 1	Dp1
0.298748	26.9224	26.6237	+	Glt-Fc_Fc	279690000	2.11064	0.0286512	0.348825	4.95184	C6TP87;P08736;A4V3Q6;P05303	C6TP87;P08736;A4V3Q6;P05303	Elongation factor 1-alpha;Elongation factor 1-alpha 1;Elongation factor 1-alpha 2	Ef1alpha48D-RA;Ef1alpha48D;Ef1alpha100E
18.2487	36.092	17.8433	+	Glt-Fc_Fc	31896000000	8.65554	4.57544e-07	18.288	228.249	M9NCS8;P33438;E1JJ72;A0A0B4LGU9;A0A0B4K602;P51123	M9NCS8;P33438	Glutactin	Glt
6.30604	27.4913	21.1853	+	Glt-Fc_Fc	258290000	5.48775	0.000336662	6.23601	36.8079	P29843;Q8I0E9;P11146	P29843;Q8I0E9	Heat shock 70 kDa protein cognate 1	Hsc70-1
0.278244	26.0199	25.7417	+	Glt-Fc_Fc	140380000	2.64027	0.0115588	0.275749	6.91929	F3YDH0;P29844	F3YDH0;P29844	Heat shock 70 kDa protein cognate 3	Hsc70-3
0.724024	28.5452	27.8212	+	Glt-Fc_Fc	700130000	2.93249	0.00797976	0.719248	8.26715	C7LA75;P11147;Q9VG58;Q9BIS2;Q9BIR7;Q8INI8;P82910;P02825	C7LA75;P11147	Heat shock 70 kDa protein cognate 4	Hsc70-4-RA;Hsc70-4
0.568457	25.7131	25.1447	+	Glt-Fc_Fc	97199000	3.398	0.00492618	0.559865	10.9159	A0A0B4LFD2;P29845	A0A0B4LFD2;P29845	Heat shock 70 kDa protein cognate 5	Hsc70-5
1.87897	23.0802	21.2012	+	Glt-Fc_Fc	10918000	3.16008	0.00572726	2.01969	9.4769	O97125	O97125	Heat shock protein 68	Hsp68
0.736782	23.9088	23.1721	+	Glt-Fc_Fc	39316000	2.68349	0.0111933	0.641977	7.10545	Q7KUB0;Q8IQA7;Q9VSI6;Q7KUB1;B7Z0E0	Q7KUB0;Q8IQA7;Q9VSI6;Q7KUB1;B7Z0E0	Isocitrate dehydrogenase [NADP]	Idh
1.71687	22.3062	20.5893	+	Glt-Fc_Fc	18350000	2.78999	0.00959213	1.82193	7.58313	Q9V9A9;Q0E9N2;E1JGY6;E1JGY5;Q0E9N3	Q9V9A9;Q0E9N2;E1JGY6;E1JGY5	L(2)01289 long form	l(2)01289
9.0517	30.3032	21.2515	+	Glt-Fc_Fc	107380000000	3.92294	0.00308988	9.75826	14.8601	A8DZ18;P16621;M9PD76;M9NCY3;M9PDF7;M9PDR3;M9PG93	A8DZ18;P16621;M9PD76;M9NCY3;M9PDF7;M9PDR3;M9PG93	Protein-tyrosine-phosphatase;Tyrosine-protein phosphatase Lar	Lar
0.233259	27.2765	27.0432	+	Glt-Fc_Fc	355460000	1.90972	0.0389673	0.229078	4.33403	P11997	P11997	Larval serum protein 1 gamma chain	Lsp1gamma
0.842573	30.6935	29.8509	+	Glt-Fc_Fc	4608100000	3.95684	0.00308988	0.858828	15.1574	X2JCV2;Q24388	X2JCV2;Q24388	Larval serum protein 2	Lsp2
0.596939	27.5054	26.9085	+	Glt-Fc_Fc	401670000	2.36379	0.0190924	0.603139	5.82466	E1JHJ4;M9ND95;M9NEP1;E1JHJ3;M9NF46;E1JHJ5;M9NCU7;A0A0S0WIH4;P05661;Q7JQV2	E1JHJ4;M9ND95;M9NEP1;E1JHJ3;M9NF46;E1JHJ5;M9NCU7;A0A0S0WIH4;P05661	Myosin heavy chain, muscle	Mhc
0.958471	24.0646	23.1062	+	Glt-Fc_Fc	32327000	3.22092	0.00518603	0.983827	9.82694	P21187	P21187	Polyadenylate-binding protein	pAbp
0.448294	24.7471	24.2988	+	Glt-Fc_Fc	57662000	1.90573	0.0389673	0.400005	4.32235	M9PCE0;Q01604	M9PCE0;Q01604	Phosphoglycerate kinase	Pgk
1.22234	25.6561	24.4338	+	Glt-Fc_Fc	100300000	2.94705	0.00797976	1.3746	8.34011	O62619	O62619	Pyruvate kinase	PyK
3.99707	24.6101	20.6131	+	Glt-Fc_Fc	25753000	3.11172	0.00592771	3.6275	9.20696	M9PG76;P19889	M9PG76;P19889	60S acidic ribosomal protein P0	RpLP0
0.758696	24.341	23.5823	+	Glt-Fc_Fc	40648000	3.59229	0.00492618	0.765643	12.2417	Q9VJ44;Q9VJ43	Q9VJ44;Q9VJ43	Non-specific lipid-transfer protein	ScpX
0.316528	23.4638	23.1472	+	Glt-Fc_Fc	28492000	1.92776	0.0388031	0.426529	4.38706	Q9W0S7	Q9W0S7	Staphylococcal nuclease domain-containing protein 1	Tudor-SN

## Sheet: GltFc-vs-Fc_1456_nonLFQ
Glt-Fc_x-y_Fc	Glt-Fc	Fc	Student's T-test Significant Glt-Fc_Fc	Student's T-test significant	Intensity	-Log Student's T-test p-value Glt-Fc_Fc	Student's T-test q-value Glt-Fc_Fc	Student's T-test Difference Glt-Fc_Fc	Student's T-test Test statistic Glt-Fc_Fc	Protein IDs	Majority protein IDs	Protein names	Gene names
1.97627	19.1564	17.1801	+	Glt-Fc_Fc	2277800	2.28808	0.0276218	1.83882	5.55162	Q8IP94;Q9VKB0	Q8IP94;Q9VKB0	Threonyl-tRNA synthetase	Aats-thr;ThrRS
1.50477	22.9952	21.4905	+	Glt-Fc_Fc	50488000	2.89233	0.0111471	1.57358	8.06897	Q9VIE8	Q9VIE8	Aconitate hydratase, mitochondrial	Acon
0.689827	26.8933	26.2035	+	Glt-Fc_Fc	1412700000	4.17532	0.0032664	0.692604	17.2163	P53501;A0A0B4LH50;P83967;P10981;M9PFZ6;P02574	P53501;A0A0B4LH50;P83967;P10981;M9PFZ6;P02574	Actin-57B;Actin, indirect flight muscle;Actin-87E;Actin, larval muscle	Act57B;Act87E;Act88F;Act79B
1.92873	20.8084	18.8797	+	Glt-Fc_Fc	17130000	2.04922	0.0370235	2.26632	4.75644	Q0KIE7	Q0KIE7	Ankyrin	Ank
1.34698	23.6201	22.2731	+	Glt-Fc_Fc	96255000	2.4745	0.020965	1.15271	6.24384	Q9VAC1	Q9VAC1	Acetyl-CoA deacylase	anon-WO0153538.36
1.1558	22.4237	21.2679	+	Glt-Fc_Fc	47122000	3.41184	0.0058003	1.16769	11.0056	E2QCF1;A0A0B4LFH8;Q7KN85	E2QCF1;A0A0B4LFH8;Q7KN85	ATP-citrate synthase	ATPCL
2.83119	19.6791	16.8479	+	Glt-Fc_Fc	7693800	3.09751	0.00920214	2.62975	9.129	Q7KVP4;Q86BS7;E1JGQ5;Q9W2H8	Q7KVP4;Q86BS7;E1JGQ5;Q9W2H8	4-alpha-glucanotransferase	BEST:GH22856
0.397173	25.9064	25.5092	+	Glt-Fc_Fc	622700000	1.88611	0.0464653	0.496356	4.26533	Q24560;A1ZBL0;A0A0B4LGH1;P08841;CON__ENSEMBL:ENSBTAP00000025008	Q24560;A1ZBL0;A0A0B4LGH1;P08841	Tubulin beta-1 chain;Tubulin beta-3 chain	betaTub56D;betaTub60D
4.93077	21.8835	16.9528	+	Glt-Fc_Fc	21645000	4.13088	0.0032664	5.0876	16.7766	P61857	P61857	Tubulin beta-2 chain	betaTub85D
2.08838	24.0438	21.9554	+	Glt-Fc_Fc	145130000	3.58089	0.00511673	2.19202	12.1598	L0MPZ1;X2JD89;Q7KQP6;L0MN91;D1YSG0	L0MPZ1;X2JD89;Q7KQP6;L0MN91;D1YSG0	bent	bt
2.84665	19.906	17.0593	+	Glt-Fc_Fc	10217000	2.88818	0.0111471	2.95401	8.04874	E1JIL4;Q24572	E1JIL4;Q24572	Probable histone-binding protein Caf1	Caf1
1.52154	19.1191	17.5975	+	Glt-Fc_Fc	3581200	2.36084	0.0241952	1.38809	5.81382	Q9XZU1	Q9XZU1	Exportin-2	Cas
2.86013	24.7415	21.8814	+	Glt-Fc_Fc	110090000	3.61691	0.00511673	3.12756	12.4202	P17336	P17336	Catalase	Cat
3.02135	19.9521	16.9307	+	Glt-Fc_Fc	17205000	3.03633	0.00953473	2.75252	8.80031	Q7JZZ3	Q7JZZ3	RE03883p	CG13321
5.22758	21.9356	16.708	+	Glt-Fc_Fc	12530000	4.21866	0.0032664	5.42533	17.6561	P08120	P08120	Collagen alpha-1(IV) chain	Cg25C
0.571007	22.7242	22.1532	+	Glt-Fc_Fc	66160000	3.10724	0.00920214	0.565086	9.18234	X2JC31;P29742	X2JC31;P29742	Clathrin heavy chain	Chc
4.58241	21.7833	17.2009	+	Glt-Fc_Fc	21033000	3.74716	0.00506067	5.02809	13.4074	Q9VAX8	Q9VAX8	116 kDa U5 small nuclear ribonucleoprotein component	eEF2
0.686754	22.8652	22.1785	+	Glt-Fc_Fc	64427000	2.82378	0.0119582	0.630425	7.74055	C9QP42;Q02748;Q9VHS8	C9QP42;Q02748	Eukaryotic initiation factor 4A	eIF-4a
0.944006	25.4468	24.5028	+	Glt-Fc_Fc	507940000	2.97216	0.0105514	0.913929	8.46726	Q9VQL7;B7Z001;Q9VQL6;M9PB21	Q9VQL7;B7Z001	3-oxoacyl-[acyl-carrier-protein] reductase	FASN1
1.40671	21.3265	19.9198	+	Glt-Fc_Fc	19499000	2.4723	0.020965	1.23174	6.23526	M9PFK6;Q04691	M9PFK6;Q04691	Fat-body protein 1	Fbp1
0.959532	22.8279	21.8684	+	Glt-Fc_Fc	50877000	1.96881	0.0421448	0.993724	4.50944	Q8IQZ8;O61604;Q8IQZ7	Q8IQZ8;O61604;Q8IQZ7	Fimbrin	Fim
1.17865	23.7609	22.5823	+	Glt-Fc_Fc	99874000	2.10508	0.0343892	0.935945	4.9339	M9PJN8;P07487;Q7JY07	M9PJN8;P07487	Glyceraldehyde-3-phosphate dehydrogenase;Glyceraldehyde-3-phosphate dehydrogenase 2	Gapdh2
12.5932	33.281	20.6878	+	Glt-Fc_Fc	31896000000	6.87892	4.11002e-05	12.5953	82.0653	M9NCS8;P33438;E1JJ72;A0A0B4LGU9;A0A0B4K602;P51123	M9NCS8;P33438	Glutactin	Glt
0.8022	21.9992	21.197	+	Glt-Fc_Fc	44704000	2.20692	0.0306273	0.993771	5.27053	A4UZZ4;Q9XTL9	A4UZZ4;Q9XTL9	Alpha-1, 4 glucan phosphorylase;Glycogen phosphorylase	GlyP
0.689213	22.2085	21.5193	+	Glt-Fc_Fc	51468000	2.26803	0.0284365	0.705419	5.4811	A0A0B4KHJ5;Q9VFC8	A0A0B4KHJ5;Q9VFC8	Glycogen [starch] synthase	GlyS
0.465771	21.4398	20.9741	+	Glt-Fc_Fc	27173000	2.784	0.012473	0.485268	7.55556	M9PET0;M9PC43;B5RIM9;P13706	M9PET0;M9PC43;B5RIM9;P13706	Glycerol-3-phosphate dehydrogenase [NAD(+)];Glycerol-3-phosphate dehydrogenase [NAD(+)], cytoplasmic	Gpdh
1.7427	18.3255	16.5828	+	Glt-Fc_Fc	1687800	2.72907	0.0137928	1.90451	7.30654	E1JGQ3;Q9W2J6;A0A0B4LG72;A0A0B4LG29;A0A0B4K7X5;A0A0B4LFW5	E1JGQ3;Q9W2J6;A0A0B4LG72;A0A0B4LG29;A0A0B4K7X5;A0A0B4LFW5	Glycogenin	Gyg
2.7033	20.4029	17.6996	+	Glt-Fc_Fc	7738100	3.18628	0.00843853	2.68648	9.62619	Q27268;M9PC90	Q27268;M9PC90	ATP-dependent RNA helicase WM6	Hel25E
8.45684	25.3591	16.9023	+	Glt-Fc_Fc	258290000	1.9144	0.0450901	6.98251	4.34774	P29843;Q8I0E9;P11146	P29843;Q8I0E9	Heat shock 70 kDa protein cognate 1	Hsc70-1
2.07018	26.799	24.7288	+	Glt-Fc_Fc	700130000	3.8532	0.00436075	1.96094	14.2664	C7LA75;P11147;Q9VG58;Q9BIS2;Q9BIR7;Q8INI8;P82910;P02825	C7LA75;P11147	Heat shock 70 kDa protein cognate 4	Hsc70-4-RA;Hsc70-4
4.49651	21.1705	16.674	+	Glt-Fc_Fc	10918000	3.91198	0.00423193	4.37145	14.7653	O97125	O97125	Heat shock protein 68	Hsp68
0.664183	25.7444	25.0802	+	Glt-Fc_Fc	447000000	2.70966	0.0137928	0.667449	7.22027	M9PBL3;P02828	M9PBL3;P02828	Heat shock protein 83	Hsp83
0.880474	22.0374	21.1569	+	Glt-Fc_Fc	39316000	2.8774	0.0111471	0.947505	7.99637	Q7KUB0;Q8IQA7;Q9VSI6;Q7KUB1;B7Z0E0	Q7KUB0;Q8IQA7;Q9VSI6;Q7KUB1;B7Z0E0	Isocitrate dehydrogenase [NADP]	Idh
3.38631	20.4905	17.1042	+	Glt-Fc_Fc	18350000	2.47634	0.020965	3.00318	6.25101	Q9V9A9;Q0E9N2;E1JGY6;E1JGY5;Q0E9N3	Q9V9A9;Q0E9N2;E1JGY6;E1JGY5	L(2)01289 long form	l(2)01289
9.43452	29.2414	19.8069	+	Glt-Fc_Fc	107380000000	4.95938	0.000853725	9.24287	27.127	A8DZ18;P16621;M9PD76;M9NCY3;M9PDF7;M9PDR3;M9PG93	A8DZ18;P16621;M9PD76;M9NCY3;M9PDF7;M9PDR3;M9PG93	Protein-tyrosine-phosphatase;Tyrosine-protein phosphatase Lar	Lar
0.561008	24.3996	23.8386	+	Glt-Fc_Fc	200760000	2.19814	0.0306273	0.506861	5.24082	X2J8F5;P11996	X2J8F5;P11996	Larval serum protein 1 beta chain	Lsp1beta
0.450531	25.2603	24.8098	+	Glt-Fc_Fc	355460000	2.19374	0.0306273	0.433802	5.22599	P11997	P11997	Larval serum protein 1 gamma chain	Lsp1gamma
1.16869	29.0046	27.8359	+	Glt-Fc_Fc	4608100000	3.63057	0.00511673	1.12307	12.5204	X2JCV2;Q24388	X2JCV2;Q24388	Larval serum protein 2	Lsp2
1.08315	24.8997	23.8166	+	Glt-Fc_Fc	401670000	3.57965	0.00511673	1.03754	12.1509	E1JHJ4;M9ND95;M9NEP1;E1JHJ3;M9NF46;E1JHJ5;M9NCU7;A0A0S0WIH4;P05661;Q7JQV2	E1JHJ4;M9ND95;M9NEP1;E1JHJ3;M9NF46;E1JHJ5;M9NCU7;A0A0S0WIH4;P05661	Myosin heavy chain, muscle	Mhc
2.18858	18.5761	16.3876	+	Glt-Fc_Fc	2420600	3.34352	0.00640937	2.17125	10.5693	Q9W1G7	Q9W1G7	Nucleosome assembly protein 1	Nap1
1.37559	22.6596	21.284	+	Glt-Fc_Fc	53973000	3.05321	0.00953473	1.3317	8.88987	Q8IQQ0;Q9VVC5;A8JNU6	Q8IQQ0;Q9VVC5;A8JNU6	Neural conserved at 73EF	Nc73EF
0.681858	19.5213	18.8395	+	Glt-Fc_Fc	7709700	2.8784	0.0111471	0.637782	8.00124	E1JJF9;E1JJF8;M9NEZ5;P20241	E1JJF9;E1JJF8;M9NEZ5;P20241	Neuroglian	Nrg
1.28149	22.1915	20.91	+	Glt-Fc_Fc	32327000	2.44039	0.0212862	1.4174	6.11207	P21187	P21187	Polyadenylate-binding protein	pAbp
2.09989	20.8193	18.7194	+	Glt-Fc_Fc	15539000	2.05256	0.0370235	2.25228	4.76692	Q7K5K3	Q7K5K3	Pyruvate dehydrogenase E1 component subunit beta	Pdhb
0.786005	23.1789	22.3929	+	Glt-Fc_Fc	87651000	2.87842	0.0111471	0.718559	8.00131	P52034;A0A0B4K7L1;A0A0B4KFI7	P52034;A0A0B4K7L1;A0A0B4KFI7	ATP-dependent 6-phosphofructokinase	Pfk
0.846119	21.5357	20.6896	+	Glt-Fc_Fc	26900000	2.25561	0.028774	0.773008	5.43776	M9PIS3;P41572	M9PIS3;P41572	6-phosphogluconate dehydrogenase, decarboxylating	Pgd
1.23548	23.0108	21.7753	+	Glt-Fc_Fc	57662000	2.18132	0.0310382	1.16907	5.18428	M9PCE0;Q01604	M9PCE0;Q01604	Phosphoglycerate kinase	Pgk
2.10087	24.032	21.9312	+	Glt-Fc_Fc	100300000	3.51223	0.00531205	2.11149	11.6778	O62619	O62619	Pyruvate kinase	PyK
2.85473	19.6791	16.8243	+	Glt-Fc_Fc	2963100	2.4507	0.0212402	2.7583	6.15165	A4V4A5;Q9VZ23	A4V4A5;Q9VZ23	GTP-binding nuclear protein Ran	Ran;ran
4.47929	21.5523	17.0731	+	Glt-Fc_Fc	25753000	5.6352	0.000360191	4.54546	40.0762	M9PG76;P19889	M9PG76;P19889	60S acidic ribosomal protein P0	RpLP0
3.84922	20.1876	16.3384	+	Glt-Fc_Fc	7228300	2.2267	0.0302095	3.71819	5.33796	G3M3A2;Q06559	G3M3A2;Q06559	40S ribosomal protein S3	RpS3
1.12852	22.4543	21.3258	+	Glt-Fc_Fc	40648000	2.81303	0.0119582	1.20448	7.69019	Q9VJ44;Q9VJ43	Q9VJ44;Q9VJ43	Non-specific lipid-transfer protein	ScpX
0.365437	22.601	22.2356	+	Glt-Fc_Fc	62821000	2.15984	0.0321254	0.481646	5.11275	A0A0B4JCW4;A0A126GUR6;Q9VHJ8;Q95U38	A0A0B4JCW4;A0A126GUR6;Q9VHJ8;Q95U38	Succinyl-CoA ligase subunit beta	skap
2.97609	20.5109	17.5349	+	Glt-Fc_Fc	4042100	2.00875	0.0401046	3.10377	4.63092	Q05344	Q05344	FACT complex subunit Ssrp1	Ssrp
1.6054	21.5771	19.9717	+	Glt-Fc_Fc	25533000	3.15741	0.00865786	1.57576	9.46179	A4V391;P12613	A4V391;P12613	T-complex protein 1 subunit alpha	T-cp1
0.779272	21.6953	20.916	+	Glt-Fc_Fc	33529000	1.83691	0.0497844	0.684717	4.12462	Q9VHL2	Q9VHL2	T-complex protein 1 subunit eta	Tcp-1eta;CCT7
0.648222	21.3396	20.6914	+	Glt-Fc_Fc	28492000	1.84435	0.0497844	0.796002	4.14569	Q9W0S7	Q9W0S7	Staphylococcal nuclease domain-containing protein 1	Tudor-SN
3.87383	20.7873	16.9135	+	Glt-Fc_Fc	5770700	4.0756	0.0032664	3.82392	16.2448	Q9VMV5	Q9VMV5	Viking	vkg
2.7386	19.1891	16.4505	+	Glt-Fc_Fc	7094500	1.89333	0.0462307	2.81266	4.28625	Q7KVL7;Q9W277	Q7KVL7;Q9W277	Vacuolar protein sorting-associated protein 35	Vps35

[truncated: 2 more sheets: sDlar-vs-RbIgG_1491_nonLFQ, Dlar_master]
