# Supplementary material for: Complex protein interactions mediate Drosophila Lar function in muscle tissue
Source: PLoS One. 2022 May 27;17(5):e0269037. doi: 10.1371/journal.pone.0269037 (PMC9140312; doi:10.1371/journal.pone.0269037)
Supplement: S2 Appendix — (XLSX) [file pone.0269037.s011.xlsx]

## Sheet: LAR_CNTN1&6_C6
LAR_x-y_CNTN1&6	LAR	CNTN1&6	Student's T-test Significant LAR_CNTN1&6	Student's T-test significant	Intensity	-Log Student's T-test p-value LAR_CNTN1&6	Student's T-test q-value LAR_CNTN1&6	Student's T-test Difference LAR_CNTN1&6	Student's T-test Test statistic LAR_CNTN1&6	Protein IDs	Majority protein IDs	Protein name	Gene name
2.2492	28.5377	26.2885	+	LAR_CNTN1&6	932500000	6.24952	4.49536e-06	2.20204	17.148	sp|A1A5P0|BORG5_RAT	sp|A1A5P0|BORG5_RAT	Cdc42 effector protein 1 (Binder of Rho GTPases 5)	Cdc42ep1
3.93487	26.718	22.7832	+	LAR_CNTN1&6	98219000	4.15586	0.00022791	3.91841	8.33935	sp|A1A5R1|RFOX2_RAT;tr|A0A0G2JYY7|A0A0G2JYY7_RAT;tr|A0A0G2JYU0|A0A0G2JYU0_RAT;tr|D3ZSL1|D3ZSL1_RAT;tr|A0A0G2K2J4|A0A0G2K2J4_RAT;tr|D4A2H6|D4A2H6_RAT	sp|A1A5R1|RFOX2_RAT;tr|A0A0G2JYY7|A0A0G2JYY7_RAT;tr|A0A0G2JYU0|A0A0G2JYU0_RAT;tr|D3ZSL1|D3ZSL1_RAT	RNA binding protein fox-1 homolog 2 (Fox-1 homolog B) (RNA-binding motif protein 9) (RNA-binding protein 9)	Rbfox2
2.98476	25.2714	22.2867	+	LAR_CNTN1&6	6064600	1.85067	0.0238764	2.28695	3.24763	sp|B0BN18|PFD2_RAT	sp|B0BN18|PFD2_RAT	Prefoldin subunit 2	Pfdn2
2.51118	25.1111	22.5999	+	LAR_CNTN1&6	34208000	3.90645	0.000371385	2.50707	7.62157	sp|B0BN85|SGT1_RAT;tr|F1LMY6|F1LMY6_RAT	sp|B0BN85|SGT1_RAT;tr|F1LMY6|F1LMY6_RAT	Protein SGT1 homolog (Suppressor of G2 allele of SKP1 homolog)	Sugt1
1.46359	27.1869	25.7233	+	LAR_CNTN1&6	563780000	4.68287	7.98577e-05	1.31359	10.0461	sp|B0BNA7|EIF3I_RAT;tr|M0RCH0|M0RCH0_RAT	sp|B0BNA7|EIF3I_RAT;tr|M0RCH0|M0RCH0_RAT	Eukaryotic translation initiation factor 3 subunit I (eIF3i) (Eukaryotic translation initiation factor 3 subunit 2) (eIF-3-beta) (eIF3 p36)	Eif3i
5.37111	27.2419	21.8708	+	LAR_CNTN1&6	124970000	3.92191	0.000360353	5.09293	7.66453	tr|A0A0A0MXU4|A0A0A0MXU4_RAT;sp|B0BNG0|EMC2_RAT	tr|A0A0A0MXU4|A0A0A0MXU4_RAT;sp|B0BNG0|EMC2_RAT	ER membrane protein complex subunit 2	Emc2
1.18332	27.5814	26.3981	+	LAR_CNTN1&6	695080000	2.89249	0.00288001	1.01053	5.18	sp|B0K020|CISD1_RAT	sp|B0K020|CISD1_RAT	CDGSH iron-sulfur domain-containing protein 1 (MitoNEET)	Cisd1
2.53121	24.8934	22.3622	+	LAR_CNTN1&6	60049000	3.69164	0.000571373	2.46254	7.04432	sp|B2RZ37|REEP5_RAT	sp|B2RZ37|REEP5_RAT	Receptor expression-enhancing protein 5 (Polyposis locus protein 1 homolog)	Reep5
1.32085	27.0115	25.6906	+	LAR_CNTN1&6	343200000	5.60547	1.38885e-05	1.34691	13.7967	sp|B5DEH0|LIMD1_RAT	sp|B5DEH0|LIMD1_RAT	LIM domain-containing protein 1	Limd1
0.535334	25.7922	25.2569	+	LAR_CNTN1&6	353160000	3.1521	0.00167297	0.575553	5.74152	sp|B5DFC8|EIF3C_RAT	sp|B5DFC8|EIF3C_RAT	Eukaryotic translation initiation factor 3 subunit C (eIF3c) (Eukaryotic translation initiation factor 3 subunit 8) (eIF3 p110)	Eif3c
3.64839	27.3075	23.6591	+	LAR_CNTN1&6	81652000	2.50379	0.00630021	3.59758	4.40579	tr|A0A0H2UHR7|A0A0H2UHR7_RAT;sp|D3ZHA0|FLNC_RAT	tr|A0A0H2UHR7|A0A0H2UHR7_RAT;sp|D3ZHA0|FLNC_RAT	Filamin-C	Flnc
1.59931	25.6258	24.0265	+	LAR_CNTN1&6	123030000	2.80629	0.00339557	1.8746	5.0018	sp|E9PU28|IMDH2_RAT	sp|E9PU28|IMDH2_RAT	Inosine-5'-monophosphate dehydrogenase 2 (IMP dehydrogenase 2) (IMPD 2) (IMPDH 2) (EC 1.1.1.205)	Impdh2
1.80726	30.1277	28.3204	+	LAR_CNTN1&6	3224600000	1.93025	0.0202325	1.879	3.38102	sp|F1LQ48|HNRPL_RAT;tr|F1M040|F1M040_RAT	sp|F1LQ48|HNRPL_RAT	Heterogeneous nuclear ribonucleoprotein L (hnRNP L)	Hnrnpl
0.4799	27.4849	27.005	+	LAR_CNTN1&6	1186900000	2.25459	0.0104394	0.440629	3.94546	sp|O08629|TIF1B_RAT	sp|O08629|TIF1B_RAT	Transcription intermediary factor 1-beta (TIF1-beta) (E3 SUMO-protein ligase TRIM28) (EC 2.3.2.27) (KRAB-associated protein 1) (Nuclear corepressor KAP-1) (RING-type E3 ubiquitin transferase TIF1-beta) (Tripartite motif-containing protein 28)	Trim28
1.8941	29.5439	27.6498	+	LAR_CNTN1&6	2492600000	3.16285	0.00163749	1.86821	5.76561	sp|O08651|SERA_RAT	sp|O08651|SERA_RAT	D-3-phosphoglycerate dehydrogenase (3-PGDH) (EC 1.1.1.95)	Phgdh
1.12765	28.4563	27.3287	+	LAR_CNTN1&6	1686600000	1.85007	0.0238815	1.25719	3.24662	sp|O35077|GPDA_RAT	sp|O35077|GPDA_RAT	Glycerol-3-phosphate dehydrogenase [NAD(+)], cytoplasmic (GPD-C) (GPDH-C) (EC 1.1.1.8)	Gpd1
5.92632	32.2624	26.3361	+	LAR_CNTN1&6	3502600000	5.31053	2.36219e-05	6.05225	12.4773	sp|O35115|FHL2_RAT	sp|O35115|FHL2_RAT	Four and a half LIM domains protein 2 (FHL-2) (LIM domain protein DRAL) (Skeletal muscle LIM-protein 3) (SLIM-3)	Fhl2
0.9569	28.2034	27.2465	+	LAR_CNTN1&6	1146900000	3.98442	0.000315344	1.08694	7.84026	sp|O35142|COPB2_RAT	sp|O35142|COPB2_RAT	Coatomer subunit beta' (Beta'-coat protein) (Beta'-COP) (p102)	Copb2
0.467001	30.3511	29.8841	+	LAR_CNTN1&6	8599500000	2.76039	0.00372351	0.555099	4.90848	sp|O35353|GBB4_RAT;tr|A0A0G2K8M9|A0A0G2K8M9_RAT;tr|D4A752|D4A752_RAT	sp|O35353|GBB4_RAT;tr|A0A0G2K8M9|A0A0G2K8M9_RAT	Guanine nucleotide-binding protein subunit beta-4 (Transducin beta chain 4)	Gnb4
4.33865	26.4193	22.0806	+	LAR_CNTN1&6	120400000	3.72676	0.000538848	4.10809	7.13624	sp|O35814|STIP1_RAT	sp|O35814|STIP1_RAT	Stress-induced-phosphoprotein 1 (STI1) (Hsc70/Hsp90-organizing protein) (Hop)	Stip1
2.03569	30.3369	28.3012	+	LAR_CNTN1&6	4024200000	3.48908	0.000865749	2.14425	6.53189	tr|Q5M9H7|Q5M9H7_RAT;sp|O35824|DNJA2_RAT	tr|Q5M9H7|Q5M9H7_RAT;sp|O35824|DNJA2_RAT	DnaJ (Hsp40) homolog, subfamily A, member 2 (DnaJ (Hsp40) homolog, subfamily A, member 2, isoform CRA_b) (DnaJ homolog subfamily A member 2)	Dnaja2
1.27304	25.6501	24.377	+	LAR_CNTN1&6	196660000	2.06417	0.0153063	1.43525	3.60981	sp|O55043|ARHG7_RAT;tr|A0A0G2QC21|A0A0G2QC21_RAT	sp|O55043|ARHG7_RAT;tr|A0A0G2QC21|A0A0G2QC21_RAT	Rho guanine nucleotide exchange factor 7 (Beta-Pix) (PAK-interacting exchange factor beta)	Arhgef7
1.8119	27.1121	25.3002	+	LAR_CNTN1&6	393920000	1.89494	0.0217416	2.23237	3.32161	sp|O55170|SOX10_RAT;tr|D3ZR96|D3ZR96_RAT;tr|F1LYL9|F1LYL9_RAT	sp|O55170|SOX10_RAT	Transcription factor SOX-10	Sox10
0.895266	27.6497	26.7545	+	LAR_CNTN1&6	1321200000	1.54144	0.0453554	1.10961	2.74416	tr|B0BMW2|B0BMW2_RAT;sp|O70351|HCD2_RAT	tr|B0BMW2|B0BMW2_RAT;sp|O70351|HCD2_RAT	3-hydroxyacyl-CoA dehydrogenase type-2 (Hydroxyacyl-Coenzyme A dehydrogenase type II) (Hydroxysteroid (17-beta) dehydrogenase 10)	Hsd17b10
0.797651	23.9745	23.1769	+	LAR_CNTN1&6	48574000	2.17049	0.0123953	0.818497	3.79562	sp|O70436|SMAD2_RAT;tr|A0A0G2K0P2|A0A0G2K0P2_RAT;sp|P84025|SMAD3_RAT;tr|G3V603|G3V603_RAT;sp|O54835|SMAD9_RAT	sp|O70436|SMAD2_RAT;tr|A0A0G2K0P2|A0A0G2K0P2_RAT;sp|P84025|SMAD3_RAT;tr|G3V603|G3V603_RAT;sp|O54835|SMAD9_RAT	Mothers against decapentaplegic homolog 2 (MAD homolog 2) (Mothers against DPP homolog 2) (Mad-related protein 2) (SMAD family member 2) (SMAD 2) (Smad2)	Smad2
4.67094	28.9434	24.2725	+	LAR_CNTN1&6	432210000	4.65486	8.40547e-05	4.65491	9.94827	sp|O70593|SGTA_RAT	sp|O70593|SGTA_RAT	Small glutamine-rich tetratricopeptide repeat-containing protein alpha (Alpha-SGT) (Small glutamine-rich protein with tetratricopeptide repeats 1)	Sgta
2.19966	28.8485	26.6488	+	LAR_CNTN1&6	943780000	8.5087	8.92056e-08	2.22446	36.3476	tr|F1LRV4|F1LRV4_RAT;sp|O88600|HSP74_RAT	tr|F1LRV4|F1LRV4_RAT;sp|O88600|HSP74_RAT	Heat shock 70 kDa protein 4	Hspa4
4.20524	27.0494	22.8441	+	LAR_CNTN1&6	158120000	6.7082	1.97025e-06	4.14092	19.9955	sp|O88767|PARK7_RAT;tr|Q5BKC3|Q5BKC3_RAT	sp|O88767|PARK7_RAT;tr|Q5BKC3|Q5BKC3_RAT	Parkinson disease protein 7 homolog (Contraception-associated protein 1) (Protein CAP1) (Fertility protein SP22) (Maillard deglycase) (Parkinsonism-associated deglycase) (Protein DJ-1) (DJ-1) (Protein/nucleic acid deglycase DJ-1) (EC 3.1.2.-) (EC 3.5.1.-) (EC 3.5.1.124)	Park7
4.35723	26.9875	22.6303	+	LAR_CNTN1&6	42633000	5.91559	7.98036e-06	4.20607	15.3243	sp|P00173|CYB5_RAT	sp|P00173|CYB5_RAT	Cytochrome b5	Cyb5a
2.90852	27.3661	24.4576	+	LAR_CNTN1&6	295350000	2.64507	0.00474274	3.17268	4.67871	tr|Q6IN22|Q6IN22_RAT;sp|P00787|CATB_RAT	tr|Q6IN22|Q6IN22_RAT;sp|P00787|CATB_RAT	Cathepsin B (EC 3.4.22.1) (Cathepsin B heavy chain) (Cathepsin B light chain)	Ctsb
0.598869	31.7289	31.13	+	LAR_CNTN1&6	20571000000	4.05314	0.0002756	0.539314	8.03726	sp|P02401|RLA2_RAT;tr|D3ZN03|D3ZN03_RAT	sp|P02401|RLA2_RAT;tr|D3ZN03|D3ZN03_RAT	60S acidic ribosomal protein P2	Rplp2
5.71104	27.7514	22.0404	+	LAR_CNTN1&6	83711000	6.20193	4.83382e-06	5.56798	16.876	tr|M0RAM5|M0RAM5_RAT;sp|P04041|GPX1_RAT	tr|M0RAM5|M0RAM5_RAT;sp|P04041|GPX1_RAT	Glutathione peroxidase	Gpx1
1.7646	28.1858	26.4212	+	LAR_CNTN1&6	815860000	5.3475	2.22162e-05	1.8413	12.636	sp|P04636|MDHM_RAT	sp|P04636|MDHM_RAT	Malate dehydrogenase, mitochondrial (EC 1.1.1.37)	Mdh2
2.12667	29.4953	27.3687	+	LAR_CNTN1&6	1319900000	7.16975	9.45088e-07	2.08856	23.3211	sp|P04642|LDHA_RAT;tr|H9N9H4|H9N9H4_RAT;tr|Q6AYX2|Q6AYX2_RAT;sp|P19629|LDHC_RAT	sp|P04642|LDHA_RAT	L-lactate dehydrogenase A chain (LDH-A) (EC 1.1.1.27) (LDH muscle subunit) (LDH-M)	Ldha
1.4932	28.994	27.5008	+	LAR_CNTN1&6	1822700000	4.14537	0.000231716	1.40052	8.30806	tr|M0R5J4|M0R5J4_RAT;sp|P04764|ENOA_RAT;sp|P15429|ENOB_RAT;tr|A0A0G2K4Y2|A0A0G2K4Y2_RAT;tr|F1M9V3|F1M9V3_RAT;sp|P07323|ENOG_RAT	tr|M0R5J4|M0R5J4_RAT;sp|P04764|ENOA_RAT	Alpha-enolase	Eno1
1.41712	29.946	28.5289	+	LAR_CNTN1&6	3273500000	4.0981	0.000251217	1.20247	8.16834	sp|P04785|PDIA1_RAT	sp|P04785|PDIA1_RAT	Protein disulfide-isomerase (PDI) (EC 5.3.4.1) (Cellular thyroid hormone-binding protein) (Prolyl 4-hydroxylase subunit beta)	P4hb
2.1137	36.6809	34.5672	+	LAR_CNTN1&6	267380000000	2.11001	0.0140504	2.07782	3.68944	sp|P04797|G3P_RAT;tr|M0R590|M0R590_RAT;tr|D3ZGY4|D3ZGY4_RAT;tr|M0R660|M0R660_RAT;tr|E9PTV9|E9PTV9_RAT;tr|D3ZWV2|D3ZWV2_RAT;tr|F1LUI2|F1LUI2_RAT;tr|F1M2N4|F1M2N4_RAT;tr|D3ZQT0|D3ZQT0_RAT;tr|D3ZEN2|D3ZEN2_RAT;tr|F1M269|F1M269_RAT;tr|D3ZME3|D3ZME3_RAT;tr|F1M4G6|F1M4G6_RAT;tr|F1LUV3|F1LUV3_RAT;tr|Q498M9|Q498M9_RAT;tr|A0A0G2JYY8|A0A0G2JYY8_RAT	sp|P04797|G3P_RAT;tr|M0R590|M0R590_RAT;tr|D3ZGY4|D3ZGY4_RAT;tr|M0R660|M0R660_RAT	Glyceraldehyde-3-phosphate dehydrogenase (GAPDH) (EC 1.2.1.12) (38 kDa BFA-dependent ADP-ribosylation substrate) (BARS-38) (Peptidyl-cysteine S-nitrosylase GAPDH) (EC 2.6.99.-)	Gapdh
2.63257	29.0604	26.4278	+	LAR_CNTN1&6	1076300000	3.11522	0.00180044	2.6142	5.65937	sp|P04961|PCNA_RAT	sp|P04961|PCNA_RAT	Proliferating cell nuclear antigen (PCNA) (Cyclin)	Pcna
2.52194	29.0894	26.5675	+	LAR_CNTN1&6	1061000000	5.18927	2.95444e-05	2.62962	11.9696	sp|P05065|ALDOA_RAT;tr|Q6AY07|Q6AY07_RAT;tr|Q66HT1|Q66HT1_RAT;sp|P00884|ALDOB_RAT	sp|P05065|ALDOA_RAT;tr|Q6AY07|Q6AY07_RAT	Fructose-bisphosphate aldolase A (EC 4.1.2.13) (Muscle-type aldolase)	Aldoa
1.94598	30.0044	28.0584	+	LAR_CNTN1&6	2793700000	8.12888	1.75326e-07	1.9259	32.0573	sp|P05197|EF2_RAT	sp|P05197|EF2_RAT	Elongation factor 2 (EF-2)	Eef2
1.21488	28.2965	27.0817	+	LAR_CNTN1&6	2144500000	2.9409	0.00261297	1.34501	5.28182	sp|P05712|RAB2A_RAT	sp|P05712|RAB2A_RAT	Ras-related protein Rab-2A	Rab2a
1.63189	24.776	23.1441	+	LAR_CNTN1&6	79829000	3.41393	0.00100144	1.69753	6.34915	sp|P06302|PTMA_RAT	sp|P06302|PTMA_RAT	Prothymosin alpha [Cleaved into: Prothymosin alpha, N-terminally processed; Thymosin alpha]	Ptma
1.44707	30.8549	29.4078	+	LAR_CNTN1&6	7328000000	3.27099	0.0013248	1.42548	6.012	sp|P06685|AT1A1_RAT;sp|P06686|AT1A2_RAT;sp|P06687|AT1A3_RAT;tr|A0A0G2JWS9|A0A0G2JWS9_RAT;tr|F1LRK1|F1LRK1_RAT;sp|P09626|ATP4A_RAT;tr|G3V8S4|G3V8S4_RAT;sp|P54708|AT12A_RAT	sp|P06685|AT1A1_RAT	Sodium/potassium-transporting ATPase subunit alpha-1 (Na(+)/K(+) ATPase alpha-1 subunit) (EC 7.2.2.13) (Sodium pump subunit alpha-1)	Atp1a1
2.48281	35.2357	32.7529	+	LAR_CNTN1&6	76530000000	8.90822	5.04479e-08	2.47017	41.4751	sp|P06761|GRP78_RAT	sp|P06761|GRP78_RAT	Endoplasmic reticulum chaperone BiP (EC 3.6.4.10) (78 kDa glucose-regulated protein) (GRP-78) (Binding-immunoglobulin protein) (BiP) (Heat shock protein 70 family protein 5) (HSP70 family protein 5) (Heat shock protein family A member 5) (Immunoglobulin heavy chain-binding protein) (Steroidogenesis-activator polypeptide)	Hspa5
1.95043	29.0907	27.1403	+	LAR_CNTN1&6	1372900000	4.11202	0.000247076	1.77577	8.20928	sp|P07335|KCRB_RAT	sp|P07335|KCRB_RAT	Creatine kinase B-type (EC 2.7.3.2) (B-CK) (Creatine kinase B chain) (Creatine phosphokinase M-type) (CPK-B)	Ckb
4.0386	26.0544	22.0158	+	LAR_CNTN1&6	41546000	4.69819	7.75045e-05	3.7375	10.0999	sp|P08082|CLCB_RAT	sp|P08082|CLCB_RAT	Clathrin light chain B (Lcb)	Cltb
0.533175	27.0213	26.4881	+	LAR_CNTN1&6	815160000	2.28818	0.00981591	0.463174	4.00605	sp|P08461|ODP2_RAT	sp|P08461|ODP2_RAT	Dihydrolipoyllysine-residue acetyltransferase component of pyruvate dehydrogenase complex, mitochondrial (EC 2.3.1.12) (70 kDa mitochondrial autoantigen of primary biliary cirrhosis) (PBC) (Dihydrolipoamide acetyltransferase component of pyruvate dehydrogenase complex) (Pyruvate dehydrogenase complex component E2) (PDC-E2) (PDCE2)	Dlat
3.04115	25.0826	22.0414	+	LAR_CNTN1&6	30484000	3.3936	0.00103264	2.94946	6.30039	tr|Q5RK05|Q5RK05_RAT;sp|P08494|MGP_RAT	tr|Q5RK05|Q5RK05_RAT;sp|P08494|MGP_RAT	Matrix Gla protein (MGP)	Mgp
0.96559	27.0251	26.0595	+	LAR_CNTN1&6	450750000	3.49507	0.000855482	1.19934	6.54661	sp|P09117|ALDOC_RAT;tr|A0A0G2K3Q6|A0A0G2K3Q6_RAT;tr|A0A0G2QC57|A0A0G2QC57_RAT	sp|P09117|ALDOC_RAT;tr|A0A0G2K3Q6|A0A0G2K3Q6_RAT	Fructose-bisphosphate aldolase C (EC 4.1.2.13) (Brain-type aldolase)	Aldoc
0.815109	27.5763	26.7612	+	LAR_CNTN1&6	1216300000	5.21862	2.79695e-05	0.767809	12.0907	sp|P09456|KAP0_RAT;tr|F1M9X5|F1M9X5_RAT;sp|P81377|KAP1_RAT	sp|P09456|KAP0_RAT	cAMP-dependent protein kinase type I-alpha regulatory subunit [Cleaved into: cAMP-dependent protein kinase type I-alpha regulatory subunit, N-terminally processed]	Prkar1a
3.6922	25.9737	22.2815	+	LAR_CNTN1&6	165470000	5.56969	1.49647e-05	3.54591	13.63	tr|F1LN03|F1LN03_RAT;sp|P0C1Q3|PCAT2_RAT	tr|F1LN03|F1LN03_RAT;sp|P0C1Q3|PCAT2_RAT	Lysophosphatidylcholine acyltransferase 2	Lpcat2
2.23608	27.6069	25.3708	+	LAR_CNTN1&6	309030000	1.50693	0.0489983	2.84535	2.6892	sp|P0DMW1|HS71B_RAT;sp|P0DMW0|HS71A_RAT	sp|P0DMW1|HS71B_RAT;sp|P0DMW0|HS71A_RAT	Heat shock 70 kDa protein 1B (Heat shock 70 kDa protein 1) (HSP70-1) (HSP70.1)	Hspa1b
2.6519	31.1235	28.4716	+	LAR_CNTN1&6	3914400000	5.91742	7.98036e-06	2.58372	15.3338	sp|P10111|PPIA_RAT;tr|A0A0G2K1P0|A0A0G2K1P0_RAT;tr|A0A0G2K2E4|A0A0G2K2E4_RAT;tr|M0RCZ9|M0RCZ9_RAT	sp|P10111|PPIA_RAT;tr|A0A0G2K1P0|A0A0G2K1P0_RAT;tr|A0A0G2K2E4|A0A0G2K2E4_RAT	Peptidyl-prolyl cis-trans isomerase A (PPIase A) (EC 5.2.1.8) (Cyclophilin A) (Cyclosporin A-binding protein) (Rotamase A) (p1B15) (p31) [Cleaved into: Peptidyl-prolyl cis-trans isomerase A, N-terminally processed]	Ppia
2.37227	34.0214	31.6491	+	LAR_CNTN1&6	36367000000	6.58221	2.50328e-06	2.29312	19.1708	tr|G3V6D3|G3V6D3_RAT;sp|P10719|ATPB_RAT	tr|G3V6D3|G3V6D3_RAT;sp|P10719|ATPB_RAT	ATP synthase subunit beta (EC 7.1.2.2)	Atp5f1b
1.47278	29.2519	27.7791	+	LAR_CNTN1&6	2056000000	5.07777	3.70175e-05	1.35739	11.5196	sp|P10860|DHE3_RAT	sp|P10860|DHE3_RAT	Glutamate dehydrogenase 1, mitochondrial (GDH 1) (EC 1.4.1.3) (Memory-related gene 2 protein) (MRG-2)	Glud1
2.41131	28.9749	26.5636	+	LAR_CNTN1&6	1102600000	5.65327	1.29974e-05	2.32898	14.0224	sp|P10960|SAP_RAT;tr|F7EPE0|F7EPE0_RAT	sp|P10960|SAP_RAT;tr|F7EPE0|F7EPE0_RAT	Prosaposin (Sulfated glycoprotein 1) (SGP-1) [Cleaved into: Saposin-A; Saposin-B-Val; Saposin-B; Saposin-C; Saposin-D]	Psap
5.89551	28.0226	22.1271	+	LAR_CNTN1&6	249470000	2.00354	0.0173641	4.19002	3.50553	sp|P11030|ACBP_RAT;tr|Q6TXF3|Q6TXF3_RAT	sp|P11030|ACBP_RAT;tr|Q6TXF3|Q6TXF3_RAT	Acyl-CoA-binding protein (ACBP) (Diazepam-binding inhibitor) (DBI) (Endozepine) (EP) [Cleaved into: Triakontatetraneuropeptide (TTN); Octadecaneuropeptide (ODN)]	Dbi
4.66978	32.9187	28.2489	+	LAR_CNTN1&6	5470300000	11.2381	2.07916e-09	4.68208	89.3807	sp|P11232|THIO_RAT;tr|R4GNK3|R4GNK3_RAT	sp|P11232|THIO_RAT;tr|R4GNK3|R4GNK3_RAT	Thioredoxin (Trx)	Txn
0.605658	28.1295	27.5239	+	LAR_CNTN1&6	1728400000	3.81168	0.00045309	0.601244	7.36243	sp|P11507|AT2A2_RAT;sp|Q64578|AT2A1_RAT;tr|A0A0G2K9N9|A0A0G2K9N9_RAT;tr|G3V9U7|G3V9U7_RAT;tr|D3ZHJ6|D3ZHJ6_RAT;sp|P18596|AT2A3_RAT	sp|P11507|AT2A2_RAT	Sarcoplasmic/endoplasmic reticulum calcium ATPase 2 (SERCA2) (SR Ca(2+)-ATPase 2) (EC 7.2.2.10) (Calcium pump 2) (Calcium-transporting ATPase sarcoplasmic reticulum type, slow twitch skeletal muscle isoform) (Endoplasmic reticulum class 1/2 Ca(2+) ATPase)	Atp2a2
2.02708	29.1734	27.1463	+	LAR_CNTN1&6	1321800000	4.40048	0.000137889	2.04223	9.09755	sp|P11598|PDIA3_RAT;tr|A0A0H2UHM5|A0A0H2UHM5_RAT	sp|P11598|PDIA3_RAT;tr|A0A0H2UHM5|A0A0H2UHM5_RAT	Protein disulfide-isomerase A3 (EC 5.3.4.1) (58 kDa glucose-regulated protein) (58 kDa microsomal protein) (p58) (Disulfide isomerase ER-60) (Endoplasmic reticulum resident protein 57) (ER protein 57) (ERp57) (Endoplasmic reticulum resident protein 60) (ER protein 60) (ERp60) (HIP-70) (Q-2)	Pdia3
2.52649	33.1088	30.5823	+	LAR_CNTN1&6	20656000000	5.37902	2.09486e-05	2.37082	12.7728	sp|P11762|LEG1_RAT	sp|P11762|LEG1_RAT	Galectin-1 (Gal-1) (14 kDa lectin) (Beta-galactoside-binding lectin L-14-I) (Galaptin) (Lactose-binding lectin 1) (Lectin galactoside-binding soluble 1) (RL 14.5) (S-Lac lectin 1)	Lgals1
2.40656	24.808	22.4015	+	LAR_CNTN1&6	72826000	3.12125	0.00177975	2.92212	5.67274	sp|P11884|ALDH2_RAT;tr|F1LN88|F1LN88_RAT	sp|P11884|ALDH2_RAT;tr|F1LN88|F1LN88_RAT	Aldehyde dehydrogenase, mitochondrial (EC 1.2.1.3) (ALDH class 2) (ALDH-E2) (ALDH1)	Aldh2
0.887173	26.7652	25.878	+	LAR_CNTN1&6	521770000	3.44135	0.000946998	0.891347	6.41538	sp|P12369|KAP3_RAT;tr|Q4KLG5|Q4KLG5_RAT;tr|A0A0G2K5G0|A0A0G2K5G0_RAT	sp|P12369|KAP3_RAT;tr|Q4KLG5|Q4KLG5_RAT;tr|A0A0G2K5G0|A0A0G2K5G0_RAT	cAMP-dependent protein kinase type II-beta regulatory subunit	Prkar2b
1.68243	23.9779	22.2954	+	LAR_CNTN1&6	73740000	2.73291	0.00393152	1.8548	4.85314	sp|P12785|FAS_RAT	sp|P12785|FAS_RAT	Fatty acid synthase (EC 2.3.1.85) (Type I FAS) [Includes: [Acyl-carrier-protein] S-acetyltransferase (EC 2.3.1.38); [Acyl-carrier-protein] S-malonyltransferase (EC 2.3.1.39); 3-oxoacyl-[acyl-carrier-protein] synthase (EC 2.3.1.41); 3-oxoacyl-[acyl-carrier-protein] reductase (EC 1.1.1.100); 3-hydroxyacyl-[acyl-carrier-protein] dehydratase (EC 4.2.1.59); Enoyl-[acyl-carrier-protein] reductase (EC 1…	Fasn
2.0366	30.9173	28.8807	+	LAR_CNTN1&6	8977400000	6.91417	1.39162e-06	2.0216	21.4182	sp|P13233|CN37_RAT	sp|P13233|CN37_RAT	2',3'-cyclic-nucleotide 3'-phosphodiesterase (CNP) (CNPase) (EC 3.1.4.37)	Cnp
1.09833	30.2901	29.1918	+	LAR_CNTN1&6	5428400000	4.891	5.25429e-05	1.06501	10.8001	sp|P13383|NUCL_RAT;tr|Q5U328|Q5U328_RAT	sp|P13383|NUCL_RAT;tr|Q5U328|Q5U328_RAT	Nucleolin (Protein C23)	Ncl
0.836107	28.3988	27.5627	+	LAR_CNTN1&6	1630300000	5.6375	1.33156e-05	0.856508	13.9476	tr|F1LNY3|F1LNY3_RAT;sp|P13596|NCAM1_RAT;tr|F1LUV9|F1LUV9_RAT;tr|A0A0G2K0M8|A0A0G2K0M8_RAT	tr|F1LNY3|F1LNY3_RAT;sp|P13596|NCAM1_RAT;tr|F1LUV9|F1LUV9_RAT;tr|A0A0G2K0M8|A0A0G2K0M8_RAT	Neural cell adhesion molecule 1	Ncam1
3.08641	28.3415	25.2551	+	LAR_CNTN1&6	903610000	1.60306	0.0400587	3.76124	2.84284	sp|P13803|ETFA_RAT	sp|P13803|ETFA_RAT	Electron transfer flavoprotein subunit alpha, mitochondrial (Alpha-ETF)	Etfa
2.43997	27.6517	25.2117	+	LAR_CNTN1&6	287610000	2.18618	0.0120012	3.12619	3.82339	sp|P14562|LAMP1_RAT;tr|A0A0U1RRS9|A0A0U1RRS9_RAT	sp|P14562|LAMP1_RAT	Lysosome-associated membrane glycoprotein 1 (LAMP-1) (Lysosome-associated membrane protein 1) (120 kDa lysosomal membrane glycoprotein) (LGP-120) (CD107 antigen-like family member A) (CD antigen CD107a)	Lamp1
1.30218	27.2021	25.8999	+	LAR_CNTN1&6	524490000	3.04471	0.0020872	1.14997	5.50455	sp|P15178|SYDC_RAT	sp|P15178|SYDC_RAT	Aspartate--tRNA ligase, cytoplasmic (EC 6.1.1.12) (Aspartyl-tRNA synthetase) (AspRS)	Dars1
2.38012	33.6147	31.2346	+	LAR_CNTN1&6	32641000000	5.30326	2.37874e-05	2.37452	12.4464	tr|F1LP05|F1LP05_RAT;sp|P15999|ATPA_RAT;tr|A0A0G2K099|A0A0G2K099_RAT	tr|F1LP05|F1LP05_RAT;sp|P15999|ATPA_RAT;tr|A0A0G2K099|A0A0G2K099_RAT	ATP synthase subunit alpha	Atp5f1a
1.78819	27.9451	26.157	+	LAR_CNTN1&6	789530000	5.32633	2.30096e-05	1.81339	12.5449	sp|P16617|PGK1_RAT;tr|M0R6Y8|M0R6Y8_RAT;tr|Q5XIV1|Q5XIV1_RAT;tr|A0A096MJL6|A0A096MJL6_RAT	sp|P16617|PGK1_RAT;tr|M0R6Y8|M0R6Y8_RAT	Phosphoglycerate kinase 1 (EC 2.7.2.3)	Pgk1
3.00083	24.8451	21.8443	+	LAR_CNTN1&6	4000300	1.80262	0.0262683	2.28984	3.16791	sp|P17425|HMCS1_RAT;tr|Q68G44|Q68G44_RAT;sp|P22791|HMCS2_RAT	sp|P17425|HMCS1_RAT	Hydroxymethylglutaryl-CoA synthase, cytoplasmic (HMG-CoA synthase) (EC 2.3.3.10) (3-hydroxy-3-methylglutaryl coenzyme A synthase)	Hmgcs1
1.96393	29.6543	27.6903	+	LAR_CNTN1&6	2247000000	3.29843	0.00126027	2.0476	6.0757	sp|P17764|THIL_RAT	sp|P17764|THIL_RAT	Acetyl-CoA acetyltransferase, mitochondrial (EC 2.3.1.9) (Acetoacetyl-CoA thiolase)	Acat1
2.36713	25.143	22.7759	+	LAR_CNTN1&6	18536000	1.66004	0.0354493	2.00931	2.93476	tr|F1LRB8|F1LRB8_RAT;sp|P18298|METK2_RAT;tr|Q6P688|Q6P688_RAT;tr|F1LZ34|F1LZ34_RAT;tr|A0A0G2K248|A0A0G2K248_RAT;sp|P13444|METK1_RAT	tr|F1LRB8|F1LRB8_RAT;sp|P18298|METK2_RAT;tr|Q6P688|Q6P688_RAT	S-adenosylmethionine synthase (EC 2.5.1.6)	Mat2a
3.84577	27.8567	24.011	+	LAR_CNTN1&6	212110000	4.0658	0.000269432	3.87941	8.07399	sp|P18395|CSDE1_RAT	sp|P18395|CSDE1_RAT	Cold shock domain-containing protein E1 (Protein UNR)	Csde1
1.294	26.6006	25.3066	+	LAR_CNTN1&6	307530000	2.15374	0.0128171	1.09994	3.76609	sp|P18418|CALR_RAT;tr|F1M5A1|F1M5A1_RAT;tr|D3ZYM6|D3ZYM6_RAT	sp|P18418|CALR_RAT	Calreticulin (CALBP) (CRP55) (Calcium-binding protein 3) (CABP3) (Calregulin) (Endoplasmic reticulum resident protein 60) (ERp60) (HACBP)	Calr
1.76675	27.321	25.5542	+	LAR_CNTN1&6	568340000	6.25649	4.49536e-06	1.76534	17.1882	sp|P18614|ITA1_RAT	sp|P18614|ITA1_RAT	Integrin alpha-1 (CD49 antigen-like family member A) (Laminin and collagen receptor) (VLA-1) (CD antigen CD49a)	Itga1
1.55723	26.947	25.3898	+	LAR_CNTN1&6	423410000	4.80239	6.2312e-05	1.38048	10.4731	sp|P19511|AT5F1_RAT	sp|P19511|AT5F1_RAT	ATP synthase F(0) complex subunit B1, mitochondrial (ATP synthase peripheral stalk-membrane subunit b) (ATP synthase subunit b) (ATPase subunit b)	Atp5pb
3.61907	25.983	22.364	+	LAR_CNTN1&6	71089000	3.05409	0.00204589	2.9956	5.52498	sp|P19836|PCY1A_RAT	sp|P19836|PCY1A_RAT	Choline-phosphate cytidylyltransferase A (EC 2.7.7.15) (CCT-alpha) (CTP:phosphocholine cytidylyltransferase A) (CCT A) (CT A) (Phosphorylcholine transferase A)	Pcyt1a
3.4362	25.7709	22.3347	+	LAR_CNTN1&6	48500000	5.51625	1.65413e-05	3.35581	13.3845	sp|P20417|PTN1_RAT	sp|P20417|PTN1_RAT	Tyrosine-protein phosphatase non-receptor type 1 (EC 3.1.3.48) (Protein-tyrosine phosphatase 1B) (PTP-1B)	Ptpn1
0.39856	24.9152	24.5166	+	LAR_CNTN1&6	271540000	1.95701	0.0191878	0.47539	3.42629	tr|G3V9Z3|G3V9Z3_RAT;sp|P21396|AOFA_RAT	tr|G3V9Z3|G3V9Z3_RAT;sp|P21396|AOFA_RAT	Amine oxidase (EC 1.4.3.-)	Maoa
3.61706	30.8157	27.1987	+	LAR_CNTN1&6	1739900000	4.44842	0.000127038	3.53742	9.25283	sp|P21571|ATP5J_RAT	sp|P21571|ATP5J_RAT	ATP synthase-coupling factor 6, mitochondrial (ATPase subunit F6) (ATP synthase peripheral stalk subunit F6)	Atp5pf
3.0825	28.9982	25.9158	+	LAR_CNTN1&6	759520000	2.14913	0.0129375	3.67599	3.75798	sp|P21913|SDHB_RAT	sp|P21913|SDHB_RAT	Succinate dehydrogenase [ubiquinone] iron-sulfur subunit, mitochondrial (EC 1.3.5.1) (Iron-sulfur subunit of complex II) (Ip)	Sdhb
0.750593	28.9759	28.2253	+	LAR_CNTN1&6	2695000000	4.92654	4.89711e-05	0.700501	10.9338	sp|P23358|RL12_RAT;tr|A0A140TAC5|A0A140TAC5_RAT;tr|M0R4B6|M0R4B6_RAT;tr|D3ZJE2|D3ZJE2_RAT;tr|D4A8N3|D4A8N3_RAT	sp|P23358|RL12_RAT;tr|A0A140TAC5|A0A140TAC5_RAT;tr|M0R4B6|M0R4B6_RAT;tr|D3ZJE2|D3ZJE2_RAT	60S ribosomal protein L12	Rpl12
3.43054	29.7369	26.3063	+	LAR_CNTN1&6	568650000	7.48608	5.69829e-07	3.46059	25.9063	sp|P23785|GRN_RAT;tr|G3V8V1|G3V8V1_RAT;tr|F1LMP7|F1LMP7_RAT	sp|P23785|GRN_RAT;tr|G3V8V1|G3V8V1_RAT;tr|F1LMP7|F1LMP7_RAT	Progranulin (PGRN) (Acrogranin) (Epithelin precursor) (Granulin precursor) (Proepithelin) (PEPI) [Cleaved into: Paragranulin; Granulin-1 (Granulin G); Granulin-2 (Granulin F); Granulin-3 (Epithelin-2) (Granulin B); Granulin-4 (Epithelin-1) (Granulin A); Granulin-5 (Granulin C); Granulin-6 (Granulin D); Granulin-7 (Granulin E)]	Grn
1.79413	28.5489	26.7548	+	LAR_CNTN1&6	1034800000	4.21338	0.000203128	1.82958	8.51263	sp|P24368|PPIB_RAT	sp|P24368|PPIB_RAT	Peptidyl-prolyl cis-trans isomerase B (PPIase B) (EC 5.2.1.8) (CYP-S1) (Cyclophilin B) (Rotamase B) (S-cyclophilin) (SCYLP)	Ppib
0.535105	27.5553	27.0202	+	LAR_CNTN1&6	1224200000	2.06144	0.0153838	0.438991	3.60509	tr|A0A0G2K757|A0A0G2K757_RAT;sp|P25235|RPN2_RAT	tr|A0A0G2K757|A0A0G2K757_RAT;sp|P25235|RPN2_RAT	Dolichyl-diphosphooligosaccharide--protein glycosyltransferase subunit 2 (Ribophorin-2)	Rpn2
2.85756	29.5759	26.7184	+	LAR_CNTN1&6	1415600000	4.9947	4.33534e-05	2.89849	11.1943	tr|D4A5G8|D4A5G8_RAT;sp|P26284|ODPA_RAT;tr|F7FKI5|F7FKI5_RAT;tr|A0A0G2JW90|A0A0G2JW90_RAT;sp|Q06437|ODPAT_RAT	tr|D4A5G8|D4A5G8_RAT;sp|P26284|ODPA_RAT;tr|F7FKI5|F7FKI5_RAT;tr|A0A0G2JW90|A0A0G2JW90_RAT	Pyruvate dehydrogenase E1 component subunit alpha (EC 1.2.4.1)	Pdha1l1
2.87066	29.2446	26.3739	+	LAR_CNTN1&6	1097800000	6.53963	2.69721e-06	2.8533	18.8996	sp|P26453|BASI_RAT	sp|P26453|BASI_RAT	Basigin (Glycoprotein CE9) (OX-47 antigen) (CD antigen CD147)	Bsg
2.25837	27.8146	25.5562	+	LAR_CNTN1&6	485010000	5.46409	1.8239e-05	2.22048	13.1489	sp|P26772|CH10_RAT;tr|A0A0G2JTG1|A0A0G2JTG1_RAT	sp|P26772|CH10_RAT;tr|A0A0G2JTG1|A0A0G2JTG1_RAT	10 kDa heat shock protein, mitochondrial (Hsp10) (10 kDa chaperonin) (Chaperonin 10) (CPN10)	Hspe1
3.49227	25.4337	21.9414	+	LAR_CNTN1&6	87716000	3.41209	0.00100261	3.3465	6.34473	sp|P27881|HXK2_RAT	sp|P27881|HXK2_RAT	Hexokinase-2 (EC 2.7.1.1) (Hexokinase type II) (HK II) (Hexokinase-B)	Hk2
1.91442	28.6811	26.7667	+	LAR_CNTN1&6	1146600000	4.99553	4.33534e-05	1.95785	11.1976	sp|P28480|TCPA_RAT;tr|A0A096MJA0|A0A096MJA0_RAT	sp|P28480|TCPA_RAT;tr|A0A096MJA0|A0A096MJA0_RAT	T-complex protein 1 subunit alpha (TCP-1-alpha) (CCT-alpha)	Tcp1
3.40148	27.8672	24.4657	+	LAR_CNTN1&6	231990000	6.26995	4.39138e-06	3.47361	17.2661	tr|E2RUH2|E2RUH2_RAT;sp|P29315|RINI_RAT;tr|A0A0G2K9E0|A0A0G2K9E0_RAT	tr|E2RUH2|E2RUH2_RAT;sp|P29315|RINI_RAT;tr|A0A0G2K9E0|A0A0G2K9E0_RAT	Ribonuclease inhibitor (Ribonuclease/angiogenin inhibitor 1)	Rnh1
6.17958	28.9795	22.7999	+	LAR_CNTN1&6	517040000	1.99917	0.017497	5.34066	3.49807	sp|P29419|ATP5I_RAT	sp|P29419|ATP5I_RAT	ATP synthase subunit e, mitochondrial (ATPase subunit e) (ATP synthase membrane subunit e)	Atp5me
2.63635	30.6248	27.9884	+	LAR_CNTN1&6	3717300000	8.27583	1.29233e-07	2.6197	33.6543	sp|P30009|MARCS_RAT;tr|F1LMW7|F1LMW7_RAT	sp|P30009|MARCS_RAT;tr|F1LMW7|F1LMW7_RAT	Myristoylated alanine-rich C-kinase substrate (MARCKS) (Protein kinase C substrate 80 kDa protein)	Marcks
1.71997	27.8264	26.1064	+	LAR_CNTN1&6	635490000	8.39423	1.07506e-07	1.69912	34.9981	tr|D3ZE63|D3ZE63_RAT;sp|P30904|MIF_RAT;tr|D4A3P7|D4A3P7_RAT;tr|F1LTZ6|F1LTZ6_RAT	tr|D3ZE63|D3ZE63_RAT;sp|P30904|MIF_RAT;tr|D4A3P7|D4A3P7_RAT	Macrophage migration inhibitory factor	Mif
3.6089	31.0932	27.4843	+	LAR_CNTN1&6	2730600000	8.41403	1.04655e-07	3.63411	35.2278	sp|P31399|ATP5H_RAT;tr|Q6QI69|Q6QI69_RAT	sp|P31399|ATP5H_RAT	ATP synthase subunit d, mitochondrial (ATPase subunit d) (ATP synthase peripheral stalk subunit d)	Atp5pd
0.848833	27.9007	27.0519	+	LAR_CNTN1&6	1434300000	2.43585	0.00724572	0.765798	4.27772	sp|P32089|TXTP_RAT	sp|P32089|TXTP_RAT	Tricarboxylate transport protein, mitochondrial (Citrate transport protein) (CTP) (Solute carrier family 25 member 1) (Tricarboxylate carrier protein)	Slc25a1
0.287659	27.55	27.2623	+	LAR_CNTN1&6	1525000000	2.60816	0.00511879	0.347971	4.60651	sp|P32551|QCR2_RAT	sp|P32551|QCR2_RAT	Cytochrome b-c1 complex subunit 2, mitochondrial (Complex III subunit 2) (Core protein II) (Ubiquinol-cytochrome-c reductase complex core protein 2)	Uqcrc2
1.5615	32.3376	30.7761	+	LAR_CNTN1&6	16866000000	4.10139	0.000250414	1.51562	8.17801	sp|P34058|HS90B_RAT;tr|A0A0G2K793|A0A0G2K793_RAT	sp|P34058|HS90B_RAT;tr|A0A0G2K793|A0A0G2K793_RAT	Heat shock protein HSP 90-beta (Heat shock 84 kDa) (HSP 84) (HSP84)	Hsp90ab1
3.10582	25.4691	22.3632	+	LAR_CNTN1&6	141660000	1.77471	0.0279149	2.97107	3.12188	tr|Q6P9V6|Q6P9V6_RAT;sp|P34064|PSA5_RAT	tr|Q6P9V6|Q6P9V6_RAT;sp|P34064|PSA5_RAT	Proteasome subunit alpha type	Psma5
0.941317	26.1609	25.2196	+	LAR_CNTN1&6	373190000	4.80332	6.2312e-05	0.954226	10.4765	sp|P35213|1433B_RAT	sp|P35213|1433B_RAT	14-3-3 protein beta/alpha (Prepronerve growth factor RNH-1) (Protein kinase C inhibitor protein 1) (KCIP-1) [Cleaved into: 14-3-3 protein beta/alpha, N-terminally processed]	Ywhab
3.76643	29.6386	25.8722	+	LAR_CNTN1&6	819930000	12.2056	4.48127e-10	3.74385	122.897	tr|G3V7Y3|G3V7Y3_RAT;sp|P35434|ATPD_RAT	tr|G3V7Y3|G3V7Y3_RAT;sp|P35434|ATPD_RAT	ATP synthase F1 subunit delta	Atp5f1d
2.46224	28.5669	26.1047	+	LAR_CNTN1&6	1021000000	7.01131	1.18678e-06	2.44934	22.1229	sp|P35565|CALX_RAT	sp|P35565|CALX_RAT	Calnexin	Canx
3.11705	25.4321	22.3151	+	LAR_CNTN1&6	209520000	1.92309	0.0204987	2.83455	3.36895	sp|P35571|GPDM_RAT;tr|A0A0G2K0Z7|A0A0G2K0Z7_RAT;tr|F1LNI0|F1LNI0_RAT;tr|A0A0G2K1F9|A0A0G2K1F9_RAT	sp|P35571|GPDM_RAT;tr|A0A0G2K0Z7|A0A0G2K0Z7_RAT;tr|F1LNI0|F1LNI0_RAT;tr|A0A0G2K1F9|A0A0G2K1F9_RAT	Glycerol-3-phosphate dehydrogenase, mitochondrial (GPD-M) (GPDH-M) (EC 1.1.5.3)	Gpd2
0.806881	26.5154	25.7085	+	LAR_CNTN1&6	376510000	3.12244	0.00177946	0.825382	5.67539	tr|M0R4H5|M0R4H5_RAT;sp|P36202|PDLI4_RAT	tr|M0R4H5|M0R4H5_RAT;sp|P36202|PDLI4_RAT	PDZ and LIM domain protein 4 (Reversion induced LIM)	Pdlim4
0.780422	26.813	26.0326	+	LAR_CNTN1&6	750510000	2.2958	0.00965797	0.726009	4.01986	sp|P36876|2ABA_RAT;tr|A0A0G2JSQ0|A0A0G2JSQ0_RAT;sp|P56932|2ABD_RAT;tr|Z4YNW7|Z4YNW7_RAT;sp|P36877|2ABB_RAT;tr|A0A0G2K165|A0A0G2K165_RAT;tr|A0A0G2K5X0|A0A0G2K5X0_RAT;tr|A0A0G2JWY9|A0A0G2JWY9_RAT;sp|P97888|2ABG_RAT	sp|P36876|2ABA_RAT	Serine/threonine-protein phosphatase 2A 55 kDa regulatory subunit B alpha isoform (PP2A subunit B isoform B55-alpha) (PP2A subunit B isoform BRA) (PP2A subunit B isoform PR55-alpha) (PP2A subunit B isoform R2-alpha) (PP2A subunit B isoform alpha)	Ppp2r2a
3.53464	25.85	22.3154	+	LAR_CNTN1&6	159660000	3.38037	0.00106271	3.50368	6.26878	tr|A0A0G2K398|A0A0G2K398_RAT;sp|P36970|GPX41_RAT;tr|F8WFK6|F8WFK6_RAT;sp|Q91XR8|GPX42_RAT;tr|A0A0G2KAD1|A0A0G2KAD1_RAT	tr|A0A0G2K398|A0A0G2K398_RAT;sp|P36970|GPX41_RAT;tr|F8WFK6|F8WFK6_RAT;sp|Q91XR8|GPX42_RAT	Glutathione peroxidase	Gpx4
2.02575	28.0647	26.039	+	LAR_CNTN1&6	654190000	7.55421	5.21625e-07	2.01029	26.4988	tr|A0A140TAB3|A0A140TAB3_RAT;sp|P37285|KLC1_RAT;sp|Q68G30|KLC3_RAT	tr|A0A140TAB3|A0A140TAB3_RAT;sp|P37285|KLC1_RAT	Kinesin light chain	Klc1
1.51	28.077	26.567	+	LAR_CNTN1&6	946270000	9.34426	3.25666e-08	1.50089	47.8932	sp|P37397|CNN3_RAT	sp|P37397|CNN3_RAT	Calponin-3 (Calponin, acidic isoform) (Calponin, non-muscle isoform)	Cnn3
2.91613	28.3194	25.4032	+	LAR_CNTN1&6	684020000	1.89588	0.0217205	3.43078	3.32319	sp|P37996|ARL3_RAT;tr|F8WG91|F8WG91_RAT	sp|P37996|ARL3_RAT;tr|F8WG91|F8WG91_RAT	ADP-ribosylation factor-like protein 3 (ARD3)	Arl3
6.02429	28.5192	22.4949	+	LAR_CNTN1&6	88431000	4.46757	0.000122583	5.90781	9.31551	tr|G3V6T7|G3V6T7_RAT;sp|P38659|PDIA4_RAT	tr|G3V6T7|G3V6T7_RAT;sp|P38659|PDIA4_RAT	Protein disulfide-isomerase A4 (EC 5.3.4.1) (Endoplasmic reticulum resident protein 72)	Pdia4
3.99347	26.5723	22.5788	+	LAR_CNTN1&6	140230000	3.41884	0.000991966	3.29768	6.36097	sp|P45479|PPT1_RAT	sp|P45479|PPT1_RAT	Palmitoyl-protein thioesterase 1 (PPT-1) (EC 3.1.2.22) (Palmitoyl-protein hydrolase 1)	Ppt1
0.956102	31.7117	30.7556	+	LAR_CNTN1&6	15161000000	1.96835	0.0187156	0.77743	3.44555	sp|P45592|COF1_RAT;tr|A0A0G2KA35|A0A0G2KA35_RAT	sp|P45592|COF1_RAT	Cofilin-1 (Cofilin, non-muscle isoform)	Cfl1
1.57638	29.2154	27.639	+	LAR_CNTN1&6	2143600000	5.14022	3.27653e-05	1.6207	11.7697	sp|P46462|TERA_RAT	sp|P46462|TERA_RAT	Transitional endoplasmic reticulum ATPase (TER ATPase) (EC 3.6.4.6) (15S Mg(2+)-ATPase p97 subunit) (Valosin-containing protein) (VCP)	Vcp
4.6101	26.8787	22.2686	+	LAR_CNTN1&6	210670000	4.05505	0.000274988	4.43053	8.04279	sp|P47727|CBR1_RAT;tr|M0R3X6|M0R3X6_RAT;tr|A0A0G2JSV2|A0A0G2JSV2_RAT;tr|A0A0G2K658|A0A0G2K658_RAT;tr|A0A096MJ24|A0A096MJ24_RAT	sp|P47727|CBR1_RAT;tr|M0R3X6|M0R3X6_RAT;tr|A0A0G2JSV2|A0A0G2JSV2_RAT;tr|A0A0G2K658|A0A0G2K658_RAT	Carbonyl reductase [NADPH] 1 (EC 1.1.1.184) (15-hydroxyprostaglandin dehydrogenase [NADP(+)]) (EC 1.1.1.196) (EC 1.1.1.197) (20-beta-hydroxysteroid dehydrogenase) (NADPH-dependent carbonyl reductase 1) (Prostaglandin 9-ketoreductase) (PG-9-KR) (Prostaglandin-E(2) 9-reductase) (EC 1.1.1.189)	Cbr1
4.97723	29.0505	24.0733	+	LAR_CNTN1&6	275190000	6.24762	4.49536e-06	5.09235	17.1371	sp|P47875|CSRP1_RAT	sp|P47875|CSRP1_RAT	Cysteine and glycine-rich protein 1 (Cysteine-rich protein 1) (CRP) (CRP1)	Csrp1
2.20338	29.6787	27.4753	+	LAR_CNTN1&6	1671600000	7.12303	9.94496e-07	2.16666	22.9614	sp|P47942|DPYL2_RAT	sp|P47942|DPYL2_RAT	Dihydropyrimidinase-related protein 2 (DRP-2) (Collapsin response mediator protein 2) (CRMP-2) (Turned on after division 64 kDa protein) (TOAD-64)	Dpysl2
1.70983	29.039	27.3291	+	LAR_CNTN1&6	1614000000	5.51048	1.66995e-05	1.67856	13.3582	sp|P48500|TPIS_RAT;tr|A0A0G2JWU1|A0A0G2JWU1_RAT	sp|P48500|TPIS_RAT;tr|A0A0G2JWU1|A0A0G2JWU1_RAT	Triosephosphate isomerase (TIM) (EC 5.3.1.1) (Methylglyoxal synthase) (EC 4.2.3.3) (Triose-phosphate isomerase)	Tpi1
3.1559	29.5091	26.3532	+	LAR_CNTN1&6	1752500000	3.27757	0.00131164	3.14759	6.02723	sp|P48508|GSH0_RAT	sp|P48508|GSH0_RAT	Glutamate--cysteine ligase regulatory subunit (GCS light chain) (Gamma-ECS regulatory subunit) (Gamma-glutamylcysteine synthetase regulatory subunit) (Glutamate--cysteine ligase modifier subunit)	Gclm
2.12525	29.2725	27.1472	+	LAR_CNTN1&6	1704400000	6.60442	2.41755e-06	2.2212	19.3138	sp|P49432|ODPB_RAT;tr|A0A0G2KAM3|A0A0G2KAM3_RAT	sp|P49432|ODPB_RAT;tr|A0A0G2KAM3|A0A0G2KAM3_RAT	Pyruvate dehydrogenase E1 component subunit beta, mitochondrial (PDHE1-B) (EC 1.2.4.1)	Pdhb
1.9985	27.2163	25.2178	+	LAR_CNTN1&6	233280000	6.28878	4.2779e-06	2.13468	17.3756	sp|P50137|TKT_RAT;tr|G3V826|G3V826_RAT	sp|P50137|TKT_RAT;tr|G3V826|G3V826_RAT	Transketolase (TK) (EC 2.2.1.1)	Tkt
5.74275	27.5647	21.822	+	LAR_CNTN1&6	290300000	5.58466	1.45137e-05	5.98117	13.6995	sp|P50503|F10A1_RAT	sp|P50503|F10A1_RAT	Hsc70-interacting protein (Hip) (Protein FAM10A1) (Protein ST13 homolog)	St13
3.77155	26.1702	22.3987	+	LAR_CNTN1&6	80950000	4.33142	0.0001586	3.96159	8.87776	sp|P51158|RAB28_RAT;tr|Q6IN03|Q6IN03_RAT	sp|P51158|RAB28_RAT;tr|Q6IN03|Q6IN03_RAT	Ras-related protein Rab-28	Rab28
4.55927	26.9118	22.3526	+	LAR_CNTN1&6	97865000	6.01788	6.87048e-06	4.67783	15.8623	sp|P52555|ERP29_RAT	sp|P52555|ERP29_RAT	Endoplasmic reticulum resident protein 29 (ERp29) (Endoplasmic reticulum resident protein 31) (ERp31)	Erp29
4.49798	26.1263	21.6284	+	LAR_CNTN1&6	28272000	2.98562	0.00236855	3.67572	5.37703	sp|P52925|HMGB2_RAT;tr|D3ZN59|D3ZN59_RAT;tr|D3ZS25|D3ZS25_RAT	sp|P52925|HMGB2_RAT;tr|D3ZN59|D3ZN59_RAT;tr|D3ZS25|D3ZS25_RAT	High mobility group protein B2 (High mobility group protein 2) (HMG-2)	Hmgb2
0.99262	27.2996	26.3069	+	LAR_CNTN1&6	761560000	4.97827	4.46261e-05	0.970853	11.131	sp|P54001|P4HA1_RAT	sp|P54001|P4HA1_RAT	Prolyl 4-hydroxylase subunit alpha-1 (4-PH alpha-1) (EC 1.14.11.2) (Procollagen-proline,2-oxoglutarate-4-dioxygenase subunit alpha-1)	P4ha1
2.22565	28.5279	26.3022	+	LAR_CNTN1&6	941630000	2.59284	0.00525711	2.17204	4.57673	sp|P54319|PLAP_RAT	sp|P54319|PLAP_RAT	Phospholipase A-2-activating protein (PLA2P) (PLAP)	Plaa
1.57511	26.4047	24.8296	+	LAR_CNTN1&6	228190000	3.83297	0.000434666	1.76145	7.42003	sp|P54921|SNAA_RAT;tr|F8WFM2|F8WFM2_RAT;sp|P85969|SNAB_RAT	sp|P54921|SNAA_RAT	Alpha-soluble NSF attachment protein (SNAP-alpha) (N-ethylmaleimide-sensitive factor attachment protein alpha)	Napa
0.863028	29.1127	28.2497	+	LAR_CNTN1&6	2389400000	3.07829	0.0019444	0.770708	5.57791	sp|P60123|RUVB1_RAT;tr|A0A0G2K0H9|A0A0G2K0H9_RAT	sp|P60123|RUVB1_RAT;tr|A0A0G2K0H9|A0A0G2K0H9_RAT	RuvB-like 1 (EC 3.6.4.12) (49 kDa TATA box-binding protein-interacting protein) (49 kDa TBP-interacting protein) (DNA helicase p50) (Pontin 52) (TIP49a)	Ruvbl1
7.35153	29.9653	22.6137	+	LAR_CNTN1&6	309730000	3.70849	0.000556837	7.29615	7.08832	tr|A0A0G2JSV3|A0A0G2JSV3_RAT;sp|P60892|PRPS1_RAT;tr|M0RBK1|M0RBK1_RAT	tr|A0A0G2JSV3|A0A0G2JSV3_RAT;sp|P60892|PRPS1_RAT	Ribose-phosphate diphosphokinase (EC 2.7.6.1)	LOC314140
3.81309	25.9536	22.1406	+	LAR_CNTN1&6	65469000	1.84908	0.0239077	2.5914	3.24498	sp|P60901|PSA6_RAT;tr|A0A0G2K0D7|A0A0G2K0D7_RAT	sp|P60901|PSA6_RAT;tr|A0A0G2K0D7|A0A0G2K0D7_RAT	Proteasome subunit alpha type-6 (Macropain iota chain) (Multicatalytic endopeptidase complex iota chain) (Proteasome iota chain)	Psma6
3.09719	25.5774	22.4802	+	LAR_CNTN1&6	98658000	1.83308	0.024718	2.17819	3.21837	sp|P61023|CHP1_RAT	sp|P61023|CHP1_RAT	Calcineurin B homologous protein 1 (Calcineurin B-like protein) (Calcium-binding protein CHP) (Calcium-binding protein p22) (EF-hand calcium-binding domain-containing protein p22)	Chp1
1.57483	28.0642	26.4894	+	LAR_CNTN1&6	1126600000	4.26215	0.000183425	1.50147	8.6619	sp|P61212|ARL1_RAT	sp|P61212|ARL1_RAT	ADP-ribosylation factor-like protein 1	Arl1
1.90505	28.0571	26.152	+	LAR_CNTN1&6	919240000	5.917	7.98036e-06	1.8014	15.3316	sp|P61751|ARF4_RAT	sp|P61751|ARF4_RAT	ADP-ribosylation factor 4	Arf4
3.17568	25.7438	22.5681	+	LAR_CNTN1&6	84961000	2.81392	0.00334146	2.82734	5.01743	sp|P61805|DAD1_RAT	sp|P61805|DAD1_RAT	Dolichyl-diphosphooligosaccharide--protein glycosyltransferase subunit DAD1 (Oligosaccharyl transferase subunit DAD1) (Defender against cell death 1) (DAD-1)	Dad1
1.29868	27.782	26.4833	+	LAR_CNTN1&6	831510000	4.92373	4.91476e-05	1.30776	10.9231	sp|P61983|1433G_RAT	sp|P61983|1433G_RAT	14-3-3 protein gamma [Cleaved into: 14-3-3 protein gamma, N-terminally processed]	Ywhag
2.38486	30.645	28.2602	+	LAR_CNTN1&6	3778300000	4.6323	8.78411e-05	2.39368	9.87011	sp|P62198|PRS8_RAT	sp|P62198|PRS8_RAT	26S proteasome regulatory subunit 8 (26S proteasome AAA-ATPase subunit RPT6) (Proteasome 26S subunit ATPase 5) (Proteasome subunit p45) (Thyroid hormone receptor-interacting protein 1) (TRIP1) (p45/SUG)	Psmc5
1.32376	29.4652	28.1414	+	LAR_CNTN1&6	2483900000	6.27241	4.39138e-06	1.35456	17.2804	sp|P62260|1433E_RAT	sp|P62260|1433E_RAT	14-3-3 protein epsilon (14-3-3E) (Mitochondrial import stimulation factor L subunit) (MSF L)	Ywhae
3.02167	27.1162	24.0946	+	LAR_CNTN1&6	187930000	2.57807	0.00541567	3.44874	4.54813	sp|P62329|TYB4_RAT;tr|A0A0G2K021|A0A0G2K021_RAT;tr|M0R7Y9|M0R7Y9_RAT	sp|P62329|TYB4_RAT	Thymosin beta-4 (T beta 4) [Cleaved into: Hematopoietic system regulatory peptide (Seraspenide)]	Tmsb4x
2.1671	29.1532	26.9861	+	LAR_CNTN1&6	1766900000	4.02128	0.000294059	2.08468	7.94544	sp|P62628|DLRB1_RAT	sp|P62628|DLRB1_RAT	Dynein light chain roadblock-type 1 (Bithoraxoid-like protein) (BLP) (robl/LC7-like protein) (Dynein light chain 2A, cytoplasmic) (Dynein-associated protein Km23)	Dynlrb1
1.89162	35.2008	33.3092	+	LAR_CNTN1&6	175700000000	7.48564	5.69829e-07	1.92722	25.9024	sp|P62630|EF1A1_RAT;tr|M0R757|M0R757_RAT;tr|F1M6C2|F1M6C2_RAT;sp|P62632|EF1A2_RAT	sp|P62630|EF1A1_RAT;tr|M0R757|M0R757_RAT;tr|F1M6C2|F1M6C2_RAT	Elongation factor 1-alpha 1 (EF-1-alpha-1) (Elongation factor Tu) (EF-Tu) (Eukaryotic elongation factor 1 A-1) (eEF1A-1)	Eef1a1
4.82373	26.6312	21.8074	+	LAR_CNTN1&6	81249000	2.6039	0.005147	3.97456	4.59821	sp|P62775|MTPN_RAT	sp|P62775|MTPN_RAT	Myotrophin (Granule cell differentiation protein) (Protein V-1)	Mtpn
1.03973	26.8001	25.7604	+	LAR_CNTN1&6	579400000	3.61091	0.000671415	0.938364	6.83653	sp|P62815|VATB2_RAT;tr|D3ZZS8|D3ZZS8_RAT	sp|P62815|VATB2_RAT	V-type proton ATPase subunit B, brain isoform (V-ATPase subunit B 2) (Endomembrane proton pump 58 kDa subunit) (Vacuolar proton pump subunit B 2)	Atp6v1b2
3.31008	30.7744	27.4643	+	LAR_CNTN1&6	2297200000	1.56384	0.0432172	4.23663	2.77996	tr|A0A140TA99|A0A140TA99_RAT;sp|P62870|ELOB_RAT;tr|F1M937|F1M937_RAT;tr|F1LZ51|F1LZ51_RAT;tr|M0R6V0|M0R6V0_RAT;tr|D3ZYC5|D3ZYC5_RAT	tr|A0A140TA99|A0A140TA99_RAT;sp|P62870|ELOB_RAT;tr|F1M937|F1M937_RAT	Elongin-B	Elob
5.21758	27.6462	22.4286	+	LAR_CNTN1&6	45880000	6.37662	3.69103e-06	5.19115	17.8953	sp|P62994|GRB2_RAT;tr|Q63058|Q63058_RAT	sp|P62994|GRB2_RAT	Growth factor receptor-bound protein 2 (Adapter protein GRB2) (Protein Ash) (SH2/SH3 adapter GRB2)	Grb2
1.58572	34.1468	32.5611	+	LAR_CNTN1&6	53622000000	9.0772	4.52083e-08	1.59377	43.854	sp|P63018|HSP7C_RAT;tr|M0RCB1|M0RCB1_RAT;tr|D4A4S3|D4A4S3_RAT;tr|F1LZI1|F1LZI1_RAT;tr|M0R8M9|M0R8M9_RAT;tr|A0A0G2JVI3|A0A0G2JVI3_RAT	sp|P63018|HSP7C_RAT;tr|M0RCB1|M0RCB1_RAT;tr|D4A4S3|D4A4S3_RAT;tr|F1LZI1|F1LZI1_RAT;tr|M0R8M9|M0R8M9_RAT;tr|A0A0G2JVI3|A0A0G2JVI3_RAT	Heat shock cognate 71 kDa protein (EC 3.6.4.10) (Heat shock 70 kDa protein 8)	Hspa8
2.14881	30.5521	28.4033	+	LAR_CNTN1&6	4590300000	4.02719	0.000291309	2.14268	7.9624	sp|P63036|DNJA1_RAT	sp|P63036|DNJA1_RAT	DnaJ homolog subfamily A member 1 (DnaJ-like protein 1) (Heat shock protein J2) (HSJ-2)	Dnaja1
2.54367	32.9091	30.3654	+	LAR_CNTN1&6	14401000000	4.15326	0.00022876	2.59197	8.33159	sp|P63039|CH60_RAT	sp|P63039|CH60_RAT	60 kDa heat shock protein, mitochondrial (EC 5.6.1.7) (60 kDa chaperonin) (Chaperonin 60) (CPN60) (HSP-65) (Heat shock protein 60) (HSP-60) (Hsp60) (Mitochondrial matrix protein P1)	Hspd1
1.19717	29.0329	27.8358	+	LAR_CNTN1&6	1702300000	7.86202	2.8245e-07	1.19733	29.3462	sp|P63102|1433Z_RAT;tr|A0A0G2JV65|A0A0G2JV65_RAT	sp|P63102|1433Z_RAT;tr|A0A0G2JV65|A0A0G2JV65_RAT	14-3-3 protein zeta/delta (Mitochondrial import stimulation factor S1 subunit) (Protein kinase C inhibitor protein 1) (KCIP-1)	Ywhaz
4.42073	26.9013	22.4805	+	LAR_CNTN1&6	211790000	4.88813	5.27419e-05	4.67552	10.7893	tr|D3ZCR3|D3ZCR3_RAT;tr|A0A0G2K6P4|A0A0G2K6P4_RAT;sp|P63159|HMGB1_RAT;tr|D3ZXR5|D3ZXR5_RAT;tr|D3ZLG3|D3ZLG3_RAT;tr|D3ZIU9|D3ZIU9_RAT;tr|D3ZC69|D3ZC69_RAT;tr|M0R7R5|M0R7R5_RAT;tr|F1LNG6|F1LNG6_RAT;tr|F1M6B2|F1M6B2_RAT;tr|D4A6A9|D4A6A9_RAT;tr|D3ZGW6|D3ZGW6_RAT	tr|D3ZCR3|D3ZCR3_RAT;tr|A0A0G2K6P4|A0A0G2K6P4_RAT;sp|P63159|HMGB1_RAT;tr|D3ZXR5|D3ZXR5_RAT	High mobility group protein 1 (High mobility group protein B1)	LOC108349189
1.01262	27.0897	26.0771	+	LAR_CNTN1&6	623830000	2.12409	0.0136364	1.02185	3.71405	tr|B0BN51|B0BN51_RAT;sp|P63164|RSMN_RAT;sp|P17136|RSMB_RAT;tr|Q5XII7|Q5XII7_RAT	tr|B0BN51|B0BN51_RAT;sp|P63164|RSMN_RAT;sp|P17136|RSMB_RAT;tr|Q5XII7|Q5XII7_RAT	Small nuclear ribonucleoprotein-associated protein B (snRNP-B) (snRPB) (SM11) (Sm protein B) (Sm-B) (SmB)	Snrpb
3.72782	25.7996	22.0718	+	LAR_CNTN1&6	118660000	3.16147	0.00163995	3.42467	5.76253	tr|F2Z3T8|F2Z3T8_RAT;sp|P63219|GBG5_RAT	tr|F2Z3T8|F2Z3T8_RAT;sp|P63219|GBG5_RAT	Guanine nucleotide-binding protein subunit gamma	LOC100360499
1.69908	28.4164	26.7173	+	LAR_CNTN1&6	1053400000	6.55001	2.65067e-06	1.68819	18.9655	tr|A0A0G2JYA4|A0A0G2JYA4_RAT;sp|P63331|PP2AA_RAT;tr|G3V8M5|G3V8M5_RAT;sp|Q5BJ92|PP4C_RAT	tr|A0A0G2JYA4|A0A0G2JYA4_RAT;sp|P63331|PP2AA_RAT	Serine/threonine-protein phosphatase (EC 3.1.3.16)	LOC100362453
2.62611	30.4236	27.7975	+	LAR_CNTN1&6	2406300000	6.29938	4.24093e-06	2.56512	17.4375	sp|P67779|PHB_RAT;tr|D3ZFH6|D3ZFH6_RAT	sp|P67779|PHB_RAT	Prohibitin	Phb
1.30166	31.9021	30.6004	+	LAR_CNTN1&6	16016000000	2.23996	0.010748	1.28668	3.91921	sp|P68370|TBA1A_RAT;sp|Q6AYZ1|TBA1C_RAT;tr|A0A0H2UHM7|A0A0H2UHM7_RAT;sp|Q68FR8|TBA3_RAT;sp|Q6AY56|TBA8_RAT	sp|P68370|TBA1A_RAT;sp|Q6AYZ1|TBA1C_RAT;tr|A0A0H2UHM7|A0A0H2UHM7_RAT;sp|Q68FR8|TBA3_RAT	Tubulin alpha-1A chain (Alpha-tubulin 1) (Tubulin alpha-1 chain) [Cleaved into: Detyrosinated tubulin alpha-1A chain]	Tuba1a
0.689407	25.6488	24.9594	+	LAR_CNTN1&6	228970000	3.5173	0.000815823	0.664368	6.60152	sp|P68511|1433F_RAT;tr|A0A0G2K2B8|A0A0G2K2B8_RAT	sp|P68511|1433F_RAT;tr|A0A0G2K2B8|A0A0G2K2B8_RAT	14-3-3 protein eta	Ywhah
5.66559	27.8995	22.234	+	LAR_CNTN1&6	392960000	5.2457	2.66211e-05	5.48611	12.2035	sp|P70490|MFGM_RAT;tr|A0A0G2K506|A0A0G2K506_RAT;tr|Q1PBJ1|Q1PBJ1_RAT	sp|P70490|MFGM_RAT;tr|A0A0G2K506|A0A0G2K506_RAT;tr|Q1PBJ1|Q1PBJ1_RAT	Lactadherin (MFGM) (Milk fat globule-EGF factor 8) (MFG-E8) (O-acetyl GD3 ganglioside synthase) (AGS) (SED1)	Mfge8
2.2535	27.9386	25.6851	+	LAR_CNTN1&6	307600000	5.91304	7.99101e-06	2.19285	15.3111	sp|P70580|PGRC1_RAT;tr|A0A0H2UHK2|A0A0H2UHK2_RAT	sp|P70580|PGRC1_RAT;tr|A0A0H2UHK2|A0A0H2UHK2_RAT	Membrane-associated progesterone receptor component 1 (mPR) (25-DX) (Acidic 25 kDa protein) (Ventral midline antigen) (VEMA)	Pgrmc1
1.0156	26.7595	25.7439	+	LAR_CNTN1&6	505110000	3.0964	0.00186955	0.951672	5.61776	tr|D4AE68|D4AE68_RAT;sp|P82471|GNAQ_RAT;tr|Q5EAP4|Q5EAP4_RAT;sp|P19627|GNAZ_RAT;sp|Q63210|GNA12_RAT	tr|D4AE68|D4AE68_RAT;sp|P82471|GNAQ_RAT	Guanine nucleotide binding protein, alpha q polypeptide, isoform CRA_a (Guanine nucleotide-binding protein G(q) subunit alpha)	Gnaq
1.4789	28.5339	27.055	+	LAR_CNTN1&6	1452000000	8.6258	7.36149e-08	1.4507	37.7817	sp|P82995|HS90A_RAT;tr|D3ZXC7|D3ZXC7_RAT	sp|P82995|HS90A_RAT	Heat shock protein HSP 90-alpha (EC 3.6.4.10) (Heat shock 86 kDa) (HSP 86) (HSP86)	Hsp90aa1
1.92875	25.8308	23.9021	+	LAR_CNTN1&6	129250000	1.58943	0.0411062	2.40904	2.82096	tr|Q7TPJ6|Q7TPJ6_RAT;sp|P83871|PHF5A_RAT	tr|Q7TPJ6|Q7TPJ6_RAT;sp|P83871|PHF5A_RAT	Ac2-246 (PHD finger-like domain-containing protein 5A)	Phf5a
2.67935	29.9164	27.2371	+	LAR_CNTN1&6	1446800000	5.05655	3.86331e-05	2.72748	11.4357	sp|P83941|ELOC_RAT;tr|A0A096MIY6|A0A096MIY6_RAT;tr|A0A0G2K2A0|A0A0G2K2A0_RAT	sp|P83941|ELOC_RAT;tr|A0A096MIY6|A0A096MIY6_RAT;tr|A0A0G2K2A0|A0A0G2K2A0_RAT	Elongin-C (EloC) (Elongin 15 kDa subunit) (RNA polymerase II transcription factor SIII subunit C) (SIII p15) (Stromal membrane-associated protein SMAP1B homolog) (Transcription elongation factor B polypeptide 1)	Eloc
2.2589	29.8702	27.6113	+	LAR_CNTN1&6	2873400000	6.55668	2.62747e-06	2.12297	19.0078	sp|P84083|ARF5_RAT	sp|P84083|ARF5_RAT	ADP-ribosylation factor 5	Arf5
0.88995	35.883	34.993	+	LAR_CNTN1&6	346990000000	2.19077	0.0118903	0.870923	3.83152	sp|P85108|TBB2A_RAT	sp|P85108|TBB2A_RAT	Tubulin beta-2A chain	Tubb2a
2.37715	32.759	30.3818	+	LAR_CNTN1&6	13714000000	3.74941	0.000514539	2.43736	7.19604	sp|P85834|EFTU_RAT	sp|P85834|EFTU_RAT	Elongation factor Tu, mitochondrial	Tufm
2.2924	24.6412	22.3488	+	LAR_CNTN1&6	51524000	1.67546	0.0342904	2.10741	2.95974	sp|P85971|6PGL_RAT;tr|G3V8D5|G3V8D5_RAT	sp|P85971|6PGL_RAT;tr|G3V8D5|G3V8D5_RAT	6-phosphogluconolactonase (6PGL) (EC 3.1.1.31)	Pgls
4.90685	29.7759	24.8691	+	LAR_CNTN1&6	833920000	5.71585	1.14867e-05	4.83893	14.3232	sp|P97852|DHB4_RAT;tr|Q6IN39|Q6IN39_RAT	sp|P97852|DHB4_RAT;tr|Q6IN39|Q6IN39_RAT	Peroxisomal multifunctional enzyme type 2 (MFE-2) (17-beta-hydroxysteroid dehydrogenase 4) (17-beta-HSD 4) (D-bifunctional protein) (DBP) (Multifunctional protein 2) (MFP-2) [Cleaved into: (3R)-hydroxyacyl-CoA dehydrogenase (EC 1.1.1.n12); Enoyl-CoA hydratase 2 (EC 4.2.1.107) (EC 4.2.1.119) (3-alpha,7-alpha,12-alpha-trihydroxy-5-beta-cholest-24-enoyl-CoA hydratase)]	Hsd17b4
1.5886	29.3273	27.7387	+	LAR_CNTN1&6	2119500000	6.44757	3.27036e-06	1.68583	18.3259	sp|Q00657|CSPG4_RAT;tr|F1LS79|F1LS79_RAT	sp|Q00657|CSPG4_RAT;tr|F1LS79|F1LS79_RAT	Chondroitin sulfate proteoglycan 4 (Chondroitin sulfate proteoglycan NG2) (HSN tumor-specific antigen)	Cspg4
3.43205	26.5553	23.1232	+	LAR_CNTN1&6	152130000	3.57519	0.000719915	3.50855	6.74612	sp|Q00981|UCHL1_RAT	sp|Q00981|UCHL1_RAT	Ubiquitin carboxyl-terminal hydrolase isozyme L1 (UCH-L1) (EC 3.4.19.12) (Neuron cytoplasmic protein 9.5) (PGP 9.5) (PGP9.5) (Ubiquitin thioesterase L1)	Uchl1
3.38177	25.6068	22.225	+	LAR_CNTN1&6	114370000	3.41147	0.00100261	2.91592	6.34324	tr|Q63489|Q63489_RAT;sp|Q01750|T2FB_RAT	tr|Q63489|Q63489_RAT;sp|Q01750|T2FB_RAT	General transcription factor IIF subunit 2 (EC 3.6.4.12) (Transcription initiation factor IIF subunit beta)	Gtf2f2
1.17605	23.4431	22.2671	+	LAR_CNTN1&6	19292000	3.09707	0.00186955	1.40348	5.61924	sp|Q04462|SYVC_RAT;tr|A0A0G2JVG2|A0A0G2JVG2_RAT	sp|Q04462|SYVC_RAT;tr|A0A0G2JVG2|A0A0G2JVG2_RAT	Valine--tRNA ligase (EC 6.1.1.9) (Valyl-tRNA synthetase) (ValRS)	Vars1
2.81091	25.4691	22.6582	+	LAR_CNTN1&6	37805000	4.16272	0.000224846	2.94608	8.35987	sp|Q04753|ICLN_RAT;tr|Q6P9X1|Q6P9X1_RAT	sp|Q04753|ICLN_RAT;tr|Q6P9X1|Q6P9X1_RAT	Methylosome subunit pICln (Chloride channel, nucleotide sensitive 1A) (Chloride conductance regulatory protein ICln) (I(Cln))	Clns1a
1.04973	26.1368	25.087	+	LAR_CNTN1&6	280140000	5.21343	2.81244e-05	0.98274	12.0692	sp|Q05175|BASP1_RAT	sp|Q05175|BASP1_RAT	Brain acid soluble protein 1 (22 kDa neuronal tissue-enriched acidic protein) (Neuronal axonal membrane protein NAP-22)	Basp1
1.10434	29.8526	28.7483	+	LAR_CNTN1&6	6104500000	4.14474	0.000231716	1.10612	8.30621	tr|Q6P9Y4|Q6P9Y4_RAT;sp|Q05962|ADT1_RAT	tr|Q6P9Y4|Q6P9Y4_RAT;sp|Q05962|ADT1_RAT	ADP/ATP translocase (ADP,ATP carrier protein)	Slc25a4
2.52724	29.5408	27.0136	+	LAR_CNTN1&6	2202100000	8.89892	5.04479e-08	2.52112	41.3478	sp|Q06647|ATPO_RAT	sp|Q06647|ATPO_RAT	ATP synthase subunit O, mitochondrial (ATP synthase peripheral stalk subunit OSCP) (Oligomycin sensitivity conferral protein) (OSCP) (Sperm flagella protein 4)	Atp5po
3.17425	30.541	27.3668	+	LAR_CNTN1&6	2304400000	9.26785	3.69819e-08	3.16033	46.7012	sp|Q07984|SSRD_RAT	sp|Q07984|SSRD_RAT	Translocon-associated protein subunit delta (TRAP-delta) (Signal sequence receptor subunit delta) (SSR-delta)	Ssr4
0.772673	26.7012	25.9285	+	LAR_CNTN1&6	500210000	3.71828	0.000548375	0.723459	7.11396	sp|Q08163|CAP1_RAT	sp|Q08163|CAP1_RAT	Adenylyl cyclase-associated protein 1 (CAP 1)	Cap1
5.2196	27.3502	22.1306	+	LAR_CNTN1&6	150600000	2.27259	0.0101177	4.57773	3.97788	sp|Q08602|PGTA_RAT	sp|Q08602|PGTA_RAT	Geranylgeranyl transferase type-2 subunit alpha (EC 2.5.1.60) (Geranylgeranyl transferase type II subunit alpha) (Rab geranyl-geranyltransferase subunit alpha) (Rab GG transferase alpha) (Rab GGTase alpha) (Rab geranylgeranyltransferase subunit alpha)	Rabggta
1.03315	31.4613	30.4282	+	LAR_CNTN1&6	17949000000	4.1083	0.000248646	1.03148	8.19834	sp|Q09073|ADT2_RAT;tr|D3ZB81|D3ZB81_RAT	sp|Q09073|ADT2_RAT	ADP/ATP translocase 2 (ADP,ATP carrier protein 2) (Adenine nucleotide translocator 2) (ANT 2) (Solute carrier family 25 member 5) [Cleaved into: ADP/ATP translocase 2, N-terminally processed]	Slc25a5
2.75467	25.4789	22.7242	+	LAR_CNTN1&6	72787000	4.13211	0.000237489	2.77411	8.26868	sp|Q32PX7|FUBP1_RAT;tr|A0A140TAJ3|A0A140TAJ3_RAT	sp|Q32PX7|FUBP1_RAT;tr|A0A140TAJ3|A0A140TAJ3_RAT	Far upstream element-binding protein 1 (FBP) (FUSE-binding protein 1)	Fubp1
3.77563	25.7674	21.9917	+	LAR_CNTN1&6	42885000	2.85831	0.00306784	3.20537	5.10888	sp|Q3MIE4|VAT1_RAT	sp|Q3MIE4|VAT1_RAT	Synaptic vesicle membrane protein VAT-1 homolog (EC 1.-.-.-) (Mitofusin-binding protein) (Protein MIB)	Vat1
2.05202	26.8376	24.7856	+	LAR_CNTN1&6	213500000	1.57663	0.0421015	2.75222	2.80045	sp|Q3T1J1|IF5A1_RAT;tr|G3V7J7|G3V7J7_RAT	sp|Q3T1J1|IF5A1_RAT;tr|G3V7J7|G3V7J7_RAT	Eukaryotic translation initiation factor 5A-1 (eIF-5A-1) (eIF-5A1) (Eukaryotic initiation factor 5A isoform 1) (eIF-5A) (eIF-4D)	Eif5a
5.13627	27.4186	22.2823	+	LAR_CNTN1&6	1549900000	6.11833	5.66901e-06	5.06626	16.4082	sp|Q498E0|TXD12_RAT	sp|Q498E0|TXD12_RAT	Thioredoxin domain-containing protein 12 (EC 1.8.4.2)	Txndc12
0.68371	26.1808	25.4971	+	LAR_CNTN1&6	448670000	2.87989	0.00295093	0.632016	5.15371	sp|Q498R3|DJC10_RAT	sp|Q498R3|DJC10_RAT	DnaJ homolog subfamily C member 10 (EC 1.8.4.-)	Dnajc10
1.56191	27.757	26.1951	+	LAR_CNTN1&6	757110000	6.2708	4.39138e-06	1.54576	17.271	sp|Q4FZT0|STML2_RAT	sp|Q4FZT0|STML2_RAT	Stomatin-like protein 2, mitochondrial (SLP-2)	Stoml2
2.39353	29.1928	26.7992	+	LAR_CNTN1&6	1279500000	3.93553	0.000349955	2.3663	7.70256	sp|Q4FZT9|PSMD2_RAT	sp|Q4FZT9|PSMD2_RAT	26S proteasome non-ATPase regulatory subunit 2	Psmd2
0.182663	25.1151	24.9324	+	LAR_CNTN1&6	224710000	3.29793	0.00126027	0.204699	6.07453	sp|Q4G061|EIF3B_RAT	sp|Q4G061|EIF3B_RAT	Eukaryotic translation initiation factor 3 subunit B (eIF3b) (Eukaryotic translation initiation factor 3 subunit 9) (eIF-3-eta)	Eif3b
2.03035	27.1516	25.1213	+	LAR_CNTN1&6	354870000	3.79358	0.000470456	2.0864	7.31374	sp|Q4QQT3|CELF1_RAT	sp|Q4QQT3|CELF1_RAT	CUGBP Elav-like family member 1 (CELF-1) (Bruno-like protein 2) (CUG triplet repeat RNA-binding protein 1) (CUG-BP1) (CUG-BP- and ETR-3-like factor 1) (RNA-binding protein BRUNOL-2)	Celf1
3.25982	26.0548	22.795	+	LAR_CNTN1&6	82644000	5.73482	1.11813e-05	3.40497	14.4155	sp|Q4QR85|MEP50_RAT;tr|Q7TPI7|Q7TPI7_RAT	sp|Q4QR85|MEP50_RAT;tr|Q7TPI7|Q7TPI7_RAT	Methylosome protein 50 (MEP-50) (WD repeat-containing protein 77)	Wdr77
5.92805	27.5275	21.5995	+	LAR_CNTN1&6	362120000	7.47664	5.71667e-07	5.96859	25.8252	sp|Q4TU93|MRC2_RAT;tr|F1LMA7|F1LMA7_RAT	sp|Q4TU93|MRC2_RAT;tr|F1LMA7|F1LMA7_RAT	C-type mannose receptor 2 (Endocytic receptor 180) (Macrophage mannose receptor 2) (CD antigen CD280)	Mrc2
3.00027	25.0582	22.0579	+	LAR_CNTN1&6	163260000	2.93196	0.00265885	2.49404	5.26293	sp|Q4V888|TM55A_RAT	sp|Q4V888|TM55A_RAT	Type 2 phosphatidylinositol 4,5-bisphosphate 4-phosphatase (Type 2 PtdIns-4,5-P2 4-Ptase) (EC 3.1.3.78) (PtdIns-4,5-P2 4-Ptase II) (Transmembrane protein 55A)	Pip4p2
0.842747	24.7431	23.9004	+	LAR_CNTN1&6	110030000	3.40459	0.00101587	0.793772	6.3267	sp|Q5BJS0|DHX30_RAT;tr|A0A0G2JW51|A0A0G2JW51_RAT	sp|Q5BJS0|DHX30_RAT;tr|A0A0G2JW51|A0A0G2JW51_RAT	ATP-dependent RNA helicase DHX30 (EC 3.6.4.13) (DEAH box protein 30)	Dhx30
6.32668	28.4568	22.1301	+	LAR_CNTN1&6	277540000	5.53958	1.59163e-05	6.42283	13.4912	sp|Q5EAJ6|IKIP_RAT	sp|Q5EAJ6|IKIP_RAT	Inhibitor of nuclear factor kappa-B kinase-interacting protein (I kappa-B kinase-interacting protein) (IKBKB-interacting protein) (IKK-interacting protein)	Ikbip
6.1824	27.5665	21.3841	+	LAR_CNTN1&6	102910000	4.96003	4.62674e-05	5.94533	11.0611	sp|Q5FVL2|EMC8_RAT	sp|Q5FVL2|EMC8_RAT	ER membrane protein complex subunit 8 (Neighbor of COX4)	Emc8
2.66136	32.9802	30.3188	+	LAR_CNTN1&6	17030000000	7.00814	1.18678e-06	2.62211	22.0996	sp|Q5FVQ4|MLEC_RAT;tr|A0A0G2K121|A0A0G2K121_RAT	sp|Q5FVQ4|MLEC_RAT;tr|A0A0G2K121|A0A0G2K121_RAT	Malectin	Mlec
2.34074	24.9097	22.5689	+	LAR_CNTN1&6	39432000	1.60475	0.0399476	1.72918	2.84556	sp|Q5I0L4|NUBP1_RAT	sp|Q5I0L4|NUBP1_RAT	Cytosolic Fe-S cluster assembly factor NUBP1 (Nucleotide-binding protein 1) (NBP 1)	Nubp1
2.15062	27.1645	25.0139	+	LAR_CNTN1&6	256990000	3.73698	0.000528418	2.30422	7.16318	sp|Q5M7T1|CIAO1_RAT;tr|A0A0G2JVS7|A0A0G2JVS7_RAT	sp|Q5M7T1|CIAO1_RAT;tr|A0A0G2JVS7|A0A0G2JVS7_RAT	Probable cytosolic iron-sulfur protein assembly protein CIAO1 (WD repeat-containing protein 39)	Ciao1
2.80679	28.1243	25.3175	+	LAR_CNTN1&6	448040000	2.76253	0.00371628	2.62633	4.91281	sp|Q5PQJ6|P5CR3_RAT	sp|Q5PQJ6|P5CR3_RAT	Pyrroline-5-carboxylate reductase 3 (P5C reductase 3) (P5CR 3) (EC 1.5.1.2) (Pyrroline-5-carboxylate reductase-like protein)	Pycr3
5.2677	27.2047	21.937	+	LAR_CNTN1&6	447310000	4.2909	0.000172479	5.09242	8.75094	sp|Q5PQT7|PHLA3_RAT	sp|Q5PQT7|PHLA3_RAT	Pleckstrin homology-like domain family A member 3 (TDAG51/Ipl homolog 1)	Phlda3
1.82575	30.698	28.8723	+	LAR_CNTN1&6	4542600000	9.15646	4.18893e-08	1.8014	45.0162	sp|Q5QD51|AKA12_RAT	sp|Q5QD51|AKA12_RAT	A-kinase anchor protein 12 (AKAP-12)	Akap12
2.54598	24.8548	22.3088	+	LAR_CNTN1&6	25897000	5.06412	3.80822e-05	2.56393	11.4655	sp|Q5RJQ4|SIR2_RAT;tr|A0A0G2JWM2|A0A0G2JWM2_RAT	sp|Q5RJQ4|SIR2_RAT;tr|A0A0G2JWM2|A0A0G2JWM2_RAT	NAD-dependent protein deacetylase sirtuin-2 (EC 2.3.1.286) (Regulatory protein SIR2 homolog 2) (SIR2-like protein 2)	Sirt2
2.75929	25.1568	22.3975	+	LAR_CNTN1&6	59803000	2.02873	0.0164858	2.52194	3.54871	sp|Q5RKH6|OS9_RAT	sp|Q5RKH6|OS9_RAT	Protein OS-9	Os9
4.55684	29.352	24.7952	+	LAR_CNTN1&6	373610000	4.93579	4.82164e-05	4.75335	10.9688	tr|A0A0G2JYN0|A0A0G2JYN0_RAT;sp|Q5U2M6|DCAF8_RAT	tr|A0A0G2JYN0|A0A0G2JYN0_RAT;sp|Q5U2M6|DCAF8_RAT	DDB1- and CUL4-associated factor 8	Dcaf8
1.97029	27.7548	25.7845	+	LAR_CNTN1&6	655550000	2.07721	0.014929	1.97155	3.63238	sp|Q5U2U0|CLPX_RAT	sp|Q5U2U0|CLPX_RAT	ATP-dependent Clp protease ATP-binding subunit clpX-like, mitochondrial	Clpx
3.41309	25.1778	21.7647	+	LAR_CNTN1&6	75820000	2.92827	0.00267313	2.97086	5.25513	sp|Q5U2X7|TIM21_RAT	sp|Q5U2X7|TIM21_RAT	Mitochondrial import inner membrane translocase subunit Tim21 (TIM21-like protein, mitochondrial)	Timm21
0.421707	26.1383	25.7166	+	LAR_CNTN1&6	475750000	2.17727	0.0122188	0.402617	3.80761	sp|Q5U2Z3|NP1L4_RAT;tr|A0A0H2UHZ2|A0A0H2UHZ2_RAT	sp|Q5U2Z3|NP1L4_RAT;tr|A0A0H2UHZ2|A0A0H2UHZ2_RAT	Nucleosome assembly protein 1-like 4	Nap1l4
2.3946	28.4376	26.043	+	LAR_CNTN1&6	829970000	4.44531	0.000127059	2.29536	9.24268	sp|Q5XFW8|SEC13_RAT	sp|Q5XFW8|SEC13_RAT	Protein SEC13 homolog (GATOR complex protein SEC13) (SEC13-like protein 1)	Sec13
1.69459	26.6691	24.9745	+	LAR_CNTN1&6	283180000	5.41277	1.97259e-05	1.59019	12.9208	sp|Q5XFX0|TAGL2_RAT;sp|P37805|TAGL3_RAT;tr|A0A0G2K6I5|A0A0G2K6I5_RAT	sp|Q5XFX0|TAGL2_RAT	Transgelin-2	Tagln2
0.375559	26.4665	26.0909	+	LAR_CNTN1&6	612520000	3.14812	0.00168561	0.43679	5.7326	sp|Q5XI07|LPP_RAT	sp|Q5XI07|LPP_RAT	Lipoma-preferred partner homolog	Lpp
1.84129	27.2864	25.4451	+	LAR_CNTN1&6	445190000	5.82119	9.5743e-06	1.92581	14.8432	sp|Q5XI73|GDIR1_RAT	sp|Q5XI73|GDIR1_RAT	Rho GDP-dissociation inhibitor 1 (Rho GDI 1) (Rho-GDI alpha)	Arhgdia
1.44469	27.1759	25.7312	+	LAR_CNTN1&6	443710000	4.55997	0.000102156	1.56804	9.62312	sp|Q5XIG8|STRAP_RAT;tr|M0RCV0|M0RCV0_RAT	sp|Q5XIG8|STRAP_RAT;tr|M0RCV0|M0RCV0_RAT	Serine-threonine kinase receptor-associated protein (UNR-interacting protein)	Strap
2.13231	28.959	26.8267	+	LAR_CNTN1&6	1706500000	3.93996	0.000347128	2.12252	7.71496	tr|A0A0G2KB63|A0A0G2KB63_RAT;sp|Q5XIH7|PHB2_RAT	tr|A0A0G2KB63|A0A0G2KB63_RAT;sp|Q5XIH7|PHB2_RAT	Prohibitin	Phb2
1.34492	27.5829	26.238	+	LAR_CNTN1&6	726260000	2.22608	0.0110611	1.23739	3.89437	sp|Q5XII9|MFR1L_RAT	sp|Q5XII9|MFR1L_RAT	Mitochondrial fission regulator 1-like	Mtfr1l
1.7195	24.2035	22.484	+	LAR_CNTN1&6	45035000	2.54889	0.00577556	1.87876	4.49191	sp|Q5XIP1|PELO_RAT	sp|Q5XIP1|PELO_RAT	Protein pelota homolog (EC 3.1.-.-)	Pelo
0.33037	29.5108	29.1804	+	LAR_CNTN1&6	6010900000	1.51561	0.0480814	0.260206	2.703	sp|Q60587|ECHB_RAT;tr|A0A0G2K330|A0A0G2K330_RAT	sp|Q60587|ECHB_RAT;tr|A0A0G2K330|A0A0G2K330_RAT	Trifunctional enzyme subunit beta, mitochondrial (TP-beta) [Includes: 3-ketoacyl-CoA thiolase (EC 2.3.1.155) (EC 2.3.1.16) (Acetyl-CoA acyltransferase) (Beta-ketothiolase)]	Hadhb
3.67664	25.9914	22.3148	+	LAR_CNTN1&6	212970000	4.11527	0.00024578	3.58055	8.21887	sp|Q62651|ECH1_RAT	sp|Q62651|ECH1_RAT	Delta(3,5)-Delta(2,4)-dienoyl-CoA isomerase, mitochondrial (EC 5.3.3.-)	Ech1
5.41419	27.1277	21.7135	+	LAR_CNTN1&6	79243000	5.22039	2.79454e-05	5.24905	12.0981	sp|Q62658|FKB1A_RAT	sp|Q62658|FKB1A_RAT	Peptidyl-prolyl cis-trans isomerase FKBP1A (PPIase FKBP1A) (EC 5.2.1.8) (12 kDa FK506-binding protein) (12 kDa FKBP) (FKBP-12) (FK506-binding protein 1A) (FKBP-1A) (Immunophilin FKBP12) (Rotamase)	Fkbp1a
1.62192	27.5389	25.917	+	LAR_CNTN1&6	596960000	2.82955	0.00324297	1.58468	5.04951	tr|Q5D023|Q5D023_RAT;sp|Q62698|DC1L2_RAT;tr|A0A096MIY2|A0A096MIY2_RAT;tr|A0A096MKA1|A0A096MKA1_RAT;tr|A0A096MIX4|A0A096MIX4_RAT	tr|Q5D023|Q5D023_RAT;sp|Q62698|DC1L2_RAT;tr|A0A096MIY2|A0A096MIY2_RAT;tr|A0A096MKA1|A0A096MKA1_RAT	Dynein light intermediate chain	Dync1li2
0.804422	26.6783	25.8739	+	LAR_CNTN1&6	563570000	4.1049	0.000249925	0.716915	8.18833	sp|Q62920|PDLI5_RAT	sp|Q62920|PDLI5_RAT	PDZ and LIM domain protein 5 (Enigma homolog) (Enigma-like PDZ and LIM domains protein)	Pdlim5
2.45839	26.9877	24.5293	+	LAR_CNTN1&6	178420000	1.71386	0.0317363	3.16722	3.02221	sp|Q62952|DPYL3_RAT	sp|Q62952|DPYL3_RAT	Dihydropyrimidinase-related protein 3 (DRP-3) (Collapsin response mediator protein 4) (CRMP-4) (TOAD-64/Ulip/CRMP) (TUC-4b)	Dpysl3
0.640057	25.8477	25.2076	+	LAR_CNTN1&6	197200000	2.11451	0.013923	0.602854	3.6973	tr|A0A0G2K9I8|A0A0G2K9I8_RAT;sp|Q63009|ANM1_RAT;tr|F1LWG2|F1LWG2_RAT	tr|A0A0G2K9I8|A0A0G2K9I8_RAT;sp|Q63009|ANM1_RAT	Protein arginine methyltransferase 1-like	LOC100361025
1.96452	27.0592	25.0947	+	LAR_CNTN1&6	408340000	4.91739	4.97279e-05	2.03982	10.8992	sp|Q63016|LAT1_RAT;tr|D3ZMM8|D3ZMM8_RAT	sp|Q63016|LAT1_RAT	Large neutral amino acids transporter small subunit 1 (4F2 light chain) (4F2 LC) (4F2LC) (Integral membrane protein E16) (Protein TA1) (L-type amino acid transporter 1) (LAT-1) (Solute carrier family 7 member 5)	Slc7a5
1.44685	29.6103	28.1634	+	LAR_CNTN1&6	2725700000	2.71464	0.0040724	1.39344	4.81654	sp|Q63570|PRS6B_RAT	sp|Q63570|PRS6B_RAT	26S proteasome regulatory subunit 6B (26S proteasome AAA-ATPase subunit RPT3) (Proteasome 26S subunit ATPase 4) (S6 ATPase) (Tat-binding protein 7) (TBP-7)	Psmc4
1.4828	28.4687	26.986	+	LAR_CNTN1&6	1731400000	3.22009	0.0014619	1.45046	5.89512	tr|Q6P136|Q6P136_RAT;sp|Q63617|HYOU1_RAT	tr|Q6P136|Q6P136_RAT;sp|Q63617|HYOU1_RAT	Hyou1 protein (Hypoxia up-regulated 1, isoform CRA_a) (Hypoxia up-regulated protein 1)	Hyou1
2.14347	28.1836	26.0401	+	LAR_CNTN1&6	1379200000	2.85379	0.00309043	2.00093	5.09952	tr|F1M9B9|F1M9B9_RAT;sp|Q63621|IL1AP_RAT;tr|D1M8S3|D1M8S3_RAT	tr|F1M9B9|F1M9B9_RAT;sp|Q63621|IL1AP_RAT;tr|D1M8S3|D1M8S3_RAT	Interleukin-1 receptor accessory protein	Il1rap
3.28692	25.356	22.0691	+	LAR_CNTN1&6	43439000	2.5934	0.00525711	2.6127	4.57781	tr|A0A140TAG9|A0A140TAG9_RAT;sp|Q63692|CDC37_RAT;tr|A0A0G2K3C1|A0A0G2K3C1_RAT	tr|A0A140TAG9|A0A140TAG9_RAT;sp|Q63692|CDC37_RAT;tr|A0A0G2K3C1|A0A0G2K3C1_RAT	Hsp90 chaperone protein kinase-targeting subunit (Hsp90 co-chaperone Cdc37) (p50Cdc37)	Cdc37
1.54388	30.1739	28.63	+	LAR_CNTN1&6	3802000000	5.44226	1.88555e-05	1.48454	13.0514	tr|A0A0G2K3Z9|A0A0G2K3Z9_RAT;sp|Q63716|PRDX1_RAT	tr|A0A0G2K3Z9|A0A0G2K3Z9_RAT;sp|Q63716|PRDX1_RAT	Peroxiredoxin-1 (EC 1.11.1.24)	Prdx1
1.71971	28.7979	27.0782	+	LAR_CNTN1&6	1400800000	4.5271	0.000108234	1.96446	9.5127	sp|Q641Y0|OST48_RAT	sp|Q641Y0|OST48_RAT	Dolichyl-diphosphooligosaccharide--protein glycosyltransferase 48 kDa subunit (DDOST 48 kDa subunit) (Oligosaccharyl transferase 48 kDa subunit)	Ddost
0.686947	28.4738	27.7869	+	LAR_CNTN1&6	2379800000	4.98024	4.45558e-05	0.645931	11.1386	sp|Q641Y8|DDX1_RAT	sp|Q641Y8|DDX1_RAT	ATP-dependent RNA helicase DDX1 (EC 3.6.4.13) (DEAD box protein 1)	Ddx1
1.47486	24.1221	22.6473	+	LAR_CNTN1&6	54045000	2.32524	0.00908535	1.4957	4.07339	sp|Q641Z8|PEF1_RAT	sp|Q641Z8|PEF1_RAT	Peflin (PEF protein with a long N-terminal hydrophobic domain) (Penta-EF hand domain-containing protein 1)	Pef1
13.8023	37.0653	23.263	+	LAR_CNTN1&6	29276000000	5.97942	7.22177e-06	13.3884	15.658	sp|Q64604|PTPRF_RAT;tr|G3V8P4|G3V8P4_RAT;tr|A0A0G2JT62|A0A0G2JT62_RAT	sp|Q64604|PTPRF_RAT;tr|G3V8P4|G3V8P4_RAT;tr|A0A0G2JT62|A0A0G2JT62_RAT	Receptor-type tyrosine-protein phosphatase F (EC 3.1.3.48) (Leukocyte common antigen related) (LAR)	Ptprf
0.731466	27.6585	26.927	+	LAR_CNTN1&6	1170600000	6.33237	4.03258e-06	0.744953	17.6317	sp|Q64620|PPP6_RAT	sp|Q64620|PPP6_RAT	Serine/threonine-protein phosphatase 6 catalytic subunit (PP6C) (EC 3.1.3.16) (Protein phosphatase V) (PP-V)	Ppp6c
2.19841	28.9051	26.7067	+	LAR_CNTN1&6	1054100000	4.34107	0.000155483	2.36467	8.90819	sp|Q66H80|COPD_RAT	sp|Q66H80|COPD_RAT	Coatomer subunit delta (Archain) (Delta-coat protein) (Delta-COP)	Arcn1
4.19126	26.6319	22.4406	+	LAR_CNTN1&6	221810000	6.95864	1.29736e-06	4.18205	21.7381	sp|Q66HA6|ARL8B_RAT	sp|Q66HA6|ARL8B_RAT	ADP-ribosylation factor-like protein 8B (EC 3.6.5.2)	Arl8b
1.29391	27.0757	25.7818	+	LAR_CNTN1&6	491940000	4.28865	0.000172969	1.39533	8.74395	sp|Q66HA8|HS105_RAT	sp|Q66HA8|HS105_RAT	Heat shock protein 105 kDa (Heat shock 110 kDa protein)	Hsph1
2.01938	30.819	28.7996	+	LAR_CNTN1&6	5160500000	6.29015	4.2779e-06	1.98011	17.3836	tr|A0A0A0MY09|A0A0A0MY09_RAT;sp|Q66HD0|ENPL_RAT;tr|A0A0G2K4I4|A0A0G2K4I4_RAT	tr|A0A0A0MY09|A0A0A0MY09_RAT;sp|Q66HD0|ENPL_RAT;tr|A0A0G2K4I4|A0A0G2K4I4_RAT	Endoplasmin	Hsp90b1
0.607698	28.6263	28.0186	+	LAR_CNTN1&6	2160600000	1.81746	0.0255042	0.553806	3.19246	sp|Q66HF1|NDUS1_RAT	sp|Q66HF1|NDUS1_RAT	NADH-ubiquinone oxidoreductase 75 kDa subunit, mitochondrial (EC 7.1.1.2)	Ndufs1
1.11817	28.0895	26.9713	+	LAR_CNTN1&6	1221100000	2.10272	0.0142701	1.21496	3.67673	sp|Q68FQ0|TCPE_RAT	sp|Q68FQ0|TCPE_RAT	T-complex protein 1 subunit epsilon (TCP-1-epsilon) (CCT-epsilon)	Cct5
1.43899	27.9817	26.5427	+	LAR_CNTN1&6	878730000	7.06938	1.08542e-06	1.43663	22.5549	sp|Q68FR6|EF1G_RAT	sp|Q68FR6|EF1G_RAT	Elongation factor 1-gamma (EF-1-gamma) (eEF-1B gamma)	Eef1g
2.078	29.3778	27.2998	+	LAR_CNTN1&6	1455200000	6.22397	4.66953e-06	2.07232	17.0015	sp|Q68FR9|EF1D_RAT	sp|Q68FR9|EF1D_RAT	Elongation factor 1-delta (EF-1-delta)	Eef1d
2.46567	27.8894	25.4238	+	LAR_CNTN1&6	542570000	1.67624	0.0342671	1.84672	2.96102	sp|Q68FS1|NUBP2_RAT	sp|Q68FS1|NUBP2_RAT	Cytosolic Fe-S cluster assembly factor NUBP2 (Nucleotide-binding protein 2) (NBP 2)	Nubp2
3.03481	25.136	22.1012	+	LAR_CNTN1&6	47900000	3.7144	0.000552199	2.79424	7.10378	sp|Q68FS2|CSN4_RAT	sp|Q68FS2|CSN4_RAT	COP9 signalosome complex subunit 4 (SGN4) (Signalosome subunit 4) (JAB1-containing signalosome subunit 4)	Cops4
2.08743	27.5043	25.4169	+	LAR_CNTN1&6	468490000	2.5297	0.00600243	1.94371	4.45515	sp|Q68FU3|ETFB_RAT	sp|Q68FU3|ETFB_RAT	Electron transfer flavoprotein subunit beta (Beta-ETF)	Etfb
0.932774	28.4087	27.4759	+	LAR_CNTN1&6	1587400000	5.38701	2.07113e-05	0.944718	12.8077	sp|Q68FY0|QCR1_RAT	sp|Q68FY0|QCR1_RAT	Cytochrome b-c1 complex subunit 1, mitochondrial (Complex III subunit 1) (Core protein I) (Ubiquinol-cytochrome-c reductase complex core protein 1)	Uqcrc1
3.96448	26.3138	22.3493	+	LAR_CNTN1&6	190860000	2.87106	0.00300687	3.17521	5.13533	sp|Q6AXM8|PON2_RAT	sp|Q6AXM8|PON2_RAT	Serum paraoxonase/arylesterase 2 (PON 2) (EC 3.1.1.2) (EC 3.1.1.81) (Aromatic esterase 2) (A-esterase 2) (Serum aryldialkylphosphatase 2)	Pon2
6.55807	28.5326	21.9745	+	LAR_CNTN1&6	220510000	7.1995	8.91169e-07	6.38916	23.5531	sp|Q6AXQ0|SAE1_RAT	sp|Q6AXQ0|SAE1_RAT	SUMO-activating enzyme subunit 1 (Ubiquitin-like 1-activating enzyme E1A) [Cleaved into: SUMO-activating enzyme subunit 1, N-terminally processed]	Sae1
0.959665	26.5628	25.6031	+	LAR_CNTN1&6	430350000	5.09328	3.59399e-05	0.974904	11.5812	sp|Q6AY09|HNRH2_RAT	sp|Q6AY09|HNRH2_RAT	Heterogeneous nuclear ribonucleoprotein H2 (hnRNP H2) (Heterogeneous nuclear ribonucleoprotein H') (hnRNP H') [Cleaved into: Heterogeneous nuclear ribonucleoprotein H2, N-terminally processed]	Hnrnph2
3.88325	26.4558	22.5725	+	LAR_CNTN1&6	164820000	2.33329	0.00894233	3.58546	4.0881	sp|Q6AY23|P5CR2_RAT	sp|Q6AY23|P5CR2_RAT	Pyrroline-5-carboxylate reductase 2 (P5C reductase 2) (P5CR 2) (EC 1.5.1.2)	Pycr2
3.17283	25.6422	22.4694	+	LAR_CNTN1&6	66727000	6.08873	6.01585e-06	3.1824	16.2455	sp|Q6AYB4|HSP7E_RAT	sp|Q6AYB4|HSP7E_RAT	Heat shock 70 kDa protein 14	Hspa14
3.05224	26.352	23.2997	+	LAR_CNTN1&6	188820000	1.88617	0.0221589	2.94105	3.30691	sp|Q6AYE2|SHLB1_RAT;tr|A0A0G2K714|A0A0G2K714_RAT	sp|Q6AYE2|SHLB1_RAT;tr|A0A0G2K714|A0A0G2K714_RAT	Endophilin-B1 (SH3 domain-containing GRB2-like protein B1)	Sh3glb1
1.26403	26.6351	25.371	+	LAR_CNTN1&6	433880000	4.36696	0.00014824	1.17612	8.99029	sp|Q6AYH5|DCTN2_RAT;tr|A0A0G2JUC7|A0A0G2JUC7_RAT	sp|Q6AYH5|DCTN2_RAT;tr|A0A0G2JUC7|A0A0G2JUC7_RAT	Dynactin subunit 2	Dctn2
4.59097	26.5098	21.9188	+	LAR_CNTN1&6	410940000	2.18372	0.0120539	3.72132	3.81903	sp|Q6AYS8|DHB11_RAT	sp|Q6AYS8|DHB11_RAT	Estradiol 17-beta-dehydrogenase 11 (EC 1.1.1.62) (17-beta-hydroxysteroid dehydrogenase 11) (17-beta-HSD 11) (17bHSD11) (17betaHSD11) (17-beta-hydroxysteroid dehydrogenase XI) (17-beta-HSD XI) (17betaHSDXI) (Dehydrogenase/reductase SDR family member 8)	Hsd17b11
0.602766	27.5385	26.9357	+	LAR_CNTN1&6	1076400000	4.36211	0.000149514	0.632925	8.97487	sp|Q6AYT3|RTCB_RAT	sp|Q6AYT3|RTCB_RAT	RNA-splicing ligase RtcB homolog (EC 6.5.1.8) (3'-phosphate/5'-hydroxy nucleic acid ligase) (p55)	Rtcb
2.01344	24.2058	22.1924	+	LAR_CNTN1&6	24315000	2.25603	0.0104185	1.86795	3.94804	tr|A0A0G2JVN4|A0A0G2JVN4_RAT;tr|M0RDN9|M0RDN9_RAT;sp|Q6J1Y9|UBP19_RAT	tr|A0A0G2JVN4|A0A0G2JVN4_RAT;tr|M0RDN9|M0RDN9_RAT;sp|Q6J1Y9|UBP19_RAT	RCG25629, isoform CRA_a (Ubiquitin carboxyl-terminal hydrolase 19)	Usp19
1.95654	24.9231	22.9666	+	LAR_CNTN1&6	76417000	2.75782	0.00373997	2.01394	4.9033	sp|Q6JE36|NDRG1_RAT	sp|Q6JE36|NDRG1_RAT	Protein NDRG1 (N-myc downstream-regulated gene 1 protein) (Protein Ndr1)	Ndrg1
1.82325	24.0167	22.1934	+	LAR_CNTN1&6	38102000	1.81215	0.0257879	1.8133	3.18367	sp|Q6MG61|CLIC1_RAT	sp|Q6MG61|CLIC1_RAT	Chloride intracellular channel protein 1	Clic1
0.636065	27.8605	27.2244	+	LAR_CNTN1&6	1394800000	1.74584	0.0296625	0.609517	3.07448	sp|Q6P502|TCPG_RAT	sp|Q6P502|TCPG_RAT	T-complex protein 1 subunit gamma (TCP-1-gamma) (CCT-gamma)	Cct3
0.78594	26.0082	25.2223	+	LAR_CNTN1&6	227710000	3.34708	0.00114129	0.854961	6.18981	sp|Q6P6R2|DLDH_RAT	sp|Q6P6R2|DLDH_RAT	Dihydrolipoyl dehydrogenase, mitochondrial (EC 1.8.1.4) (Dihydrolipoamide dehydrogenase)	Dld
0.485147	26.6351	26.1499	+	LAR_CNTN1&6	528370000	1.63958	0.0370756	0.436125	2.90169	sp|Q6P791|LTOR1_RAT	sp|Q6P791|LTOR1_RAT	Ragulator complex protein LAMTOR1 (Late endosomal/lysosomal adaptor and MAPK and MTOR activator 1) (Lipid raft adaptor protein p18)	Lamtor1
4.8885	26.8837	21.9952	+	LAR_CNTN1&6	202050000	6.73366	1.89371e-06	4.8666	20.1662	sp|Q6P7S1|ASAH1_RAT;tr|A0A0G2K8T0|A0A0G2K8T0_RAT	sp|Q6P7S1|ASAH1_RAT;tr|A0A0G2K8T0|A0A0G2K8T0_RAT	Acid ceramidase (AC) (ACDase) (Acid CDase) (EC 3.5.1.23) (Acylsphingosine deacylase) (N-acylethanolamine hydrolase ASAH1) (EC 3.5.1.-) (N-acylsphingosine amidohydrolase) [Cleaved into: Acid ceramidase subunit alpha; Acid ceramidase subunit beta]	Asah1
1.66781	25.9884	24.3206	+	LAR_CNTN1&6	186000000	4.47748	0.000120421	1.72479	9.34807	sp|Q6P9U8|EIF3H_RAT;tr|D3ZL77|D3ZL77_RAT	sp|Q6P9U8|EIF3H_RAT;tr|D3ZL77|D3ZL77_RAT	Eukaryotic translation initiation factor 3 subunit H (eIF3h) (Eukaryotic translation initiation factor 3 subunit 3) (eIF-3-gamma) (eIF3 p40 subunit)	Eif3h
1.02301	36.2981	35.2751	+	LAR_CNTN1&6	316620000000	1.89939	0.021571	1.03513	3.32909	sp|Q6P9V9|TBA1B_RAT;sp|Q5XIF6|TBA4A_RAT	sp|Q6P9V9|TBA1B_RAT;sp|Q5XIF6|TBA4A_RAT	Tubulin alpha-1B chain (Alpha-tubulin 2) (Tubulin alpha-2 chain) [Cleaved into: Detyrosinated tubulin alpha-1B chain]	Tuba1b
3.08249	27.4026	24.3201	+	LAR_CNTN1&6	281500000	1.69375	0.0330253	3.36909	2.98945	sp|Q6PCT3|TPD54_RAT	sp|Q6PCT3|TPD54_RAT	Tumor protein D54 (Tumor protein D52-like 2)	Tpd52l2
1.49076	27.6178	26.127	+	LAR_CNTN1&6	810190000	4.65151	8.44833e-05	1.48054	9.93662	sp|Q6PEC4|SKP1_RAT;tr|A0A0G2K4X8|A0A0G2K4X8_RAT	sp|Q6PEC4|SKP1_RAT;tr|A0A0G2K4X8|A0A0G2K4X8_RAT	S-phase kinase-associated protein 1 (Cyclin-A/CDK2-associated protein p19) (S-phase kinase-associated protein 1A) (p19A) (p19skp1)	Skp1
3.24953	26.0921	22.8426	+	LAR_CNTN1&6	133460000	2.81541	0.00333511	3.75799	5.02046	sp|Q6TMG5|NEMO_RAT	sp|Q6TMG5|NEMO_RAT	NF-kappa-B essential modulator (NEMO) (IkB kinase-associated protein 1) (IKKAP1) (Inhibitor of nuclear factor kappa-B kinase subunit gamma) (I-kappa-B kinase subunit gamma) (IKK-gamma) (IKKG) (IkB kinase subunit gamma) (NF-kappa-B essential modifier)	Ikbkg
1.94019	31.3252	29.385	+	LAR_CNTN1&6	27758000000	2.08196	0.01482	1.91687	3.64062	sp|Q6TUG0|DJB11_RAT	sp|Q6TUG0|DJB11_RAT	DnaJ homolog subfamily B member 11 (ER-associated DNAJ) (ER-associated Hsp40 co-chaperone) (Endoplasmic reticulum DNA J domain-containing protein 3) (ER-resident protein ERdj3) (ERdj3) (ERj3p) (Liver regeneration-related protein LRRGT00084)	Dnajb11
4.16186	26.7484	22.5866	+	LAR_CNTN1&6	89172000	5.2527	2.62809e-05	4.4373	12.2328	tr|Q66HF3|Q66HF3_RAT;sp|Q6UPE1|ETFD_RAT	tr|Q66HF3|Q66HF3_RAT;sp|Q6UPE1|ETFD_RAT	Electron transfer flavoprotein-ubiquinone oxidoreductase (ETF-QO) (EC 1.5.5.1)	Etfdh
3.42644	25.8766	22.4501	+	LAR_CNTN1&6	25822000	4.6414	8.62447e-05	3.38977	9.90158	sp|Q6YDN7|CDC26_RAT	sp|Q6YDN7|CDC26_RAT	Anaphase-promoting complex subunit CDC26 (Cell division cycle protein 26 homolog) (Protein BWK-2)	Cdc26
1.12304	27.5576	26.4345	+	LAR_CNTN1&6	650490000	4.96939	4.54139e-05	1.07967	11.0969	sp|Q792I0|LIN7C_RAT;tr|F1LQV9|F1LQV9_RAT;tr|M0R7K1|M0R7K1_RAT;sp|Q9Z250|LIN7A_RAT;sp|Q9Z252|LIN7B_RAT	sp|Q792I0|LIN7C_RAT	Protein lin-7 homolog C (Lin-7C) (Mammalian lin-seven protein 3) (MALS-3) (Vertebrate lin-7 homolog 3) (Veli-3)	Lin7c
0.931643	29.6912	28.7595	+	LAR_CNTN1&6	4100200000	4.82474	5.98434e-05	0.954183	10.5547	sp|Q794E4|HNRPF_RAT	sp|Q794E4|HNRPF_RAT	Heterogeneous nuclear ribonucleoprotein F (hnRNP F) [Cleaved into: Heterogeneous nuclear ribonucleoprotein F, N-terminally processed]	Hnrnpf
1.44311	28.7638	27.3207	+	LAR_CNTN1&6	1909500000	4.60344	9.31445e-05	1.46196	9.77091	sp|Q794F9|4F2_RAT;tr|A0A0H2UHQ0|A0A0H2UHQ0_RAT	sp|Q794F9|4F2_RAT;tr|A0A0H2UHQ0|A0A0H2UHQ0_RAT	4F2 cell-surface antigen heavy chain (4F2hc) (Solute carrier family 3 member 2) (CD antigen CD98)	Slc3a2
1.88252	28.5034	26.6209	+	LAR_CNTN1&6	1003900000	5.97381	7.27828e-06	1.80002	15.6284	sp|Q7M0E3|DEST_RAT;tr|D4A315|D4A315_RAT	sp|Q7M0E3|DEST_RAT;tr|D4A315|D4A315_RAT	Destrin (Actin-depolymerizing factor) (ADF)	Dstn
1.66118	27.9171	26.2559	+	LAR_CNTN1&6	519900000	2.63108	0.00487672	2.01154	4.65127	sp|Q7TSE9|HAX1_RAT;tr|M0RC50|M0RC50_RAT;tr|M0R639|M0R639_RAT;tr|A0A096MKE1|A0A096MKE1_RAT;tr|A0A096MJ14|A0A096MJ14_RAT;tr|A0A096MK08|A0A096MK08_RAT	sp|Q7TSE9|HAX1_RAT;tr|M0RC50|M0RC50_RAT;tr|M0R639|M0R639_RAT	HCLS1-associated protein X-1 (HS1-associating protein X-1) (HAX-1) (HS1-binding protein 1) (HSP1BP-1)	Hax1
2.13078	24.5356	22.4048	+	LAR_CNTN1&6	11945000	2.52776	0.00602074	1.92449	4.45145	tr|A0A0G2K7W8|A0A0G2K7W8_RAT;tr|F1M9G8|F1M9G8_RAT;sp|Q8K3P7|HINT3_RAT	tr|A0A0G2K7W8|A0A0G2K7W8_RAT;tr|F1M9G8|F1M9G8_RAT;sp|Q8K3P7|HINT3_RAT	Histidine triad nucleotide-binding protein 3	Hint3
2.32196	25.8292	23.5073	+	LAR_CNTN1&6	160100000	2.14571	0.0130235	2.57889	3.75196	sp|Q8K4D8|AL1A3_RAT;sp|Q63639|AL1A2_RAT	sp|Q8K4D8|AL1A3_RAT	Aldehyde dehydrogenase family 1 member A3 (EC 1.2.1.36) (Aldehyde dehydrogenase 6) (Retinaldehyde dehydrogenase 3) (RALDH-3) (RalDH3)	Aldh1a3
0.686827	23.5093	22.8225	+	LAR_CNTN1&6	56575000	2.26463	0.0102409	0.807603	3.96352	tr|F1M836|F1M836_RAT;sp|Q8VHF0|MARK3_RAT;tr|A0A0G2JU56|A0A0G2JU56_RAT;tr|A0A1B0GWN5|A0A1B0GWN5_RAT	tr|F1M836|F1M836_RAT;sp|Q8VHF0|MARK3_RAT;tr|A0A0G2JU56|A0A0G2JU56_RAT;tr|A0A1B0GWN5|A0A1B0GWN5_RAT	Non-specific serine/threonine protein kinase (EC 2.7.11.1)	Mark3
3.85352	27.1337	23.2802	+	LAR_CNTN1&6	452700000	2.40509	0.00770337	3.67926	4.2204	sp|Q8VHK0|ACOT8_RAT;tr|F7F557|F7F557_RAT	sp|Q8VHK0|ACOT8_RAT;tr|F7F557|F7F557_RAT	Acyl-coenzyme A thioesterase 8 (Acyl-CoA thioesterase 8) (EC 3.1.2.1) (EC 3.1.2.11) (EC 3.1.2.2) (EC 3.1.2.3) (EC 3.1.2.5) (Choloyl-coenzyme A thioesterase) (EC 3.1.2.27) (Peroxisomal acyl-coenzyme A thioester hydrolase 1) (PTE-1) (Peroxisomal long-chain acyl-CoA thioesterase 1)	Acot8
2.71109	24.7503	22.0392	+	LAR_CNTN1&6	25335000	2.78493	0.00354532	2.43135	4.95825	sp|Q8VI04|ASGL1_RAT	sp|Q8VI04|ASGL1_RAT	Isoaspartyl peptidase/L-asparaginase (EC 3.4.19.5) (EC 3.5.1.1) (Asparaginase-like protein 1) (Asparaginase-like sperm autoantigen) (Beta-aspartyl-peptidase) (Glial asparaginase) (Isoaspartyl dipeptidase) (L-asparagine amidohydrolase) [Cleaved into: Isoaspartyl peptidase/L-asparaginase alpha chain; Isoaspartyl peptidase/L-asparaginase beta chain]	Asrgl1
1.48735	27.936	26.4486	+	LAR_CNTN1&6	896860000	2.34261	0.00877596	1.48183	4.10515	sp|Q91XU1|QKI_RAT;tr|A0A0G2JUS0|A0A0G2JUS0_RAT;tr|D4A2X0|D4A2X0_RAT;tr|F1LMH5|F1LMH5_RAT;tr|A0A0G2JXZ5|A0A0G2JXZ5_RAT	sp|Q91XU1|QKI_RAT;tr|A0A0G2JUS0|A0A0G2JUS0_RAT;tr|D4A2X0|D4A2X0_RAT;tr|F1LMH5|F1LMH5_RAT;tr|A0A0G2JXZ5|A0A0G2JXZ5_RAT	Protein quaking (RqkI)	Qki
4.18985	31.0791	26.8892	+	LAR_CNTN1&6	2316100000	6.07525	6.14253e-06	4.15922	16.1719	sp|Q920L2|SDHA_RAT	sp|Q920L2|SDHA_RAT	Succinate dehydrogenase [ubiquinone] flavoprotein subunit, mitochondrial (EC 1.3.5.1) (Flavoprotein subunit of complex II) (Fp)	Sdha
0.720285	25.8544	25.1341	+	LAR_CNTN1&6	315000000	1.81912	0.0254365	0.731896	3.19521	sp|Q920R3|FADS1_RAT	sp|Q920R3|FADS1_RAT	Acyl-CoA (8-3)-desaturase (EC 1.14.19.44) (Delta(5) fatty acid desaturase) (D5D) (Delta(5) desaturase) (Delta-5 desaturase) (Fatty acid desaturase 1)	Fads1
2.93088	29.2492	26.3183	+	LAR_CNTN1&6	735020000	3.88977	0.000384008	3.23123	7.57545	sp|Q99068|AMRP_RAT	sp|Q99068|AMRP_RAT	Alpha-2-macroglobulin receptor-associated protein (Alpha-2-MRAP) (Gp330-binding 45 kDa protein) (Low density lipoprotein receptor-related protein-associated protein 1) (RAP)	Lrpap1
4.07294	26.8073	22.7344	+	LAR_CNTN1&6	60940000	3.55949	0.000743069	4.10206	6.70666	sp|Q99MB4|CBWD1_RAT	sp|Q99MB4|CBWD1_RAT	COBW domain-containing protein 1 (Cobalamin synthase W domain-containing protein 1)	Cbwd1
1.85236	25.5771	23.7247	+	LAR_CNTN1&6	229890000	1.68619	0.0335664	2.60896	2.97718	sp|Q99P39|NFS1_RAT;tr|Q3MHT2|Q3MHT2_RAT	sp|Q99P39|NFS1_RAT;tr|Q3MHT2|Q3MHT2_RAT	Cysteine desulfurase, mitochondrial (EC 2.8.1.7)	Nfs1
4.62959	26.9525	22.3229	+	LAR_CNTN1&6	85218000	5.43804	1.89471e-05	4.5782	13.0326	sp|Q99PD6|TGFI1_RAT	sp|Q99PD6|TGFI1_RAT	Transforming growth factor beta-1-induced transcript 1 protein (Androgen receptor-associated protein of 55 kDa) (Hydrogen peroxide-inducible clone 5 protein) (Hic-5)	Tgfb1i1
3.46187	27.3439	23.8821	+	LAR_CNTN1&6	319850000	2.78182	0.00356544	3.81707	4.95193	tr|M0R961|M0R961_RAT;sp|Q99PF5|FUBP2_RAT;tr|A0A0G2K2B3|A0A0G2K2B3_RAT	tr|M0R961|M0R961_RAT;sp|Q99PF5|FUBP2_RAT;tr|A0A0G2K2B3|A0A0G2K2B3_RAT	Far upstream element-binding protein 2 (KH-type splicing regulatory protein, isoform CRA_b)	Khsrp
3.80329	26.8433	23.04	+	LAR_CNTN1&6	136670000	1.74108	0.0299544	3.64453	3.06669	sp|Q9EPC6|PROF2_RAT;tr|D3ZDU5|D3ZDU5_RAT	sp|Q9EPC6|PROF2_RAT;tr|D3ZDU5|D3ZDU5_RAT	Profilin-2 (Profilin II)	Pfn2
0.935295	25.9786	25.0433	+	LAR_CNTN1&6	277570000	2.72668	0.00397659	0.892465	4.84064	tr|A0A0G2K613|A0A0G2K613_RAT;sp|Q9EPH2|MRP_RAT	tr|A0A0G2K613|A0A0G2K613_RAT;sp|Q9EPH2|MRP_RAT	MARCKS-related protein	Marcksl1
1.99011	24.0117	22.0215	+	LAR_CNTN1&6	31523000	1.73427	0.0303723	1.90777	3.05555	tr|D4ABK9|D4ABK9_RAT;tr|D3ZWB2|D3ZWB2_RAT;sp|Q9EQG6|KDIS_RAT	tr|D4ABK9|D4ABK9_RAT;tr|D3ZWB2|D3ZWB2_RAT;sp|Q9EQG6|KDIS_RAT	Kinase D-interacting substrate of 220 kDa	Kidins220
3.35642	25.3351	21.9787	+	LAR_CNTN1&6	299930000	2.43937	0.00721129	3.08426	4.28432	tr|Q642E6|Q642E6_RAT;sp|Q9EQV6|TPP1_RAT	tr|Q642E6|Q642E6_RAT;sp|Q9EQV6|TPP1_RAT	Tripeptidyl aminopeptidase (EC 3.4.14.9) (Tripeptidyl-peptidase 1) (Tripeptidyl-peptidase I)	Tpp1
2.44087	24.8991	22.4582	+	LAR_CNTN1&6	16970000	2.16181	0.0126292	2.00237	3.78031	sp|Q9EQZ1|T22D3_RAT;tr|A0A0G2K4L6|A0A0G2K4L6_RAT;tr|D3ZDW3|D3ZDW3_RAT;tr|D3Z8M8|D3Z8M8_RAT	sp|Q9EQZ1|T22D3_RAT	TSC22 domain family protein 3 (Glucocorticoid-induced leucine zipper protein)	Tsc22d3
4.03652	25.9986	21.9621	+	LAR_CNTN1&6	57257000	4.09826	0.000251217	3.91527	8.16883	sp|Q9ER34|ACON_RAT	sp|Q9ER34|ACON_RAT	Aconitate hydratase, mitochondrial (Aconitase) (EC 4.2.1.3) (Citrate hydro-lyase)	Aco2
1.24082	26.4055	25.1646	+	LAR_CNTN1&6	362820000	3.66726	0.00059884	1.27268	6.98106	sp|Q9ES21|SAC1_RAT	sp|Q9ES21|SAC1_RAT	Phosphatidylinositol-3-phosphatase SAC1 (EC 3.1.3.64) (Phosphatidylinositol-4-phosphate phosphatase) (Suppressor of actin mutations 1-like protein)	Sacm1l
1.21719	23.9069	22.6897	+	LAR_CNTN1&6	38722000	1.82076	0.02537	1.54326	3.19793	sp|Q9ESZ0|XRCC1_RAT	sp|Q9ESZ0|XRCC1_RAT	DNA repair protein XRCC1 (X-ray repair cross-complementing protein 1)	Xrcc1
1.35615	24.0635	22.7073	+	LAR_CNTN1&6	54940000	1.50142	0.049462	1.65583	2.68043	sp|Q9JHL4|DBNL_RAT	sp|Q9JHL4|DBNL_RAT	Drebrin-like protein (Actin-binding protein 1) (Abp1) (SH3 domain-containing protein 7)	Dbnl
1.44681	26.9693	25.5225	+	LAR_CNTN1&6	525230000	3.3361	0.00116232	1.2723	6.16392	sp|Q9JHY2|SFXN3_RAT;tr|G3V804|G3V804_RAT	sp|Q9JHY2|SFXN3_RAT;tr|G3V804|G3V804_RAT	Sideroflexin-3	Sfxn3
7.96545	30.3741	22.4087	+	LAR_CNTN1&6	1084700000	4.05613	0.0002749	7.67721	8.04593	sp|Q9JJ31|CUL5_RAT;tr|A0A0H2UHG3|A0A0H2UHG3_RAT	sp|Q9JJ31|CUL5_RAT;tr|A0A0H2UHG3|A0A0H2UHG3_RAT	Cullin-5 (CUL-5) (Vasopressin-activated calcium-mobilizing receptor 1) (VACM-1)	Cul5
1.47073	28.6741	27.2034	+	LAR_CNTN1&6	1458100000	2.5117	0.00621254	1.50099	4.42083	sp|Q9JJ54|HNRPD_RAT;tr|M0R9X3|M0R9X3_RAT	sp|Q9JJ54|HNRPD_RAT	Heterogeneous nuclear ribonucleoprotein D0 (hnRNP D0) (AU-rich element RNA-binding protein 1)	Hnrnpd
0.534132	26.4056	25.8714	+	LAR_CNTN1&6	489380000	2.86699	0.00302582	0.531861	5.12687	sp|Q9JLA3|UGGG1_RAT	sp|Q9JLA3|UGGG1_RAT	UDP-glucose:glycoprotein glucosyltransferase 1 (UGT1) (rUGT1) (EC 2.4.1.-) (UDP--Glc:glycoprotein glucosyltransferase) (UDP-glucose ceramide glucosyltransferase-like 1)	Uggt1
4.05408	25.9212	21.8671	+	LAR_CNTN1&6	47169000	4.44937	0.000127038	3.81678	9.25593	sp|Q9JLJ3|AL9A1_RAT;tr|A0A0G2JSI1|A0A0G2JSI1_RAT	sp|Q9JLJ3|AL9A1_RAT;tr|A0A0G2JSI1|A0A0G2JSI1_RAT	4-trimethylaminobutyraldehyde dehydrogenase (TMABA-DH) (TMABADH) (EC 1.2.1.47) (Aldehyde dehydrogenase family 9 member A1) (EC 1.2.1.3) (Gamma-aminobutyraldehyde dehydrogenase) (EC 1.2.1.19)	Aldh9a1
2.36324	28.115	25.7518	+	LAR_CNTN1&6	693790000	2.76153	0.00371924	2.17897	4.9108	tr|A0A0G2K7K2|A0A0G2K7K2_RAT;sp|Q9JM53|AIFM1_RAT	tr|A0A0G2K7K2|A0A0G2K7K2_RAT;sp|Q9JM53|AIFM1_RAT	Apoptosis-inducing factor 1, mitochondrial (Programmed cell death 8, isoform CRA_a)	Aifm1
2.85835	27.5802	24.7218	+	LAR_CNTN1&6	290820000	2.0524	0.0156495	2.82668	3.58948	sp|Q9JMB5|ADRM1_RAT	sp|Q9JMB5|ADRM1_RAT	Proteasomal ubiquitin receptor ADRM1 (110 kDa cell membrane glycoprotein) (Gp110) (Adhesion-regulating molecule 1) (ARM-1) (Rpn13 homolog)	Adrm1
2.35357	28.092	25.7385	+	LAR_CNTN1&6	510490000	4.2128	0.000203128	2.60944	8.51087	tr|G3V7G0|G3V7G0_RAT;sp|Q9QXU8|DC1L1_RAT	tr|G3V7G0|G3V7G0_RAT;sp|Q9QXU8|DC1L1_RAT	Dynein light intermediate chain	Dync1li1
3.18894	28.4975	25.3085	+	LAR_CNTN1&6	762850000	5.61921	1.36938e-05	3.14294	13.8612	tr|F1LNT5|F1LNT5_RAT;sp|Q9QZA1|PHLA1_RAT	tr|F1LNT5|F1LNT5_RAT;sp|Q9QZA1|PHLA1_RAT	Pleckstrin homology-like domain family A member 1 (Pleckstrin homology-like domain, family A, member 1, isoform CRA_a)	Phlda1
3.02685	25.5367	22.5098	+	LAR_CNTN1&6	77878000	2.79962	0.00343774	3.21357	4.98818	tr|Q5PPG2|Q5PPG2_RAT;sp|Q9R0J8|LGMN_RAT	tr|Q5PPG2|Q5PPG2_RAT;sp|Q9R0J8|LGMN_RAT	Asparaginyl endopeptidase (EC 3.4.22.34) (Legumain) (Protease, cysteine 1)	Lgmn
2.73699	26.1705	23.4335	+	LAR_CNTN1&6	189990000	1.83338	0.024718	2.67754	3.21886	sp|Q9R0T3|DNJC3_RAT	sp|Q9R0T3|DNJC3_RAT	DnaJ homolog subfamily C member 3 (Interferon-induced, double-stranded RNA-activated protein kinase inhibitor) (Protein kinase inhibitor of 58 kDa) (Protein kinase inhibitor p58)	Dnajc3
2.84339	29.0304	26.187	+	LAR_CNTN1&6	679200000	2.46398	0.00687626	2.81841	4.3305	tr|G3V9P0|G3V9P0_RAT;sp|Q9WTV5|PSMD9_RAT	tr|G3V9P0|G3V9P0_RAT;sp|Q9WTV5|PSMD9_RAT	26S proteasome non-ATPase regulatory subunit 9 (26S proteasome regulatory subunit p27)	Psmd9
2.04289	25.0614	23.0185	+	LAR_CNTN1&6	28992000	2.23912	0.010748	2.25966	3.91769	sp|Q9WU49|CHSP1_RAT	sp|Q9WU49|CHSP1_RAT	Calcium-regulated heat stable protein 1 (Calcium-regulated heat-stable protein of 24 kDa) (CRHSP-24)	Carhsp1
2.76846	25.0709	22.3025	+	LAR_CNTN1&6	77354000	3.83817	0.00043067	2.41824	7.43416	tr|F1LP21|F1LP21_RAT;sp|Q9WVA1|TIM8A_RAT;tr|F1M556|F1M556_RAT;tr|D3ZV76|D3ZV76_RAT	tr|F1LP21|F1LP21_RAT;sp|Q9WVA1|TIM8A_RAT;tr|F1M556|F1M556_RAT;tr|D3ZV76|D3ZV76_RAT	Mitochondrial import inner membrane translocase subunit	Timm8a1
4.98605	27.6254	22.6394	+	LAR_CNTN1&6	406470000	2.50783	0.00625066	3.93751	4.41346	sp|Q9Z0V5|PRDX4_RAT	sp|Q9Z0V5|PRDX4_RAT	Peroxiredoxin-4 (EC 1.11.1.24) (Antioxidant enzyme AOE372) (Peroxiredoxin IV) (Prx-IV) (Thioredoxin peroxidase AO372) (Thioredoxin-dependent peroxide reductase A0372) (Thioredoxin-dependent peroxiredoxin 4)	Prdx4
1.84641	24.4887	22.6423	+	LAR_CNTN1&6	20105000	2.26957	0.0101517	1.52295	3.97242	tr|G3V8C4|G3V8C4_RAT;sp|Q9Z0W7|CLIC4_RAT;tr|F1M9X4|F1M9X4_RAT;sp|Q811Q2|CLIC6_RAT;tr|A0A0G2JTB6|A0A0G2JTB6_RAT	tr|G3V8C4|G3V8C4_RAT;sp|Q9Z0W7|CLIC4_RAT;tr|F1M9X4|F1M9X4_RAT;sp|Q811Q2|CLIC6_RAT;tr|A0A0G2JTB6|A0A0G2JTB6_RAT	Chloride intracellular channel protein	Clic4
2.47421	29.01	26.5358	+	LAR_CNTN1&6	3453900000	5.82093	9.5743e-06	2.56088	14.8419	sp|Q9Z1Z9|PDLI7_RAT	sp|Q9Z1Z9|PDLI7_RAT	PDZ and LIM domain protein 7 (LIM mineralization protein) (LMP) (Protein enigma)	Pdlim7
3.45496	25.8184	22.3635	+	LAR_CNTN1&6	274770000	2.88236	0.00293879	2.96043	5.15885	sp|Q9Z270|VAPA_RAT;tr|A0A0G2K8E6|A0A0G2K8E6_RAT	sp|Q9Z270|VAPA_RAT	Vesicle-associated membrane protein-associated protein A (VAMP-A) (VAMP-associated protein A) (VAP-A) (33 kDa VAMP-associated protein) (VAP-33)	Vapa
3.25179	25.9335	22.6817	+	LAR_CNTN1&6	110470000	3.18967	0.00154967	3.06364	5.82605	sp|Q9Z2P5|RIPK3_RAT	sp|Q9Z2P5|RIPK3_RAT	Receptor-interacting serine/threonine-protein kinase 3 (EC 2.7.11.1) (Homocysteine respondent protein HCYP2) (RIP-like protein kinase 3) (Receptor-interacting protein 3) (RIP-3)	Ripk3
0.573246	26.9038	26.3306	+	LAR_CNTN1&6	709510000	2.90235	0.00282419	0.555717	5.20063	tr|A0A0G2K0X9|A0A0G2K0X9_RAT;tr|G3V699|G3V699_RAT;sp|Q9Z2Q1|SC31A_RAT	tr|A0A0G2K0X9|A0A0G2K0X9_RAT;tr|G3V699|G3V699_RAT;sp|Q9Z2Q1|SC31A_RAT	Protein transport protein Sec31A	Sec31a
1.2304	26.2469	25.0165	+	LAR_CNTN1&6	430530000	2.15488	0.0128	1.48101	3.76809	tr|A0A096MK30|A0A096MK30_RAT;sp|O35763|MOES_RAT;tr|A0A0G2K095|A0A0G2K095_RAT	tr|A0A096MK30|A0A096MK30_RAT;sp|O35763|MOES_RAT	Moesin (Moesin, isoform CRA_a)	Msn
2.42395	27.9197	25.4958	+	LAR_CNTN1&6	592350000	5.34528	2.22536e-05	2.41352	12.6264	tr|A0A0G2JSK5|A0A0G2JSK5_RAT;sp|P49134|ITB1_RAT	tr|A0A0G2JSK5|A0A0G2JSK5_RAT;sp|P49134|ITB1_RAT	Integrin beta	Itgb1
1.10799	30.1539	29.0459	+	LAR_CNTN1&6	5061100000	4.38207	0.000143515	0.971681	9.0385	tr|A0A0G2JTG7|A0A0G2JTG7_RAT;sp|Q8VHV7|HNRH1_RAT;tr|Q499R8|Q499R8_RAT;tr|G3V9Q3|G3V9Q3_RAT	tr|A0A0G2JTG7|A0A0G2JTG7_RAT;sp|Q8VHV7|HNRH1_RAT;tr|Q499R8|Q499R8_RAT;tr|G3V9Q3|G3V9Q3_RAT	Heterogeneous nuclear ribonucleoprotein H (Heterogeneous nuclear ribonucleoprotein H1, isoform CRA_b)	Hnrnph1
3.3883	25.2341	21.8458	+	LAR_CNTN1&6	27285000	2.13851	0.0132078	2.58454	3.73931	tr|Q5BK72|Q5BK72_RAT;tr|A0A0G2JTT4|A0A0G2JTT4_RAT	tr|Q5BK72|Q5BK72_RAT;tr|A0A0G2JTT4|A0A0G2JTT4_RAT	RAB30, member RAS oncogene family	Rab30
1.48467	29.1853	27.7006	+	LAR_CNTN1&6	2011700000	3.40154	0.00102112	1.39475	6.31939	tr|A0A0G2JTW5|A0A0G2JTW5_RAT;tr|G3V8B6|G3V8B6_RAT;sp|O88761|PSMD1_RAT	tr|A0A0G2JTW5|A0A0G2JTW5_RAT;tr|G3V8B6|G3V8B6_RAT;sp|O88761|PSMD1_RAT	26S proteasome non-ATPase regulatory subunit 1	Psmd1
1.69082	29.3761	27.6853	+	LAR_CNTN1&6	2076600000	4.41784	0.000133777	1.70415	9.1535	tr|A0A0G2JVG3|A0A0G2JVG3_RAT;tr|M0RD14|M0RD14_RAT	tr|A0A0G2JVG3|A0A0G2JVG3_RAT;tr|M0RD14|M0RD14_RAT	Pyruvate kinase (EC 2.7.1.40)	Pkm
1.23496	28.2381	27.0031	+	LAR_CNTN1&6	1455900000	6.24002	4.54957e-06	1.21995	17.0934	tr|A0A0G2JVL6|A0A0G2JVL6_RAT;tr|F7EXQ7|F7EXQ7_RAT	tr|A0A0G2JVL6|A0A0G2JVL6_RAT;tr|F7EXQ7|F7EXQ7_RAT	NADH dehydrogenase [ubiquinone] 1 alpha subcomplex subunit 8	Ndufa8
4.71466	28.8211	24.1065	+	LAR_CNTN1&6	808900000	2.82624	0.0032628	4.98635	5.04271	tr|B4F7C9|B4F7C9_RAT;tr|A0A0G2JWH5|A0A0G2JWH5_RAT	tr|B4F7C9|B4F7C9_RAT;tr|A0A0G2JWH5|A0A0G2JWH5_RAT	Dolichyl-diphosphooligosaccharide--protein glycotransferase (EC 2.4.99.18)	Stt3a
1.05086	23.6933	22.6424	+	LAR_CNTN1&6	40507000	2.83682	0.0031989	1.13419	5.06447	tr|A0A0G2JXZ3|A0A0G2JXZ3_RAT;tr|D3ZZM6|D3ZZM6_RAT	tr|A0A0G2JXZ3|A0A0G2JXZ3_RAT	ATP-dependent helicase ATRX (EC 3.6.4.12) (Transcriptional regulator ATRX)	Atrx
3.84614	26.1182	22.2721	+	LAR_CNTN1&6	72972000	6.32277	4.09807e-06	3.82523	17.5749	tr|A0A0G2JY69|A0A0G2JY69_RAT;tr|G3V907|G3V907_RAT;sp|Q9QYU1|PEX19_RAT	tr|A0A0G2JY69|A0A0G2JY69_RAT;tr|G3V907|G3V907_RAT;sp|Q9QYU1|PEX19_RAT	Peroxin-19 (Peroxisomal biogenesis factor 19) (Peroxisomal farnesylated protein)	Pex19
4.10392	25.9093	21.8054	+	LAR_CNTN1&6	145950000	2.97327	0.00243299	3.68571	5.35063	tr|A0A0G2JYA2|A0A0G2JYA2_RAT;sp|Q9JHU5|ARFP1_RAT	tr|A0A0G2JYA2|A0A0G2JYA2_RAT;sp|Q9JHU5|ARFP1_RAT	ADP-ribosylation factor interacting protein 1, isoform CRA_b (Arfaptin-1)	Arfip1
3.61349	26.0786	22.4651	+	LAR_CNTN1&6	152850000	3.39742	0.00102544	2.91706	6.30951	tr|A0A0G2JYD8|A0A0G2JYD8_RAT;tr|G3V7U6|G3V7U6_RAT;sp|Q8R4C0|CAN5_RAT	tr|A0A0G2JYD8|A0A0G2JYD8_RAT;tr|G3V7U6|G3V7U6_RAT;sp|Q8R4C0|CAN5_RAT	Calpain-5	Capn5
1.18262	24.1196	22.937	+	LAR_CNTN1&6	56773000	1.70627	0.0322329	1.52651	3.00983	tr|A0A0G2JYL4|A0A0G2JYL4_RAT;tr|D3ZGT6|D3ZGT6_RAT	tr|A0A0G2JYL4|A0A0G2JYL4_RAT;tr|D3ZGT6|D3ZGT6_RAT	Procollagen-proline 4-dioxygenase (EC 1.14.11.2)	P4ha2
1.85678	25.0584	23.2016	+	LAR_CNTN1&6	63176000	1.67685	0.0342581	1.75257	2.962	tr|D4ABJ4|D4ABJ4_RAT;tr|A0A0G2JZ40|A0A0G2JZ40_RAT	tr|D4ABJ4|D4ABJ4_RAT;tr|A0A0G2JZ40|A0A0G2JZ40_RAT	RCG54895, isoform CRA_b (Reversion-inducing-cysteine-rich protein with kazal motifs)	Reck
4.48786	26.8411	22.3532	+	LAR_CNTN1&6	194390000	4.34636	0.000153963	4.41445	8.92492	tr|A0A0G2JZH8|A0A0G2JZH8_RAT;tr|Q7TQ85|Q7TQ85_RAT	tr|A0A0G2JZH8|A0A0G2JZH8_RAT;tr|Q7TQ85|Q7TQ85_RAT	Dihydrolipoamide acetyltransferase component of pyruvate dehydrogenase complex (EC 2.3.1.-)	Pdhx
0.857805	29.8072	28.9494	+	LAR_CNTN1&6	4945100000	2.88728	0.00291017	0.892332	5.16913	tr|A0A0G2JZI2|A0A0G2JZI2_RAT;tr|Q6TXE9|Q6TXE9_RAT	tr|A0A0G2JZI2|A0A0G2JZI2_RAT;tr|Q6TXE9|Q6TXE9_RAT	Glutamyl-tRNA synthetase (EC 6.1.1.15) (EC 6.1.1.17) (Prolyl-tRNA synthetase)	Eprs
2.68196	25.5141	22.8322	+	LAR_CNTN1&6	135430000	1.90183	0.0214757	2.94394	3.33319	tr|A0A0G2JZI5|A0A0G2JZI5_RAT	tr|A0A0G2JZI5|A0A0G2JZI5_RAT	26S proteasome non-ATPase regulatory subunit 10	Psmd10
3.3525	25.4435	22.091	+	LAR_CNTN1&6	26124000	2.24457	0.0106553	2.5628	3.92747	tr|F1LUA1|F1LUA1_RAT;tr|A0A0G2K051|A0A0G2K051_RAT	tr|F1LUA1|F1LUA1_RAT;tr|A0A0G2K051|A0A0G2K051_RAT	Early endosome antigen 1	Eea1
4.09964	26.6292	22.5296	+	LAR_CNTN1&6	117280000	6.80868	1.69359e-06	4.07252	20.6777	tr|A0A0G2K0W9|A0A0G2K0W9_RAT;sp|P48004|PSA7_RAT;tr|F1M6I7|F1M6I7_RAT	tr|A0A0G2K0W9|A0A0G2K0W9_RAT;sp|P48004|PSA7_RAT	Proteasome subunit alpha type	Psma7
3.43997	25.1896	21.7497	+	LAR_CNTN1&6	62738000	2.59758	0.00521492	2.97081	4.58593	tr|A0A0G2K2X3|A0A0G2K2X3_RAT;tr|Q4KLI7|Q4KLI7_RAT;tr|Q6TUF1|Q6TUF1_RAT	tr|A0A0G2K2X3|A0A0G2K2X3_RAT;tr|Q4KLI7|Q4KLI7_RAT;tr|Q6TUF1|Q6TUF1_RAT	Splicing factor 3a, subunit 3	Sf3a3
0.796345	23.4294	22.6331	+	LAR_CNTN1&6	43731000	1.57671	0.0421015	1.2456	2.80057	tr|A0A0G2K3N1|A0A0G2K3N1_RAT;tr|F1M8X9|F1M8X9_RAT	tr|A0A0G2K3N1|A0A0G2K3N1_RAT;tr|F1M8X9|F1M8X9_RAT	Golgi brefeldin A-resistant guanine nucleotide exchange factor 1	Gbf1
0.422031	27.1302	26.7081	+	LAR_CNTN1&6	1002700000	3.23218	0.00143208	0.466025	5.92275	tr|D4AEI5|D4AEI5_RAT;tr|A0A0G2K402|A0A0G2K402_RAT	tr|D4AEI5|D4AEI5_RAT;tr|A0A0G2K402|A0A0G2K402_RAT	Myelin expression factor 2	Myef2
1.32613	26.3966	25.0705	+	LAR_CNTN1&6	245650000	2.85483	0.00308778	1.2919	5.10167	tr|A0A0G2K428|A0A0G2K428_RAT;tr|D4A8U7|D4A8U7_RAT;sp|P28023|DCTN1_RAT	tr|A0A0G2K428|A0A0G2K428_RAT;tr|D4A8U7|D4A8U7_RAT;sp|P28023|DCTN1_RAT	Dynactin subunit 1	Dctn1
2.06124	26.0861	24.0249	+	LAR_CNTN1&6	183510000	1.9248	0.0204424	2.10451	3.37184	tr|G3V8B8|G3V8B8_RAT;tr|A0A0G2K435|A0A0G2K435_RAT	tr|G3V8B8|G3V8B8_RAT;tr|A0A0G2K435|A0A0G2K435_RAT	DnaJ heat shock protein family (Hsp40) member C7 (Dnajc7 protein)	Dnajc7
2.28087	24.5777	22.2968	+	LAR_CNTN1&6	29882000	2.5093	0.00623832	1.83405	4.41625	tr|A0A0G2K542|A0A0G2K542_RAT;tr|Q4V8I9|Q4V8I9_RAT	tr|A0A0G2K542|A0A0G2K542_RAT;tr|Q4V8I9|Q4V8I9_RAT	UTP--glucose-1-phosphate uridylyltransferase (EC 2.7.7.9)	Ugp2
1.88826	29.0291	27.1409	+	LAR_CNTN1&6	1223700000	2.80425	0.00340643	2.00368	4.99763	tr|A0A0G2K5E4|A0A0G2K5E4_RAT;tr|G3V6I5|G3V6I5_RAT	tr|A0A0G2K5E4|A0A0G2K5E4_RAT;tr|G3V6I5|G3V6I5_RAT	DnaJ heat shock protein family (Hsp40) member A3 (RCG49803, isoform CRA_a)	Dnaja3
3.1807	25.4167	22.236	+	LAR_CNTN1&6	90334000	2.29962	0.00959887	2.50416	4.02678	tr|E9PTW1|E9PTW1_RAT;tr|A0A0G2K5Q8|A0A0G2K5Q8_RAT	tr|E9PTW1|E9PTW1_RAT;tr|A0A0G2K5Q8|A0A0G2K5Q8_RAT	Secretory carrier-associated membrane protein (Secretory carrier membrane protein)	Scamp3
3.05702	24.7356	21.6786	+	LAR_CNTN1&6	22458000	3.46168	0.000913662	2.65933	6.4648	tr|A0A0G2K662|A0A0G2K662_RAT;sp|Q2VUH7|DIXC1_RAT	tr|A0A0G2K662|A0A0G2K662_RAT;sp|Q2VUH7|DIXC1_RAT	Dixin	Dixdc1
2.97661	25.3362	22.3596	+	LAR_CNTN1&6	38490000	2.51864	0.00612265	2.52143	4.43404	tr|Q5XHX3|Q5XHX3_RAT;tr|A0A0G2K6I4|A0A0G2K6I4_RAT	tr|Q5XHX3|Q5XHX3_RAT;tr|A0A0G2K6I4|A0A0G2K6I4_RAT	ENAH, actin regulator (Enabled homolog (Drosophila))	Enah
3.17271	25.9506	22.7779	+	LAR_CNTN1&6	153680000	1.86609	0.0231255	2.70087	3.27332	tr|G3V6E4|G3V6E4_RAT;tr|A0A0G2K756|A0A0G2K756_RAT;sp|Q7TNY6|GCP60_RAT	tr|G3V6E4|G3V6E4_RAT;tr|A0A0G2K756|A0A0G2K756_RAT;sp|Q7TNY6|GCP60_RAT	Golgi resident protein GCP60	Acbd3
1.79844	24.3969	22.5985	+	LAR_CNTN1&6	54163000	2.3391	0.00883539	1.87695	4.09872	tr|A1L1L6|A1L1L6_RAT;tr|A0A0G2K777|A0A0G2K777_RAT	tr|A1L1L6|A1L1L6_RAT;tr|A0A0G2K777|A0A0G2K777_RAT	Mitochondrial Rho GTPase (EC 3.6.5.-)	Rhot1
2.99911	25.1658	22.1667	+	LAR_CNTN1&6	45954000	2.8474	0.00312666	2.66445	5.0863	tr|A0A0G2K7W5|A0A0G2K7W5_RAT	tr|A0A0G2K7W5|A0A0G2K7W5_RAT	Activator of HSP90 ATPase homolog 2	Ahsa2
1.08459	26.2504	25.1658	+	LAR_CNTN1&6	225050000	3.27218	0.00132343	1.29439	6.01477	tr|A0A0G2K9P4|A0A0G2K9P4_RAT;sp|Q5PPJ9|SHLB2_RAT;tr|D4A7V1|D4A7V1_RAT	tr|A0A0G2K9P4|A0A0G2K9P4_RAT;sp|Q5PPJ9|SHLB2_RAT;tr|D4A7V1|D4A7V1_RAT	Endophilin-B2	Sh3glb2
1.32416	24.3277	23.0036	+	LAR_CNTN1&6	27312000	1.91064	0.0210698	1.04341	3.34798	tr|D3Z8C7|D3Z8C7_RAT;tr|A0A0G2KAW5|A0A0G2KAW5_RAT	tr|D3Z8C7|D3Z8C7_RAT;tr|A0A0G2KAW5|A0A0G2KAW5_RAT	USP1-associated factor 1 (WD repeat-containing protein 48)	Wdr48
1.62457	31.3373	29.7128	+	LAR_CNTN1&6	8399900000	7.28474	7.78127e-07	1.62658	24.2302	tr|A0A0G2QC41|A0A0G2QC41_RAT;tr|D3ZVD8|D3ZVD8_RAT	tr|A0A0G2QC41|A0A0G2QC41_RAT;tr|D3ZVD8|D3ZVD8_RAT	Histone deacetylase 6	Hdac6
1.20105	27.793	26.5919	+	LAR_CNTN1&6	1114300000	5.86814	8.78149e-06	1.23643	15.0807	tr|A0A0H2UHP9|A0A0H2UHP9_RAT;sp|Q9WVB1|RAB6A_RAT;tr|A0A0G2JT78|A0A0G2JT78_RAT;tr|F1LVC3|F1LVC3_RAT;tr|A0A0G2K201|A0A0G2K201_RAT;tr|D3ZZP2|D3ZZP2_RAT	tr|A0A0H2UHP9|A0A0H2UHP9_RAT;sp|Q9WVB1|RAB6A_RAT	RCG39700, isoform CRA_d (Ras-related protein Rab-6A)	Rab6a
2.31867	24.9816	22.6629	+	LAR_CNTN1&6	82299000	2.82474	0.00326918	2.33511	5.03961	tr|D4A6C6|D4A6C6_RAT;tr|A0A0U1RRU5|A0A0U1RRU5_RAT	tr|D4A6C6|D4A6C6_RAT;tr|A0A0U1RRU5|A0A0U1RRU5_RAT	TGF-beta-activated kinase 1/MAP3K7-binding protein 1	Tab1
1.14258	23.5852	22.4426	+	LAR_CNTN1&6	23682000	2.6065	0.00513101	1.19175	4.60327	tr|A0A140TAH1|A0A140TAH1_RAT;sp|Q9JJ50|HGS_RAT	tr|A0A140TAH1|A0A140TAH1_RAT;sp|Q9JJ50|HGS_RAT	Hepatocyte growth factor-regulated tyrosine kinase substrate	Hgs
5.03605	27.7323	22.6962	+	LAR_CNTN1&6	262540000	5.30365	2.37874e-05	5.0348	12.448	tr|A0A140TAI1|A0A140TAI1_RAT;sp|Q9JJP9|UBQL1_RAT	tr|A0A140TAI1|A0A140TAI1_RAT;sp|Q9JJP9|UBQL1_RAT	Ubiquilin 1, isoform CRA_a (Ubiquilin-1)	Ubqln1
2.84179	25.2129	22.3711	+	LAR_CNTN1&6	74493000	3.41107	0.00100261	2.4212	6.34229	tr|A9UMV9|A9UMV9_RAT	tr|A9UMV9|A9UMV9_RAT	Complex I-B14.5a (NADH dehydrogenase [ubiquinone] 1 alpha subcomplex subunit 7) (NADH-ubiquinone oxidoreductase subunit B14.5a)	Ndufa7
4.47374	26.8608	22.387	+	LAR_CNTN1&6	196250000	1.93647	0.02002	3.4454	3.39154	tr|B0BMT9|B0BMT9_RAT;tr|Q7TP12|Q7TP12_RAT	tr|B0BMT9|B0BMT9_RAT	Sqrdl protein (Sulfide quinone oxidoreductase) (Sulfide quinone reductase-like (Yeast), isoform CRA_a)	Sqor
0.579096	23.5307	22.9516	+	LAR_CNTN1&6	54833000	2.70935	0.00411424	0.669319	4.80598	tr|B0BN68|B0BN68_RAT	tr|B0BN68|B0BN68_RAT	Mitochondrial ribosomal protein S9 (Mrps9 protein)	Mrps9
2.39841	29.9067	27.5083	+	LAR_CNTN1&6	2514600000	4.01557	0.000296015	2.38796	7.92908	tr|B1WC02|B1WC02_RAT	tr|B1WC02|B1WC02_RAT	CTP synthase (EC 6.3.4.2) (UTP--ammonia ligase)	Ctps1
4.11258	28.4595	24.3469	+	LAR_CNTN1&6	285970000	4.01764	0.000295874	4.41815	7.93499	tr|B1WC34|B1WC34_RAT	tr|B1WC34|B1WC34_RAT	Glucosidase 2 subunit beta (Glucosidase II subunit beta)	Prkcsh
1.9329	24.0438	22.1109	+	LAR_CNTN1&6	25477000	2.0243	0.016614	1.50622	3.54111	tr|B1WC56|B1WC56_RAT;tr|D3ZVC6|D3ZVC6_RAT	tr|B1WC56|B1WC56_RAT;tr|D3ZVC6|D3ZVC6_RAT	Ribonucloprotein	Nhp2
2.12911	25.8107	23.6816	+	LAR_CNTN1&6	107500000	1.73407	0.0303723	2.05085	3.05522	tr|B1WC61|B1WC61_RAT	tr|B1WC61|B1WC61_RAT	Complex I assembly factor ACAD9, mitochondrial (Acyl-CoA dehydrogenase family member 9) (ACAD-9) (EC 1.3.8.-)	Acad9
0.686607	25.7092	25.0226	+	LAR_CNTN1&6	294700000	2.40522	0.00770337	0.589384	4.22064	tr|B2GUV5|B2GUV5_RAT;tr|A0A0G2KAG3|A0A0G2KAG3_RAT;tr|A0A0G2K2R1|A0A0G2K2R1_RAT;tr|Q8R2H0|Q8R2H0_RAT	tr|B2GUV5|B2GUV5_RAT	V-type proton ATPase subunit G	Atp6v1g1
2.25412	24.2116	21.9575	+	LAR_CNTN1&6	61643000	1.76333	0.0285895	1.79452	3.10319	tr|B2GV15|B2GV15_RAT	tr|B2GV15|B2GV15_RAT	Dihydrolipoamide acetyltransferase component of pyruvate dehydrogenase complex (EC 2.3.1.-)	Dbt
3.05529	27.3454	24.2901	+	LAR_CNTN1&6	238430000	4.94303	4.76719e-05	3.26824	10.9963	tr|B2RYA8|B2RYA8_RAT;tr|D4ABC2|D4ABC2_RAT;tr|A0A0G2JYE9|A0A0G2JYE9_RAT	tr|B2RYA8|B2RYA8_RAT;tr|D4ABC2|D4ABC2_RAT	DnaJ heat shock protein family (Hsp40) member B2 (LOC689593 protein)	Dnajb2
2.23271	26.6787	24.446	+	LAR_CNTN1&6	250760000	1.70313	0.0323556	2.33802	3.00473	tr|B2RYC9|B2RYC9_RAT	tr|B2RYC9|B2RYC9_RAT	Glucosylceramidase (EC 3.2.1.45)	Gba
1.47255	23.9326	22.4601	+	LAR_CNTN1&6	46882000	2.45991	0.00693141	1.31084	4.32284	tr|B2RYH5|B2RYH5_RAT	tr|B2RYH5|B2RYH5_RAT	Interleukin-1 receptor-associated kinase 1 (Interleukin-1 receptor-associated kinase 1 (Predicted)) (Irak1 protein)	Irak1
3.09188	24.5687	21.4769	+	LAR_CNTN1&6	15823000	4.40481	0.000136853	2.88434	9.11145	tr|B2RYJ3|B2RYJ3_RAT	tr|B2RYJ3|B2RYJ3_RAT	Cullin 4A (RGD1563853 protein)	Cul4a
6.49566	28.5978	22.1022	+	LAR_CNTN1&6	656710000	6.85146	1.57042e-06	6.44051	20.9749	tr|B2RYM3|B2RYM3_RAT	tr|B2RYM3|B2RYM3_RAT	Inter-alpha trypsin inhibitor, heavy chain 1 (Inter-alpha trypsin inhibitor, heavy chain 1 (Predicted), isoform CRA_a) (Itih1 protein)	Itih1
0.809614	27.1028	26.2932	+	LAR_CNTN1&6	739010000	1.50213	0.0494348	0.762458	2.68156	tr|B2RYP0|B2RYP0_RAT;tr|A0A0G2K6E0|A0A0G2K6E0_RAT;tr|Q5XIM3|Q5XIM3_RAT;sp|P62747|RHOB_RAT	tr|B2RYP0|B2RYP0_RAT;tr|A0A0G2K6E0|A0A0G2K6E0_RAT	Ras homolog family member C (Ras homolog gene family, member C)	Rhoc
0.9498	23.9171	22.9673	+	LAR_CNTN1&6	52364000	1.82442	0.0251864	1.38935	3.204	tr|B2RZB5|B2RZB5_RAT	tr|B2RZB5|B2RZB5_RAT	Charged multivesicular body protein 2A (Chromatin modifying protein 2A) (Similar to RIKEN cDNA 1500016L11 (Predicted), isoform CRA_c)	Chmp2a
3.50557	25.2847	21.7791	+	LAR_CNTN1&6	41051000	3.12095	0.00177975	2.96622	5.67208	tr|B4F765|B4F765_RAT	tr|B4F765|B4F765_RAT	Intraflagellar transport 27 (RAB, member of RAS oncogene family-like 4 (Predicted)) (Rabl4 protein)	Ift27
4.2135	26.204	21.9905	+	LAR_CNTN1&6	52136000	5.44171	1.88555e-05	4.20333	13.049	tr|B4F772|B4F772_RAT	tr|B4F772|B4F772_RAT	Heat shock 70kDa protein 4-like (Predicted), isoform CRA_b (Hspa4l protein)	Hspa4l
3.01903	25.4007	22.3817	+	LAR_CNTN1&6	140370000	3.4008	0.00102112	2.81856	6.31761	tr|B4F778|B4F778_RAT	tr|B4F778|B4F778_RAT	Replication factor C (Activator 1) 4 (Predicted), isoform CRA_a (Replication factor C subunit 4) (Rfc4 protein)	Rfc4
4.95028	27.6549	22.7046	+	LAR_CNTN1&6	207560000	6.72156	1.92402e-06	5.12173	20.0849	tr|B4F7A5|B4F7A5_RAT	tr|B4F7A5|B4F7A5_RAT	CD99 molecule (Xg blood group) (Cd99 protein) (RCG58573, isoform CRA_b)	Cd99
2.18065	24.3786	22.198	+	LAR_CNTN1&6	6071600	2.31087	0.00937845	1.94029	4.04722	tr|B5DEY8|B5DEY8_RAT;tr|F1LU14|F1LU14_RAT	tr|B5DEY8|B5DEY8_RAT	Sorting nexin	Snx6
1.53175	23.7133	22.1816	+	LAR_CNTN1&6	20886000	2.1449	0.0130313	1.98441	3.75053	tr|D3ZWU1|D3ZWU1_RAT;tr|B5DF71|B5DF71_RAT	tr|D3ZWU1|D3ZWU1_RAT;tr|B5DF71|B5DF71_RAT	Bromodomain containing 3 (Predicted), isoform CRA_b (Bromodomain-containing 3)	Brd3
2.23755	28.1455	25.908	+	LAR_CNTN1&6	592740000	5.77767	1.02606e-05	2.22756	14.6262	tr|B5DFB2|B5DFB2_RAT;tr|D4A250|D4A250_RAT	tr|B5DFB2|B5DFB2_RAT;tr|D4A250|D4A250_RAT	RB-binding protein 4, chromatin-remodeling factor (RCG30896) (Rbbp4 protein)	Rbbp4
5.29503	30.1816	24.8866	+	LAR_CNTN1&6	778320000	4.31384	0.000164375	5.53773	8.82254	tr|D3Z8P1|D3Z8P1_RAT	tr|D3Z8P1|D3Z8P1_RAT	Ring finger protein 7 (Ring finger protein 7 (Predicted))	Rnf7
0.717142	26.3482	25.6311	+	LAR_CNTN1&6	315240000	2.52291	0.00607989	0.826098	4.44218	tr|D3ZAN3|D3ZAN3_RAT	tr|D3ZAN3|D3ZAN3_RAT	Alpha glucosidase 2 alpha neutral subunit (Predicted) (Glucosidase II alpha subunit)	Ganab
1.60043	24.2362	22.6358	+	LAR_CNTN1&6	51029000	2.00257	0.0173817	1.74753	3.50387	tr|D4A1V5|D4A1V5_RAT;tr|D3ZJJ7|D3ZJJ7_RAT;tr|D3ZSN6|D3ZSN6_RAT;tr|D3ZYN2|D3ZYN2_RAT;tr|D3ZCG2|D3ZCG2_RAT;tr|D4ADI4|D4ADI4_RAT	tr|D4A1V5|D4A1V5_RAT;tr|D3ZJJ7|D3ZJJ7_RAT;tr|D3ZSN6|D3ZSN6_RAT;tr|D3ZYN2|D3ZYN2_RAT;tr|D3ZCG2|D3ZCG2_RAT;tr|D4ADI4|D4ADI4_RAT	Kinesin family member 21A	Kif21a
3.17538	25.7643	22.5889	+	LAR_CNTN1&6	65703000	3.33009	0.00117441	3.29769	6.14977	tr|D3ZCK2|D3ZCK2_RAT;tr|B4F776|B4F776_RAT	tr|D3ZCK2|D3ZCK2_RAT;tr|B4F776|B4F776_RAT	NFKB inhibitor interacting Ras-like protein 2 (Predicted), isoform CRA_a (NFKB inhibitor-interacting Ras-like 2)	Nkiras2
3.88241	26.6637	22.7813	+	LAR_CNTN1&6	204040000	3.9955	0.000309361	3.49141	7.87176	tr|D3ZCS3|D3ZCS3_RAT	tr|D3ZCS3|D3ZCS3_RAT	Poly(rC)-binding protein 4	Pcbp4
3.46517	25.5872	22.122	+	LAR_CNTN1&6	28406000	5.65328	1.29974e-05	3.36475	14.0225	tr|D3ZFQ3|D3ZFQ3_RAT	tr|D3ZFQ3|D3ZFQ3_RAT	Nucleotide-binding protein-like	Nubpl
0.479736	27.6784	27.1986	+	LAR_CNTN1&6	1418600000	2.58838	0.0053037	0.44517	4.56809	tr|D3ZH41|D3ZH41_RAT	tr|D3ZH41|D3ZH41_RAT	Cytoskeleton-associated protein 4 (Cytoskeleton-associated protein 4 (Predicted))	Ckap4
2.14506	24.477	22.332	+	LAR_CNTN1&6	72650000	4.94198	4.76719e-05	2.20629	10.9923	tr|D3ZHV7|D3ZHV7_RAT	tr|D3ZHV7|D3ZHV7_RAT	L-serine dehydratase-like (Serine dehydratase-like) (Serine dehydratase-like (Predicted))	Sdsl
1.10009	27.6105	26.5104	+	LAR_CNTN1&6	842760000	3.34869	0.00113908	1.052	6.19362	tr|D3ZJX5|D3ZJX5_RAT	tr|D3ZJX5|D3ZJX5_RAT	Mitochondrial import inner membrane translocase subunit TIM50	Timm50
4.39833	32.9044	28.5061	+	LAR_CNTN1&6	7166000000	8.95648	4.9708e-08	4.45731	42.1411	tr|D3ZPF0|D3ZPF0_RAT	tr|D3ZPF0|D3ZPF0_RAT	Four and a half LIM domains 3 (Four and a half LIM domains 3 (Predicted))	Fhl3
1.94328	24.4008	22.4576	+	LAR_CNTN1&6	44397000	2.86447	0.00303813	1.84904	5.12165	tr|D3ZPN3|D3ZPN3_RAT	tr|D3ZPN3|D3ZPN3_RAT	Myeloid leukemia factor 2 (Myeloid leukemia factor 2 (Predicted), isoform CRA_a)	Mlf2
1.17167	28.3062	27.1346	+	LAR_CNTN1&6	1189700000	2.98868	0.00235567	1.10201	5.38358	tr|D3ZPP2|D3ZPP2_RAT	tr|D3ZPP2|D3ZPP2_RAT	ADP-ribosylation factor-like GTPase 8A (Similar to ADP-ribosylation factor-like 10B (Predicted))	Arl8a
4.73859	26.5501	21.8115	+	LAR_CNTN1&6	140190000	4.8529	5.67164e-05	4.57117	10.6584	tr|D3ZQ57|D3ZQ57_RAT	tr|D3ZQ57|D3ZQ57_RAT	Plexin B2	Plxnb2
0.960415	23.6034	22.643	+	LAR_CNTN1&6	40055000	2.08256	0.01482	1.15528	3.64168	tr|D3ZQE8|D3ZQE8_RAT	tr|D3ZQE8|D3ZQE8_RAT	Exportin 5	Xpo5
1.26245	24.2168	22.9544	+	LAR_CNTN1&6	42882000	2.05839	0.0154543	1.37868	3.59981	tr|D3ZQP6|D3ZQP6_RAT	tr|D3ZQP6|D3ZQP6_RAT	Sema domain, immunoglobulin domain (Ig), and GPI membrane anchor, (Semaphorin) 7A (Predicted) (Semaphorin 7A (John Milton Hagen blood group))	Sema7a
4.66432	26.9585	22.2942	+	LAR_CNTN1&6	199020000	2.86388	0.00303813	4.19197	5.12042	tr|D3ZRX9|D3ZRX9_RAT	tr|D3ZRX9|D3ZRX9_RAT	Calponin (Fragment)	Cnn2
1.54874	26.5573	25.0086	+	LAR_CNTN1&6	258570000	3.01123	0.00224723	1.58847	5.43205	tr|D3ZS58|D3ZS58_RAT	tr|D3ZS58|D3ZS58_RAT	NADH dehydrogenase [ubiquinone] 1 alpha subcomplex subunit 2	Ndufa2
3.42954	26.222	22.7924	+	LAR_CNTN1&6	126920000	4.5846	9.67722e-05	3.56603	9.70661	tr|D3ZSA9|D3ZSA9_RAT	tr|D3ZSA9|D3ZSA9_RAT	Nodal modulator 1 (Similar to pM5 protein; DNA segment, Chr 7, ERATO Doi 156, expressed (Predicted))	Nomo1
1.37867	23.8829	22.5042	+	LAR_CNTN1&6	34306000	3.56493	0.0007352	1.25881	6.7203	tr|D3ZU21|D3ZU21_RAT	tr|D3ZU21|D3ZU21_RAT	Progesterone immunomodulatory-binding factor 1	Pibf1
2.41863	26.6125	24.1938	+	LAR_CNTN1&6	236030000	6.73153	1.89371e-06	2.3571	20.1519	tr|D3ZU64|D3ZU64_RAT;tr|D3ZLS5|D3ZLS5_RAT	tr|D3ZU64|D3ZU64_RAT	VPS37B subunit of ESCRT-I (Vacuolar protein sorting 37B (Yeast) (Predicted), isoform CRA_b)	Vps37b
3.56187	28.9572	25.3953	+	LAR_CNTN1&6	627160000	6.75891	1.81667e-06	3.50608	20.3369	tr|D3ZU74|D3ZU74_RAT;tr|Q6AZ35|Q6AZ35_RAT;tr|G3V9V3|G3V9V3_RAT;sp|Q62871|DC1I2_RAT;tr|G3V792|G3V792_RAT;sp|Q63100|DC1I1_RAT	tr|D3ZU74|D3ZU74_RAT;tr|Q6AZ35|Q6AZ35_RAT;tr|G3V9V3|G3V9V3_RAT;sp|Q62871|DC1I2_RAT	Cytoplasmic dynein 1 intermediate chain 2 (Dynein, cytoplasmic, intermediate chain 2, isoform CRA_c)	Dync1i2
2.56023	24.0108	21.4506	+	LAR_CNTN1&6	24021000	5.60914	1.38798e-05	2.42288	13.8139	tr|D3ZU88|D3ZU88_RAT	tr|D3ZU88|D3ZU88_RAT	Similar to RIKEN cDNA 1700025G04 gene (Similar to RIKEN cDNA 1700025G04 gene (Predicted), isoform CRA_b)	RGD1309104
3.29619	26.354	23.0578	+	LAR_CNTN1&6	105680000	4.1659	0.000223714	3.39862	8.36939	tr|D3ZUB0|D3ZUB0_RAT	tr|D3ZUB0|D3ZUB0_RAT	Reticulocalbin 1 (Reticulocalbin 1 (Predicted), isoform CRA_a)	Rcn1
1.28643	23.8633	22.5769	+	LAR_CNTN1&6	40356000	1.88089	0.0224035	1.31481	3.29807	tr|D3ZWC6|D3ZWC6_RAT	tr|D3ZWC6|D3ZWC6_RAT	Syntrophin, basic 1 (Predicted) (Syntrophin, beta 1)	Sntb1
0.882742	27.6248	26.7421	+	LAR_CNTN1&6	1064100000	3.76232	0.000502502	0.766306	7.23028	tr|D3ZWZ6|D3ZWZ6_RAT;tr|Q7TP50|Q7TP50_RAT;tr|A0A0G2K0Y2|A0A0G2K0Y2_RAT	tr|D3ZWZ6|D3ZWZ6_RAT	Insulin-like growth factor 2 mRNA-binding protein 2 (Similar to IGF-II mRNA-binding protein 2 (Predicted))	Igf2bp2
5.84787	28.2791	22.4312	+	LAR_CNTN1&6	348820000	5.92865	7.85161e-06	5.87018	15.392	tr|D3ZY20|D3ZY20_RAT	tr|D3ZY20|D3ZY20_RAT	Protein-L-isoaspartate (D-aspartate) O-methyltransferase domain containing 2 (Predicted), isoform CRA_b (Protein-L-isoaspartate (D-aspartate) O-methyltransferase domain-containing 2)	Pcmtd2
1.64001	28.4271	26.7871	+	LAR_CNTN1&6	929550000	3.63014	0.000646028	1.67028	6.88558	tr|D4A0T0|D4A0T0_RAT	tr|D4A0T0|D4A0T0_RAT	Complex I-PDSW (NADH dehydrogenase [ubiquinone] 1 beta subcomplex subunit 10) (NADH-ubiquinone oxidoreductase PDSW subunit)	Ndufb10
5.7319	28.0131	22.2812	+	LAR_CNTN1&6	660910000	3.64077	0.000632832	5.50819	6.91282	tr|D4A1Y5|D4A1Y5_RAT	tr|D4A1Y5|D4A1Y5_RAT	Methenyltetrahydrofolate cyclohydrolase (EC 3.5.4.9)	Mthfd2
4.48215	27.4466	22.9644	+	LAR_CNTN1&6	102100000	4.126	0.000240317	4.725	8.25057	tr|D4A2G9|D4A2G9_RAT	tr|D4A2G9|D4A2G9_RAT	RAN-binding protein 1 (RCG36598)	Ranbp1
0.637127	25.3843	24.7472	+	LAR_CNTN1&6	279230000	1.70437	0.032337	0.645844	3.00675	tr|D4A3K2|D4A3K2_RAT	tr|D4A3K2|D4A3K2_RAT	SHC adaptor protein 4	Shc4
3.45288	25.2787	21.8259	+	LAR_CNTN1&6	15444000	4.66379	8.27816e-05	3.32977	9.97935	tr|D4A3P1|D4A3P1_RAT	tr|D4A3P1|D4A3P1_RAT	Ubiquilin 4 (Ubiquilin 4 (Predicted))	Ubqln4
2.92499	30.823	27.898	+	LAR_CNTN1&6	14535000000	2.44222	0.00717969	2.94194	4.28964	tr|D4A4H5|D4A4H5_RAT;tr|M0RAG8|M0RAG8_RAT	tr|D4A4H5|D4A4H5_RAT	Stromal cell derived factor 2 (Predicted), isoform CRA_b (Stromal cell-derived factor 2)	Sdf2
2.22603	24.8959	22.6699	+	LAR_CNTN1&6	22368000	2.30034	0.00959569	2.6169	4.02809	tr|D4A4W6|D4A4W6_RAT	tr|D4A4W6|D4A4W6_RAT	RCG20695, isoform CRA_b (SRA stem-loop-interacting RNA-binding protein)	Slirp
2.95196	25.5382	22.5862	+	LAR_CNTN1&6	67384000	2.07846	0.0149214	2.5508	3.63455	tr|D4A5T1|D4A5T1_RAT	tr|D4A5T1|D4A5T1_RAT	Splicing factor 3B subunit 5 (SF3b5)	Sf3b5
6.20716	27.886	21.6788	+	LAR_CNTN1&6	210720000	6.13434	5.55862e-06	6.09963	16.4968	tr|D4A629|D4A629_RAT	tr|D4A629|D4A629_RAT	Protein-L-isoaspartate (D-aspartate) O-methyltransferase domain-containing 1 (RCG30411, isoform CRA_b)	Pcmtd1
1.72472	24.3337	22.609	+	LAR_CNTN1&6	17737000	1.94679	0.0195972	1.7329	3.40898	tr|D4A6X4|D4A6X4_RAT	tr|D4A6X4|D4A6X4_RAT	Acylphosphatase (EC 3.6.1.7)	Acyp1
3.79829	26.4567	22.6584	+	LAR_CNTN1&6	96737000	2.98921	0.00235567	3.59896	5.38471	tr|D4A777|D4A777_RAT;tr|D4A5F0|D4A5F0_RAT	tr|D4A777|D4A777_RAT;tr|D4A5F0|D4A5F0_RAT	Family with sequence similarity 114, member A1	Fam114a1
3.65174	26.1671	22.5153	+	LAR_CNTN1&6	135450000	4.1885	0.000214324	3.4306	8.43731	tr|D4A7F2|D4A7F2_RAT	tr|D4A7F2|D4A7F2_RAT	Myc-binding protein (RCG31143)	Mycbp
4.19586	26.5602	22.3643	+	LAR_CNTN1&6	46504000	5.98326	7.22177e-06	4.04722	15.6783	tr|D4A7Z0|D4A7Z0_RAT	tr|D4A7Z0|D4A7Z0_RAT	WD and tetratricopeptide repeats 1 (WD and tetratricopeptide repeats 1 (Predicted))	Wdtc1
1.39899	25.7908	24.3918	+	LAR_CNTN1&6	213440000	1.58514	0.0414218	1.65469	2.81409	tr|D4A8G0|D4A8G0_RAT	tr|D4A8G0|D4A8G0_RAT	LSM12 homolog (Uncharacterized protein RGD1309441_predicted)	Lsm12
2.45384	24.2737	21.8199	+	LAR_CNTN1&6	37452000	2.38658	0.00800621	2.37003	4.18608	tr|D4A8X8|D4A8X8_RAT	tr|D4A8X8|D4A8X8_RAT	CTTNBP2 N-terminal like (Predicted), isoform CRA_a (CTTNBP2 N-terminal-like)	Cttnbp2nl
0.455315	26.0184	25.563	+	LAR_CNTN1&6	441550000	2.27441	0.0100921	0.522646	3.98115	tr|D4AAT4|D4AAT4_RAT	tr|D4AAT4|D4AAT4_RAT	Sm protein F	Snrpf
2.1497	25.3344	23.1847	+	LAR_CNTN1&6	99579000	2.44319	0.00717346	1.9879	4.29147	tr|D4ABD7|D4ABD7_RAT	tr|D4ABD7|D4ABD7_RAT	Thyroid hormone receptor interactor 11	Trip11
1.07616	28.4553	27.3792	+	LAR_CNTN1&6	1538000000	2.22211	0.0111484	1.04275	3.88728	tr|D4ACB8|D4ACB8_RAT	tr|D4ACB8|D4ACB8_RAT	CCT-theta (T-complex protein 1 subunit theta)	Cct8
4.17841	25.9835	21.8051	+	LAR_CNTN1&6	79598000	2.41236	0.00759618	3.29173	4.23391	tr|D4ACM2|D4ACM2_RAT	tr|D4ACM2|D4ACM2_RAT	MAD2 (Mitotic arrest deficient, homolog)-like 1 (Yeast) (Predicted), isoform CRA_a (Mitotic arrest deficient 2-like 1)	Mad2l1
1.91237	26.1436	24.2312	+	LAR_CNTN1&6	282140000	2.35221	0.00861034	2.34549	4.12276	tr|E9PT51|E9PT51_RAT	tr|E9PT51|E9PT51_RAT	DNA polymerase delta-interacting protein 2 (DNA-directed polymerase delta interacting protein 2)	Poldip2
3.19886	25.3929	22.194	+	LAR_CNTN1&6	28162000	2.08604	0.0147617	2.48775	3.64771	tr|E9PU11|E9PU11_RAT	tr|E9PU11|E9PU11_RAT	YTH N(6)-methyladenosine RNA-binding protein 2	Ythdf2
2.02149	26.1943	24.1728	+	LAR_CNTN1&6	352360000	2.21174	0.0113738	2.2393	3.86878	tr|F1LM47|F1LM47_RAT	tr|F1LM47|F1LM47_RAT	Succinate--CoA ligase [ADP-forming] subunit beta, mitochondrial (EC 6.2.1.5) (ATP-specific succinyl-CoA synthetase subunit beta) (A-SCS) (Succinyl-CoA synthetase beta-A chain) (SCS-betaA)	Sucla2
0.95059	27.4245	26.4739	+	LAR_CNTN1&6	947860000	5.02937	4.06313e-05	0.896282	11.3291	tr|F1LN91|F1LN91_RAT	tr|F1LN91|F1LN91_RAT	Tensin 3	Tns3
2.93017	25.0568	22.1266	+	LAR_CNTN1&6	74867000	2.15978	0.0126723	2.46521	3.77673	tr|F1LN92|F1LN92_RAT	tr|F1LN92|F1LN92_RAT	AFG3-like matrix AAA peptidase subunit 2	Afg3l2
5.61606	27.7709	22.1548	+	LAR_CNTN1&6	170810000	5.37326	2.11546e-05	5.35197	12.7477	tr|F1LPH1|F1LPH1_RAT;sp|P27321|ICAL_RAT;tr|A0A0G2JSY2|A0A0G2JSY2_RAT;tr|D3ZL24|D3ZL24_RAT;tr|O55154|O55154_RAT;tr|D4A129|D4A129_RAT	tr|F1LPH1|F1LPH1_RAT;sp|P27321|ICAL_RAT;tr|A0A0G2JSY2|A0A0G2JSY2_RAT;tr|D3ZL24|D3ZL24_RAT	Calpain inhibitor (Calpastatin)	Cast
4.31767	26.4224	22.1047	+	LAR_CNTN1&6	77297000	5.64372	1.31793e-05	4.43835	13.9771	tr|F1LPV0|F1LPV0_RAT;tr|F1LML0|F1LML0_RAT;tr|Q4KLM9|Q4KLM9_RAT	tr|F1LPV0|F1LPV0_RAT;tr|F1LML0|F1LML0_RAT;tr|Q4KLM9|Q4KLM9_RAT	Asparagine--tRNA ligase (EC 6.1.1.22)	Nars
1.23625	28.1428	26.9065	+	LAR_CNTN1&6	941900000	6.11726	5.66901e-06	1.23443	16.4022	tr|F1LQI1|F1LQI1_RAT;sp|O35952|GLO2_RAT	tr|F1LQI1|F1LQI1_RAT;sp|O35952|GLO2_RAT	Hydroxyacyl glutathione hydrolase (Hydroxyacylglutathione hydrolase, mitochondrial)	Hagh
1.43328	30.0139	28.5806	+	LAR_CNTN1&6	3858300000	4.52947	0.000108193	1.44534	9.52063	tr|F1LRL9|F1LRL9_RAT;sp|P15205|MAP1B_RAT	tr|F1LRL9|F1LRL9_RAT;sp|P15205|MAP1B_RAT	Microtubule-associated protein 1B (MAP-1B) (Neuraxin) [Cleaved into: MAP1B heavy chain; MAP1 light chain LC1]	Map1b
5.15413	27.3659	22.2118	+	LAR_CNTN1&6	273610000	5.45064	1.86069e-05	5.26984	13.0887	tr|F1LRT0|F1LRT0_RAT	tr|F1LRT0|F1LRT0_RAT	Latent-transforming growth factor beta-binding protein 3	Ltbp3
0.795691	26.1552	25.3595	+	LAR_CNTN1&6	418710000	3.18393	0.00156769	0.825332	5.81307	tr|F1LS86|F1LS86_RAT;tr|A0A0G2JVL8|A0A0G2JVL8_RAT;tr|A0A0G2JZH2|A0A0G2JZH2_RAT	tr|F1LS86|F1LS86_RAT;tr|A0A0G2JVL8|A0A0G2JVL8_RAT	Isoleucyl-tRNA synthetase (EC 6.1.1.5)	Iars
3.13582	25.1222	21.9864	+	LAR_CNTN1&6	62691000	3.78088	0.000483436	2.9594	7.27974	tr|F1LSC3|F1LSC3_RAT;tr|F1LM37|F1LM37_RAT	tr|F1LSC3|F1LSC3_RAT;tr|F1LM37|F1LM37_RAT	Splicing factor 1	Sf1
2.5358	23.9889	21.4531	+	LAR_CNTN1&6	17120000	3.70732	0.000556837	2.49802	7.08526	tr|F1LVL5|F1LVL5_RAT	tr|F1LVL5|F1LVL5_RAT	Shroom family member 4	Shroom4
1.23988	28.0428	26.8029	+	LAR_CNTN1&6	1034800000	4.52351	0.000108857	1.23499	9.5007	tr|F1LWE6|F1LWE6_RAT;tr|F1LRH1|F1LRH1_RAT;sp|Q8K3P4|MSI1H_RAT	tr|F1LWE6|F1LWE6_RAT	Musashi RNA-binding protein 2	Msi2
2.37799	24.822	22.444	+	LAR_CNTN1&6	57396000	2.04055	0.0160628	2.17755	3.56904	tr|F1LWM1|F1LWM1_RAT	tr|F1LWM1|F1LWM1_RAT	Slingshot protein phosphatase 1	Ssh1
2.92675	25.2529	22.3262	+	LAR_CNTN1&6	81882000	1.74847	0.0295168	2.51802	3.0788	tr|F1LXV3|F1LXV3_RAT	tr|F1LXV3|F1LXV3_RAT	Serine/threonine kinase 26	Stk26
0.681492	28.5462	27.8647	+	LAR_CNTN1&6	2533600000	2.75159	0.00378842	0.668462	4.89072	tr|F1M3H8|F1M3H8_RAT	tr|F1M3H8|F1M3H8_RAT	Hypothetical protein LOC681410	LOC681410
1.39722	23.9623	22.5651	+	LAR_CNTN1&6	23349000	2.2718	0.0101177	1.8845	3.97644	tr|F1M446|F1M446_RAT	tr|F1M446|F1M446_RAT	Ecm29 proteasome adaptor and scaffold	Ecpas
5.38597	27.6843	22.2983	+	LAR_CNTN1&6	148320000	6.31017	4.19356e-06	5.36878	17.5008	tr|F1M8K0|F1M8K0_RAT	tr|F1M8K0|F1M8K0_RAT	Alpha-dystroglycan (Beta-dystroglycan) (Dystroglycan) (Dystrophin-associated glycoprotein 1)	Dag1
3.33908	34.3768	31.0377	+	LAR_CNTN1&6	30995000000	8.28486	1.28757e-07	3.3716	33.7549	tr|F1M953|F1M953_RAT;sp|P48721|GRP75_RAT	tr|F1M953|F1M953_RAT;sp|P48721|GRP75_RAT	75 kDa glucose-regulated protein (Heat shock 70 kDa protein 9) (Stress-70 protein, mitochondrial)	Hspa9
1.62253	23.8527	22.2302	+	LAR_CNTN1&6	34062000	2.2201	0.0111855	1.72813	3.8837	tr|F1MAN8|F1MAN8_RAT	tr|F1MAN8|F1MAN8_RAT	Laminin subunit alpha 5 (Laminin, alpha 5, isoform CRA_a)	Lama5
2.51079	24.97	22.4592	+	LAR_CNTN1&6	37936000	2.53509	0.00593682	2.24432	4.46546	tr|F6T071|F6T071_RAT;tr|Q68G33|Q68G33_RAT;sp|Q9R064|GORS2_RAT	tr|F6T071|F6T071_RAT;tr|Q68G33|Q68G33_RAT;sp|Q9R064|GORS2_RAT	Golgi reassembly-stacking protein 2-like	LOC103690018
1.13083	23.9178	22.7869	+	LAR_CNTN1&6	44478000	1.59314	0.0408018	1.14011	2.82691	tr|F7ES73|F7ES73_RAT	tr|F7ES73|F7ES73_RAT	Negative regulator of ubiquitin-like proteins 1	Nub1
2.55847	24.9458	22.3873	+	LAR_CNTN1&6	22128000	2.66078	0.00458101	2.07897	4.70961	tr|F7EUU4|F7EUU4_RAT	tr|F7EUU4|F7EUU4_RAT	COP9 signalosome subunit 5	Cops5
2.65446	24.6772	22.0228	+	LAR_CNTN1&6	143710000	4.55163	0.000103869	2.44074	9.59499	tr|F7F350|F7F350_RAT	tr|F7F350|F7F350_RAT	Synapse associated protein 1, isoform CRA_a (Synapse-associated protein 1)	Syap1
1.30565	27.7924	26.4868	+	LAR_CNTN1&6	731170000	3.45531	0.000923759	1.31631	6.44929	tr|G3V644|G3V644_RAT	tr|G3V644|G3V644_RAT	Complex I-9kD (NADH dehydrogenase [ubiquinone] flavoprotein 3, mitochondrial) (NADH-ubiquinone oxidoreductase 9 kDa subunit)	Ndufv3
2.8937	26.8504	23.9567	+	LAR_CNTN1&6	379660000	4.04338	0.000281256	3.10571	8.00904	tr|G3V667|G3V667_RAT	tr|G3V667|G3V667_RAT	Integrin subunit alpha 6 (Integrin, alpha 6, isoform CRA_a)	Itga6
4.63236	27.3449	22.7126	+	LAR_CNTN1&6	164680000	5.39944	2.01979e-05	4.75228	12.8621	tr|G3V6C3|G3V6C3_RAT	tr|G3V6C3|G3V6C3_RAT	Polysaccharide biosynthesis domain-containing 1 (Similar to RIKEN cDNA 2610029G23 (Predicted), isoform CRA_a)	Pbdc1
1.57367	30.0729	28.4992	+	LAR_CNTN1&6	4692600000	1.85683	0.023568	1.64057	3.25789	tr|G3V6C4|G3V6C4_RAT;sp|O70199|UGDH_RAT	tr|G3V6C4|G3V6C4_RAT;sp|O70199|UGDH_RAT	UDP-glucose 6-dehydrogenase (EC 1.1.1.22)	Ugdh
1.06587	27.1061	26.0402	+	LAR_CNTN1&6	688850000	1.60818	0.0396773	0.72603	2.85109	tr|G3V6H5|G3V6H5_RAT;sp|P97700|M2OM_RAT	tr|G3V6H5|G3V6H5_RAT;sp|P97700|M2OM_RAT	Mitochondrial 2-oxoglutarate/malate carrier protein (Solute carrier family 25 (Mitochondrial carrier; oxoglutarate carrier), member 11, isoform CRA_b)	Slc25a11
2.52106	24.5126	21.9915	+	LAR_CNTN1&6	14373000	4.44446	0.000127059	2.50276	9.23992	tr|G3V6L9|G3V6L9_RAT	tr|G3V6L9|G3V6L9_RAT	Peptidylprolyl isomerase (EC 5.2.1.8)	Fkbp3
2.13859	26.66	24.5214	+	LAR_CNTN1&6	140430000	2.26776	0.0101806	2.69708	3.96917	tr|G3V6P2|G3V6P2_RAT;sp|Q01205|ODO2_RAT	tr|G3V6P2|G3V6P2_RAT;sp|Q01205|ODO2_RAT	Dihydrolipoyllysine-residue succinyltransferase component of 2-oxoglutarate dehydrogenase complex, mitochondrial (EC 2.3.1.61) (E2K)	Dlst
2.72545	28.3729	25.6475	+	LAR_CNTN1&6	434420000	5.80637	9.85735e-06	2.76446	14.769	tr|G3V6S3|G3V6S3_RAT;tr|Q3MID6|Q3MID6_RAT;sp|O35783|CALU_RAT	tr|G3V6S3|G3V6S3_RAT;tr|Q3MID6|Q3MID6_RAT;sp|O35783|CALU_RAT	Calumenin	Calu
0.877958	27.3362	26.4582	+	LAR_CNTN1&6	927270000	1.64987	0.036248	0.751047	2.91832	tr|G3V6T1|G3V6T1_RAT	tr|G3V6T1|G3V6T1_RAT	Coatomer subunit alpha	Copa
1.65361	29.7955	28.1419	+	LAR_CNTN1&6	3331300000	1.59468	0.0407025	1.6313	2.82939	tr|G3V6W6|G3V6W6_RAT	tr|G3V6W6|G3V6W6_RAT	Proteasome 26S subunit, ATPase 6 (RCG61291)	Psmc6
4.79515	27.1814	22.3862	+	LAR_CNTN1&6	195280000	4.66444	8.27816e-05	4.93317	9.98162	tr|G3V728|G3V728_RAT	tr|G3V728|G3V728_RAT	4-nitrophenylphosphatase domain and non-neuronal SNAP25-like protein homolog 1 (C. elegans), isoform CRA_b (Nipsnap homolog 1)	Nipsnap1
1.5868	24.1397	22.5529	+	LAR_CNTN1&6	23561000	2.28118	0.00994901	1.98255	3.99339	tr|G3V798|G3V798_RAT	tr|G3V798|G3V798_RAT	Serine and arginine-rich-splicing factor 4 (Similar to Sfrs4 protein (Predicted))	Srsf4
1.24454	34.1782	32.9336	+	LAR_CNTN1&6	69053000000	2.02443	0.016614	1.07823	3.54132	tr|G3V7C6|G3V7C6_RAT;sp|Q6P9T8|TBB4B_RAT	tr|G3V7C6|G3V7C6_RAT;sp|Q6P9T8|TBB4B_RAT	Tubulin beta chain	Tubb4b
3.41437	25.6113	22.1969	+	LAR_CNTN1&6	16565000	2.54828	0.00577556	2.63396	4.49074	tr|G3V7F1|G3V7F1_RAT;sp|Q9Z2K5|LST8_RAT	tr|G3V7F1|G3V7F1_RAT;sp|Q9Z2K5|LST8_RAT	G protein beta subunit-like (Target of rapamycin complex subunit LST8)	Mlst8
3.14203	27.372	24.23	+	LAR_CNTN1&6	393200000	1.80975	0.0259007	3.23182	3.1797	tr|G3V7G8|G3V7G8_RAT;sp|Q5I0G4|SYG_RAT	tr|G3V7G8|G3V7G8_RAT;sp|Q5I0G4|SYG_RAT	Glycine--tRNA ligase (EC 6.1.1.14) (Diadenosine tetraphosphate synthetase) (Ap4A synthetase) (EC 2.7.7.-) (Glycyl-tRNA synthetase) (GlyRS) (Glycyl-tRNA synthetase 1)	Gars1
2.67664	29.8949	27.2183	+	LAR_CNTN1&6	1890200000	3.23164	0.00143208	2.70346	5.9215	tr|G3V7L6|G3V7L6_RAT;sp|Q63347|PRS7_RAT	tr|G3V7L6|G3V7L6_RAT;sp|Q63347|PRS7_RAT	26S proteasome AAA-ATPase subunit RPT1 (26S proteasome regulatory subunit 7) (Proteasome 26S subunit ATPase 2)	Psmc2
1.03507	24.1837	23.1487	+	LAR_CNTN1&6	52972000	2.63604	0.00483543	1.37366	4.66097	tr|G3V7V3|G3V7V3_RAT	tr|G3V7V3|G3V7V3_RAT	Solute carrier family 27 (Fatty acid transporter), member 4 (Solute carrier family 27 member 4)	Slc27a4
0.567783	27.2408	26.673	+	LAR_CNTN1&6	964020000	3.49699	0.000853298	0.654451	6.55134	tr|G3V7Z4|G3V7Z4_RAT;sp|P07092|GDN_RAT	tr|G3V7Z4|G3V7Z4_RAT;sp|P07092|GDN_RAT	Glia-derived nexin (Serine (Or cysteine) proteinase inhibitor, clade E, member 2, isoform CRA_a)	Serpine2
2.11739	28.0348	25.9174	+	LAR_CNTN1&6	790410000	4.8432	5.76731e-05	2.04381	10.6226	tr|G3V824|G3V824_RAT	tr|G3V824|G3V824_RAT	Insulin-like growth factor 2 receptor (Insulin-like growth factor 2 receptor, isoform CRA_b)	Igf2r
1.36415	26.9493	25.5851	+	LAR_CNTN1&6	715920000	3.12735	0.00176234	1.54906	5.68631	tr|G3V829|G3V829_RAT	tr|G3V829|G3V829_RAT	Far upstream element-binding protein 3 (RCG45587)	Fubp3
1.53237	28.7919	27.2596	+	LAR_CNTN1&6	1561700000	5.13858	3.27861e-05	1.48755	11.7631	tr|G3V8Q1|G3V8Q1_RAT;tr|A0A0U1RRT4|A0A0U1RRT4_RAT	tr|G3V8Q1|G3V8Q1_RAT	Coatomer subunit epsilon	Cope
2.8539	30.9716	28.1177	+	LAR_CNTN1&6	2598200000	7.34998	6.98696e-07	2.88263	24.7613	tr|G3V8T4|G3V8T4_RAT;sp|Q9ESW0|DDB1_RAT	tr|G3V8T4|G3V8T4_RAT;sp|Q9ESW0|DDB1_RAT	DNA damage-binding protein 1 (Damage-specific DNA-binding protein 1)	Ddb1
2.8406	30.8498	28.0092	+	LAR_CNTN1&6	2605200000	8.97789	4.88433e-08	2.80123	42.44	tr|G3V8T5|G3V8T5_RAT	tr|G3V8T5|G3V8T5_RAT	RuvB-like helicase (EC 3.6.4.12)	Ruvbl2
3.85886	26.2362	22.3773	+	LAR_CNTN1&6	219960000	1.8676	0.0230722	3.36336	3.27586	tr|G3V8T7|G3V8T7_RAT	tr|G3V8T7|G3V8T7_RAT	RCG51933, isoform CRA_a (Tudor and KH domain-containing)	Tdrkh
1.21882	29.7303	28.5115	+	LAR_CNTN1&6	3586200000	6.21976	4.68952e-06	1.1862	16.9774	tr|G3V928|G3V928_RAT;tr|F1M443|F1M443_RAT	tr|G3V928|G3V928_RAT	Prolow-density lipoprotein receptor-related protein 1 (LRP-1) [Cleaved into: Low-density lipoprotein receptor-related protein 1 85 kDa subunit (LRP-85); Low-density lipoprotein receptor-related protein 1 515 kDa subunit (LRP-515); Low-density lipoprotein receptor-related protein 1 intracellular domain (LRPICD)]	Lrp1
0.6821	28.3358	27.6537	+	LAR_CNTN1&6	1839300000	1.71899	0.0314095	0.719897	3.03058	tr|I6L9G6|I6L9G6_RAT	tr|I6L9G6|I6L9G6_RAT	TAR DNA-binding protein 43	Tardbp
0.982347	27.1246	26.1422	+	LAR_CNTN1&6	902050000	1.55888	0.0436652	0.738765	2.77203	tr|M0R907|M0R907_RAT	tr|M0R907|M0R907_RAT	Small nuclear ribonucleoprotein Sm D3 (Sm-D3) (snRNP core protein D3)	Snrpd3
0.664846	27.0912	26.4264	+	LAR_CNTN1&6	906170000	4.31106	0.00016504	0.663397	8.81386	tr|M0R9Q1|M0R9Q1_RAT;tr|M0R3R6|M0R3R6_RAT	tr|M0R9Q1|M0R9Q1_RAT;tr|M0R3R6|M0R3R6_RAT	RCG48334, isoform CRA_e (RNA-binding motif protein 14)	Rbm14
4.25872	26.6569	22.3982	+	LAR_CNTN1&6	58963000000	5.93507	7.77232e-06	4.0372	15.4254	tr|M0RB22|M0RB22_RAT	tr|M0RB22|M0RB22_RAT	Protein-tyrosine-phosphatase (EC 3.1.3.48)	Ptprd
2.80594	30.0552	27.2492	+	LAR_CNTN1&6	2235700000	4.35089	0.000152728	2.75348	8.93926	tr|O88321|O88321_RAT	tr|O88321|O88321_RAT	26S proteasome non-ATPase regulatory subunit 4	Psmd4
1.34866	24.3716	23.0229	+	LAR_CNTN1&6	93749000	2.41883	0.00752502	1.31702	4.24594	tr|Q0D2L2|Q0D2L2_RAT	tr|Q0D2L2|Q0D2L2_RAT	Mitochondrial ribosomal protein S22 (Similar to ribosomal protein, mitochondrial, S22)	Mrps22
2.22858	27.1123	24.8837	+	LAR_CNTN1&6	182250000	4.07192	0.000266241	2.4284	8.09181	tr|Q1EG89|Q1EG89_RAT;tr|A0A0G2JY12|A0A0G2JY12_RAT;sp|Q66H76|PAXI_RAT	tr|Q1EG89|Q1EG89_RAT;tr|A0A0G2JY12|A0A0G2JY12_RAT;sp|Q66H76|PAXI_RAT	Paxillin	Pxn
0.854773	27.4121	26.5573	+	LAR_CNTN1&6	833670000	2.7925	0.00348934	0.876811	4.97365	tr|Q3MHS9|Q3MHS9_RAT;tr|Q6AYJ7|Q6AYJ7_RAT	tr|Q3MHS9|Q3MHS9_RAT	Chaperonin containing Tcp1, subunit 6A (Zeta 1) (Chaperonin subunit 6a (Zeta)) (Chaperonin-containing TCP1 subunit 6A)	Cct6a
4.57087	26.7743	22.2034	+	LAR_CNTN1&6	209000000	2.66445	0.004549	3.95562	4.71687	tr|Q498D8|Q498D8_RAT	tr|Q498D8|Q498D8_RAT	Ring-box 1	Rbx1
3.10846	25.3564	22.248	+	LAR_CNTN1&6	80895000	3.29524	0.00126589	2.81288	6.06827	tr|Q499S6|Q499S6_RAT	tr|Q499S6|Q499S6_RAT	Cathepsin F (Cathepsin F, isoform CRA_a)	Ctsf
1.08633	26.6608	25.5745	+	LAR_CNTN1&6	591830000	4.52762	0.000108234	1.10409	9.51443	tr|Q4FZS2|Q4FZS2_RAT;tr|D4A567|D4A567_RAT	tr|Q4FZS2|Q4FZS2_RAT	BUB3 mitotic checkpoint protein (Budding uninhibited by benzimidazoles 3 homolog (S. cerevisiae)) (Budding uninhibited by benzimidazoles 3 homolog (S. cerevisiae), isoform CRA_b)	Bub3
2.52963	27.9152	25.3856	+	LAR_CNTN1&6	482530000	5.97927	7.22177e-06	2.45894	15.6572	tr|Q4G079|Q4G079_RAT	tr|Q4G079|Q4G079_RAT	Aminoacyl tRNA synthetase complex-interacting multifunctional protein 1 (Small inducible cytokine subfamily E, member 1)	Aimp1
4.02357	26.3624	22.3388	+	LAR_CNTN1&6	83401000	1.92981	0.0202325	2.77666	3.38028	tr|Q4KLZ3|Q4KLZ3_RAT	tr|Q4KLZ3|Q4KLZ3_RAT	DAZ associated protein 1, isoform CRA_a (DAZ-associated protein 1)	Dazap1
0.995522	31.6827	30.6871	+	LAR_CNTN1&6	12722000000	2.0736	0.0150332	1.0558	3.62613	tr|Q4QQV0|Q4QQV0_RAT	tr|Q4QQV0|Q4QQV0_RAT	Tubulin beta chain	Tubb6
1.73384	24.5756	22.8418	+	LAR_CNTN1&6	59524000	1.61031	0.0395279	1.67836	2.8545	tr|Q4V8J6|Q4V8J6_RAT	tr|Q4V8J6|Q4V8J6_RAT	YTH N(6)-methyladenosine RNA-binding protein 1 (YTH domain family 1, isoform CRA_b) (YTH domain family, member 1)	Ythdf1
0.548971	23.1384	22.5894	+	LAR_CNTN1&6	67388000	1.79954	0.0264245	0.865902	3.16282	tr|Q56R18|Q56R18_RAT	tr|Q56R18|Q56R18_RAT	Importin subunit alpha	Kpna3
1.86454	23.9606	22.096	+	LAR_CNTN1&6	17080000	2.85876	0.00306784	1.96689	5.10981	tr|Q5BJN3|Q5BJN3_RAT;tr|A0A0G2K1I8|A0A0G2K1I8_RAT;tr|Q5PQR7|Q5PQR7_RAT	tr|Q5BJN3|Q5BJN3_RAT	Tia1 cytotoxic granule-associated RNA-binding protein-like 1 (Tial1 cytotoxic granule-associated RNA binding protein-like 1 (Mapped), isoform CRA_a)	Tial1
1.00223	30.188	29.1858	+	LAR_CNTN1&6	5655700000	5.65011	1.30394e-05	0.94648	14.0074	tr|Q5D059|Q5D059_RAT;sp|P61980|HNRPK_RAT;tr|M0R9K1|M0R9K1_RAT	tr|Q5D059|Q5D059_RAT;sp|P61980|HNRPK_RAT;tr|M0R9K1|M0R9K1_RAT	Heterogeneous nuclear ribonucleoprotein K	Hnrnpk
4.69376	26.9946	22.3009	+	LAR_CNTN1&6	126250000	6.30152	4.24093e-06	4.68741	17.4501	tr|Q5M9H2|Q5M9H2_RAT;sp|P45953|ACADV_RAT	tr|Q5M9H2|Q5M9H2_RAT;sp|P45953|ACADV_RAT	Acyl-Coenzyme A dehydrogenase, very long chain (Acyl-Coenzyme A dehydrogenase, very long chain, isoform CRA_c) (Very long-chain-specific acyl-CoA dehydrogenase, mitochondrial)	Acadvl
4.44779	31.4446	26.9968	+	LAR_CNTN1&6	1538800000	4.62166	8.97855e-05	4.41243	9.83342	tr|Q5RJK5|Q5RJK5_RAT;tr|D3ZRS6|D3ZRS6_RAT;tr|Q5RJL1|Q5RJL1_RAT;tr|A0A0G2JYP0|A0A0G2JYP0_RAT	tr|Q5RJK5|Q5RJK5_RAT	Chromobox 3 (Chromobox homolog 3 (HP1 gamma homolog, Drosophila)) (Chromobox homolog 3 (HP1 gamma homolog, Drosophila), isoform CRA_a)	Cbx3
1.2686	26.7446	25.476	+	LAR_CNTN1&6	425090000	3.19787	0.00152834	1.29727	5.84461	tr|Q5U2S7|Q5U2S7_RAT	tr|Q5U2S7|Q5U2S7_RAT	Proteasome (Prosome, macropain) 26S subunit, non-ATPase, 3 (Proteasome (Prosome, macropain) 26S subunit, non-ATPase, 3, isoform CRA_b) (Proteasome 26S subunit, non-ATPase 3)	Psmd3
2.44977	28.2204	25.7707	+	LAR_CNTN1&6	651560000	4.32941	0.000158959	2.40125	8.87144	tr|Q5VLR5|Q5VLR5_RAT	tr|Q5VLR5|Q5VLR5_RAT	BWK4 (Endoplasmic reticulum protein 44) (RCG60340)	Erp44
2.50072	24.9079	22.4072	+	LAR_CNTN1&6	69399000	2.41506	0.00755946	2.46954	4.23893	tr|Q5XI86|Q5XI86_RAT	tr|Q5XI86|Q5XI86_RAT	Aminoacyl-tRNA hydrolase (EC 3.1.1.29)	Ptrh2
2.04011	26.4326	24.3925	+	LAR_CNTN1&6	159650000	1.70379	0.0323437	2.69248	3.0058	tr|Q5XIC6|Q5XIC6_RAT	tr|Q5XIC6|Q5XIC6_RAT	Proteasome (Prosome, macropain) 26S subunit, non-ATPase, 12 (Proteasome 26S subunit, non-ATPase 12)	Psmd12
0.620308	26.8501	26.2298	+	LAR_CNTN1&6	635360000	3.45243	0.000928207	0.620192	6.44228	tr|Q5XIH3|Q5XIH3_RAT	tr|Q5XIH3|Q5XIH3_RAT	NADH dehydrogenase [ubiquinone] flavoprotein 1, mitochondrial (EC 7.1.1.2)	Ndufv1
1.09484	26.931	25.8362	+	LAR_CNTN1&6	336240000	1.77154	0.0280868	1.10392	3.11667	tr|Q5XIM7|Q5XIM7_RAT	tr|Q5XIM7|Q5XIM7_RAT	Lysine--tRNA ligase (EC 2.7.7.-) (EC 6.1.1.6) (Lysyl-tRNA synthetase) (LysRS)	Kars1
1.74348	24.407	22.6636	+	LAR_CNTN1&6	19685000	3.99219	0.000310402	1.8247	7.86236	tr|Q64315|Q64315_RAT	tr|Q64315|Q64315_RAT	Cyclin-dependent kinase inhibitor 1A (Cyclin-dependent kinase inhibitor 1A (P21, Cip1)) (p21) (p21 protein)	Cdkn1a
2.97447	25.3818	22.4073	+	LAR_CNTN1&6	39784000	5.21424	2.81244e-05	3.06292	12.0726	tr|Q66H09|Q66H09_RAT	tr|Q66H09|Q66H09_RAT	Tetratricopeptide repeat domain 1	Ttc1
0.675289	25.386	24.7107	+	LAR_CNTN1&6	246290000	4.54099	0.000105629	0.694359	9.55924	tr|Q66H61|Q66H61_RAT;tr|M0RDR7|M0RDR7_RAT	tr|Q66H61|Q66H61_RAT	Glutamine--tRNA ligase (EC 6.1.1.18) (Glutaminyl-tRNA synthetase) (GlnRS)	Qars1
0.351355	26.4413	26.09	+	LAR_CNTN1&6	897440000	2.35901	0.00849645	0.469831	4.13524	tr|Q68FS8|Q68FS8_RAT	tr|Q68FS8|Q68FS8_RAT	RNA 3'-terminal phosphate cyclase (EC 6.5.1.4) (RNA terminal phosphate cyclase domain-containing protein 1)	Rtca
1.57811	29.2707	27.6926	+	LAR_CNTN1&6	3263600000	1.93468	0.0200788	1.65767	3.3885	tr|Q68FX3|Q68FX3_RAT;tr|A0A0G2JZQ1|A0A0G2JZQ1_RAT	tr|Q68FX3|Q68FX3_RAT;tr|A0A0G2JZQ1|A0A0G2JZQ1_RAT	RNA helicase (EC 3.6.4.13)	Ddx19a
1.3614	30.1673	28.8059	+	LAR_CNTN1&6	6951300000	6.39258	3.64412e-06	1.36252	17.9913	tr|Q6AYU5|Q6AYU5_RAT;tr|D4A8D6|D4A8D6_RAT	tr|Q6AYU5|Q6AYU5_RAT	Poly(rC)-binding protein 2	Pcbp2
2.21308	24.9032	22.6901	+	LAR_CNTN1&6	42624000	2.27159	0.0101177	1.74238	3.97607	tr|Q6MGB8|Q6MGB8_RAT;tr|A0A0G2K4X1|A0A0G2K4X1_RAT;tr|A0A0G2K8G8|A0A0G2K8G8_RAT;sp|P16391|HA12_RAT;tr|A0A0G2K4S5|A0A0G2K4S5_RAT;tr|Q95II0|Q95II0_RAT;tr|A0A0G2KAJ0|A0A0G2KAJ0_RAT;sp|P15978|HA11_RAT;tr|D3ZQG9|D3ZQG9_RAT;tr|Q6MG34|Q6MG34_RAT;tr|Q4FZX6|Q4FZX6_RAT;tr|E9PSS8|E9PSS8_RAT;tr|F7EWE4|F7EWE4_RAT;tr|A0A0G2K2E1|A0A0G2K2E1_RAT;tr|Q6MGB9|Q6MGB9_RAT;tr|E9PTZ7|E9PTZ7_RAT;tr|E9PTZ9|E9PTZ9_RAT;tr|Q6M…	tr|Q6MGB8|Q6MGB8_RAT;tr|A0A0G2K4X1|A0A0G2K4X1_RAT;tr|A0A0G2K8G8|A0A0G2K8G8_RAT;sp|P16391|HA12_RAT;tr|A0A0G2K4S5|A0A0G2K4S5_RAT;tr|Q95II0|Q95II0_RAT	RT1 class I, A2 (RT1 class Ia, A2n) (RT1 class Ia, locus A2)	RT1-A2
2.22693	30.4792	28.2523	+	LAR_CNTN1&6	4068800000	2.37651	0.00817182	2.17206	4.16748	tr|Q6P6U2|Q6P6U2_RAT;sp|Q63569|PRS6A_RAT	tr|Q6P6U2|Q6P6U2_RAT;sp|Q63569|PRS6A_RAT	26S proteasome regulatory subunit 6A (Proteasome (Prosome, macropain) 26S subunit, ATPase 3) (Proteasome (Prosome, macropain) 26S subunit, ATPase 3, isoform CRA_a)	Psmc3
2.7477	32.2365	29.4888	+	LAR_CNTN1&6	12204000000	8.29177	1.28757e-07	2.69737	33.8321	tr|Q6P7A7|Q6P7A7_RAT;sp|P07153|RPN1_RAT	tr|Q6P7A7|Q6P7A7_RAT;sp|P07153|RPN1_RAT	Dolichyl-diphosphooligosaccharide--protein glycosyltransferase subunit 1	Rpn1
1.52134	27.4731	25.9518	+	LAR_CNTN1&6	536820000	3.26631	0.00133684	1.39613	6.0012	tr|Q6PCT9|Q6PCT9_RAT	tr|Q6PCT9|Q6PCT9_RAT	26S proteasome non-ATPase regulatory subunit 6 (26S proteasome regulatory subunit RPN7)	Psmd6
1.41239	27.8416	26.4293	+	LAR_CNTN1&6	1856600000	2.20427	0.011556	1.68666	3.8555	tr|Q6QI09|Q6QI09_RAT;sp|P35435|ATPG_RAT;tr|Q6PCU0|Q6PCU0_RAT	tr|Q6QI09|Q6QI09_RAT;sp|P35435|ATPG_RAT;tr|Q6PCU0|Q6PCU0_RAT	ATP synthase F1 subunit gamma (ATP synthase subunit gamma, mitochondrial) (F-ATPase gamma subunit)	Taf3
2.80567	25.1102	22.3045	+	LAR_CNTN1&6	41904000	2.52079	0.00610094	2.39877	4.43815	tr|Q76GL9|Q76GL9_RAT	tr|Q76GL9|Q76GL9_RAT	Neutral amino acid transporter ASCT1 (Solute carrier family 1 (Glutamate/neutral amino acid transporter), member 4) (Solute carrier family 1 member 4)	Slc1a4
0.845036	26.4045	25.5595	+	LAR_CNTN1&6	500030000	2.60442	0.005147	0.733158	4.59923	tr|Q8R490|Q8R490_RAT;tr|F1M7X3|F1M7X3_RAT	tr|Q8R490|Q8R490_RAT;tr|F1M7X3|F1M7X3_RAT	Cadherin-13	Cdh13
3.75865	25.7801	22.0215	+	LAR_CNTN1&6	111600000	5.42567	1.92169e-05	3.75869	12.9778	tr|Q9Z1J7|Q9Z1J7_RAT;tr|D3ZJ25|D3ZJ25_RAT	tr|Q9Z1J7|Q9Z1J7_RAT;tr|D3ZJ25|D3ZJ25_RAT	Amino acid transporter	Slc1a5
3.37217	25.5971	22.2249	+	LAR_CNTN1&6	29045000	2.83016	0.00324297	2.94025	5.05075	tr|Z4YNP1|Z4YNP1_RAT;sp|Q792H5|CELF2_RAT	tr|Z4YNP1|Z4YNP1_RAT;sp|Q792H5|CELF2_RAT	CUGBP Elav-like family member 2	Celf2

## Sheet: LAR_CNTN1&6_B35
LAR_x-y_CNTN1&6	LAR	CNTN1&6	C: Student's T-test Significant LAR_CNTN1&6	C: Student's T-test significant	N: Intensity	N: -Log Student's T-test p-value LAR_CNTN1&6	N: Student's T-test q-value LAR_CNTN1&6	N: Student's T-test Difference LAR_CNTN1&6	N: Student's T-test Test statistic LAR_CNTN1&6	T: Protein IDs	T: Majority protein IDs	Protein name	Gene name
0.398417	28.4142	28.0158	+	LAR_CNTN1&6	2779100000	2.81481	0.0305398	0.323893	5.01924	sp|A2RUW1|TOLIP_RAT	sp|A2RUW1|TOLIP_RAT	Toll-interacting protein	Tollip
1.39762	30.1753	28.7777	+	LAR_CNTN1&6	7778500000	6.90234	7.44411e-05	1.36985	21.3339	sp|P11232|THIO_RAT;tr|R4GNK3|R4GNK3_RAT	sp|P11232|THIO_RAT;tr|R4GNK3|R4GNK3_RAT	Thioredoxin (Trx)	Txn
0.248129	28.655	28.4069	+	LAR_CNTN1&6	3663800000	3.3041	0.0155347	0.259371	6.08891	sp|P15791|KCC2D_RAT;sp|P11275|KCC2A_RAT;tr|F1LZG4|F1LZG4_RAT;tr|A0A0G2JUV8|A0A0G2JUV8_RAT	sp|P15791|KCC2D_RAT	Calcium/calmodulin-dependent protein kinase type II subunit delta (CaM kinase II subunit delta) (CaMK-II subunit delta) (EC 2.7.11.17)	Camk2d
0.373968	30.5251	30.1512	+	LAR_CNTN1&6	13150000000	2.59033	0.043627	0.392327	4.57186	sp|P19945|RLA0_RAT;tr|D3ZJT4|D3ZJT4_RAT	sp|P19945|RLA0_RAT	60S acidic ribosomal protein P0 (60S ribosomal protein L10E)	Rplp0
0.758123	27.9884	27.2302	+	LAR_CNTN1&6	2270300000	3.08	0.0226788	0.703957	5.58169	sp|P31399|ATP5H_RAT;tr|Q6QI69|Q6QI69_RAT	sp|P31399|ATP5H_RAT	ATP synthase subunit d, mitochondrial (ATPase subunit d) (ATP synthase peripheral stalk subunit d)	Atp5pd
0.314238	29.9037	29.5894	+	LAR_CNTN1&6	9152300000	3.93576	0.00613146	0.297468	7.70321	sp|P54311|GBB1_RAT	sp|P54311|GBB1_RAT	Guanine nucleotide-binding protein G(I)/G(S)/G(T) subunit beta-1 (Transducin beta chain 1)	Gnb1
0.45631	28.8147	28.3584	+	LAR_CNTN1&6	4162800000	4.31831	0.00398055	0.500934	8.83658	sp|P67779|PHB_RAT;tr|D3ZFH6|D3ZFH6_RAT	sp|P67779|PHB_RAT	Prohibitin	Phb
1.32503	29.5859	28.2608	+	LAR_CNTN1&6	6008700000	3.35963	0.0140395	1.2848	6.21949	sp|P83941|ELOC_RAT;tr|A0A096MIY6|A0A096MIY6_RAT;tr|A0A0G2K2A0|A0A0G2K2A0_RAT	sp|P83941|ELOC_RAT;tr|A0A096MIY6|A0A096MIY6_RAT;tr|A0A0G2K2A0|A0A0G2K2A0_RAT	Elongin-C (EloC) (Elongin 15 kDa subunit) (RNA polymerase II transcription factor SIII subunit C) (SIII p15) (Stromal membrane-associated protein SMAP1B homolog) (Transcription elongation factor B polypeptide 1)	Eloc
0.694429	27.1898	26.4954	+	LAR_CNTN1&6	1263000000	3.56185	0.0112444	0.788152	6.71257	sp|Q06647|ATPO_RAT	sp|Q06647|ATPO_RAT	ATP synthase subunit O, mitochondrial (ATP synthase peripheral stalk subunit OSCP) (Oligomycin sensitivity conferral protein) (OSCP) (Sperm flagella protein 4)	Atp5po
0.554615	28.1968	27.6421	+	LAR_CNTN1&6	2497600000	3.92589	0.00613146	0.519893	7.67563	sp|Q07984|SSRD_RAT	sp|Q07984|SSRD_RAT	Translocon-associated protein subunit delta (TRAP-delta) (Signal sequence receptor subunit delta) (SSR-delta)	Ssr4
0.220005	30.0444	29.8244	+	LAR_CNTN1&6	10802000000	2.92208	0.0263453	0.24061	5.2421	sp|Q09073|ADT2_RAT;tr|D3ZB81|D3ZB81_RAT	sp|Q09073|ADT2_RAT	ADP/ATP translocase 2 (ADP,ATP carrier protein 2) (Adenine nucleotide translocator 2) (ANT 2) (Solute carrier family 25 member 5) [Cleaved into: ADP/ATP translocase 2, N-terminally processed]	Slc25a5
0.913277	31.1258	30.2126	+	LAR_CNTN1&6	19565000000	6.51286	9.12555e-05	0.864331	18.7311	sp|Q5FVQ4|MLEC_RAT;tr|A0A0G2K121|A0A0G2K121_RAT	sp|Q5FVQ4|MLEC_RAT;tr|A0A0G2K121|A0A0G2K121_RAT	Malectin	Mlec
0.345272	27.7752	27.43	+	LAR_CNTN1&6	2102600000	3.42538	0.0126352	0.324375	6.37676	sp|Q5XIG8|STRAP_RAT;tr|M0RCV0|M0RCV0_RAT	sp|Q5XIG8|STRAP_RAT;tr|M0RCV0|M0RCV0_RAT	Serine-threonine kinase receptor-associated protein (UNR-interacting protein)	Strap
0.559881	26.4272	25.8674	+	LAR_CNTN1&6	655190000	2.94012	0.0262122	0.582431	5.28018	sp|Q62636|RAP1B_RAT;sp|P62836|RAP1A_RAT	sp|Q62636|RAP1B_RAT;sp|P62836|RAP1A_RAT	Ras-related protein Rap-1b (EC 3.6.5.2) (GTP-binding protein smg p21B)	Rap1b
12.3671	34.306	21.9389	+	LAR_CNTN1&6	64863000000	6.68316	8.22063e-05	12.2138	19.8289	sp|Q64604|PTPRF_RAT;tr|G3V8P4|G3V8P4_RAT;tr|A0A0G2JT62|A0A0G2JT62_RAT	sp|Q64604|PTPRF_RAT;tr|G3V8P4|G3V8P4_RAT;tr|A0A0G2JT62|A0A0G2JT62_RAT	Receptor-type tyrosine-protein phosphatase F (EC 3.1.3.48) (Leukocyte common antigen related) (LAR)	Ptprf
3.90125	27.2045	23.3033	+	LAR_CNTN1&6	1006000000	3.05136	0.0226788	3.86433	5.51904	sp|Q9JJ31|CUL5_RAT;tr|A0A0H2UHG3|A0A0H2UHG3_RAT	sp|Q9JJ31|CUL5_RAT;tr|A0A0H2UHG3|A0A0H2UHG3_RAT	Cullin-5 (CUL-5) (Vasopressin-activated calcium-mobilizing receptor 1) (VACM-1)	Cul5
0.153057	32.5564	32.4033	+	LAR_CNTN1&6	57763000000	2.6983	0.0370748	0.136303	4.78396	tr|A0A0G2JUR5|A0A0G2JUR5_RAT	tr|A0A0G2JUR5|A0A0G2JUR5_RAT	Myosin phosphatase Rho-interacting protein	Mprip
0.203854	25.9993	25.7954	+	LAR_CNTN1&6	648430000	2.56122	0.0447343	0.218418	4.51561	tr|A0A0G2JUX5|A0A0G2JUX5_RAT;sp|Q68A21|PURB_RAT;tr|D3ZYS1|D3ZYS1_RAT	tr|A0A0G2JUX5|A0A0G2JUX5_RAT;sp|Q68A21|PURB_RAT	Transcriptional activator protein Pur-beta	Purb
0.277071	27.8141	27.5371	+	LAR_CNTN1&6	2024200000	2.72845	0.0358381	0.268172	4.84418	tr|A0A0G2K781|A0A0G2K781_RAT;tr|G3V9H6|G3V9H6_RAT;tr|A0A0G2K383|A0A0G2K383_RAT	tr|A0A0G2K781|A0A0G2K781_RAT	PPFIA-binding protein 1	Ppfibp1
0.641014	28.1633	27.5223	+	LAR_CNTN1&6	2331400000	4.84923	0.00168247	0.650222	10.6448	tr|A0A0G2KB63|A0A0G2KB63_RAT;sp|Q5XIH7|PHB2_RAT	tr|A0A0G2KB63|A0A0G2KB63_RAT;sp|Q5XIH7|PHB2_RAT	Prohibitin	Phb2
0.46925	26.622	26.1527	+	LAR_CNTN1&6	843680000	3.4173	0.0126352	0.410381	6.35726	tr|A0A0H2UHM9|A0A0H2UHM9_RAT;sp|Q63364|PJA2_RAT	tr|A0A0H2UHM9|A0A0H2UHM9_RAT;sp|Q63364|PJA2_RAT	E3 ubiquitin-protein ligase Praja-2 (Praja 2, RING-H2 motif containing, isoform CRA_b)	Pja2
0.422686	29.9956	29.573	+	LAR_CNTN1&6	8974100000	2.71931	0.0360189	0.368227	4.82588	tr|A0A0H2UHR7|A0A0H2UHR7_RAT;sp|D3ZHA0|FLNC_RAT	tr|A0A0H2UHR7|A0A0H2UHR7_RAT;sp|D3ZHA0|FLNC_RAT	Filamin-C	Flnc
0.86446	25.0658	24.2014	+	LAR_CNTN1&6	300830000	4.37668	0.00398055	0.901749	9.02128	tr|B4F7C9|B4F7C9_RAT;tr|A0A0G2JWH5|A0A0G2JWH5_RAT	tr|B4F7C9|B4F7C9_RAT;tr|A0A0G2JWH5|A0A0G2JWH5_RAT	Dolichyl-diphosphooligosaccharide--protein glycotransferase (EC 2.4.99.18)	Stt3a
0.502598	27.3511	26.8485	+	LAR_CNTN1&6	1345500000	2.94758	0.0262122	0.447854	5.29597	tr|D3Z8Q7|D3Z8Q7_RAT	tr|D3Z8Q7|D3Z8Q7_RAT	Cytosolic iron-sulfur assembly component 2B	Ciao2b
0.392031	27.5352	27.1432	+	LAR_CNTN1&6	1648000000	2.94338	0.0262122	0.43898	5.28707	tr|D3ZIC4|D3ZIC4_RAT	tr|D3ZIC4|D3ZIC4_RAT	Protein phosphatase 1 regulatory subunit	Ppp1r12b
2.62969	26.3554	23.7257	+	LAR_CNTN1&6	430650000	3.47427	0.0120892	2.81334	6.49557	tr|D3ZY20|D3ZY20_RAT	tr|D3ZY20|D3ZY20_RAT	Protein-L-isoaspartate (D-aspartate) O-methyltransferase domain containing 2 (Predicted), isoform CRA_b (Protein-L-isoaspartate (D-aspartate) O-methyltransferase domain-containing 2)	Pcmtd2
0.434286	30.7877	30.3534	+	LAR_CNTN1&6	14545000000	5.15582	0.000922826	0.441077	11.8329	tr|D4A3X7|D4A3X7_RAT	tr|D4A3X7|D4A3X7_RAT	Sorting nexin	Snx33
0.212105	32.7426	32.5305	+	LAR_CNTN1&6	62584000000	5.68511	0.000491022	0.21401	14.1747	tr|D4A5I9|D4A5I9_RAT	tr|D4A5I9|D4A5I9_RAT	Unconventional myosin-6 (Unconventional myosin-VI)	Myo6
0.155746	29.7994	29.6437	+	LAR_CNTN1&6	8653300000	3.04746	0.0226788	0.192124	5.51055	tr|D4A857|D4A857_RAT	tr|D4A857|D4A857_RAT	Importin 9 (Importin 9 (Predicted))	Ipo9
0.173504	29.6303	29.4568	+	LAR_CNTN1&6	7556000000	3.44654	0.0125072	0.176423	6.42798	tr|D4AAI5|D4AAI5_RAT;tr|G3V7E8|G3V7E8_RAT;tr|A0A0G2K139|A0A0G2K139_RAT;sp|Q9R0L4|CAND2_RAT	tr|D4AAI5|D4AAI5_RAT;tr|G3V7E8|G3V7E8_RAT;tr|A0A0G2K139|A0A0G2K139_RAT;sp|Q9R0L4|CAND2_RAT	Cullin-associated NEDD8-dissociated protein 2 (Cullin-associated and neddylation-dissociated 2 (Putative), isoform CRA_c)	Cand2
0.268229	30.7422	30.474	+	LAR_CNTN1&6	17087000000	3.535	0.0115369	0.27827	6.64548	tr|F1LP05|F1LP05_RAT;sp|P15999|ATPA_RAT;tr|A0A0G2K099|A0A0G2K099_RAT	tr|F1LP05|F1LP05_RAT;sp|P15999|ATPA_RAT;tr|A0A0G2K099|A0A0G2K099_RAT	ATP synthase subunit alpha	Atp5f1a
0.530483	29.5898	29.0593	+	LAR_CNTN1&6	7628900000	5.495	0.000633908	0.526484	13.2881	tr|F1M953|F1M953_RAT;sp|P48721|GRP75_RAT	tr|F1M953|F1M953_RAT;sp|P48721|GRP75_RAT	75 kDa glucose-regulated protein (Heat shock 70 kDa protein 9) (Stress-70 protein, mitochondrial)	Hspa9
0.619944	28.6612	28.0413	+	LAR_CNTN1&6	3219500000	4.51705	0.00328656	0.683175	9.47915	tr|F2Z3R2|F2Z3R2_RAT;sp|F1LQ48|HNRPL_RAT;tr|F1M040|F1M040_RAT	tr|F2Z3R2|F2Z3R2_RAT;sp|F1LQ48|HNRPL_RAT	Heterogeneous nuclear ribonucleoprotein L	Hnrnpl
0.363529	31.4084	31.0449	+	LAR_CNTN1&6	28018000000	3.61207	0.0103742	0.344912	6.83947	tr|G3V6D3|G3V6D3_RAT;sp|P10719|ATPB_RAT	tr|G3V6D3|G3V6D3_RAT;sp|P10719|ATPB_RAT	ATP synthase subunit beta (EC 7.1.2.2)	Atp5f1b
0.628746	30.5629	29.9342	+	LAR_CNTN1&6	14381000000	4.07402	0.00501342	0.63566	8.09792	tr|G3V8T4|G3V8T4_RAT;sp|Q9ESW0|DDB1_RAT	tr|G3V8T4|G3V8T4_RAT;sp|Q9ESW0|DDB1_RAT	DNA damage-binding protein 1 (Damage-specific DNA-binding protein 1)	Ddb1
1.3743	28.2432	26.8689	+	LAR_CNTN1&6	1813400000	7.88458	1.55097e-05	1.35576	29.5663	tr|Q5RJK5|Q5RJK5_RAT;tr|Q5RJL1|Q5RJL1_RAT;tr|A0A0G2JYP0|A0A0G2JYP0_RAT;tr|D3ZRS6|D3ZRS6_RAT	tr|Q5RJK5|Q5RJK5_RAT	Chromobox 3 (Chromobox homolog 3 (HP1 gamma homolog, Drosophila)) (Chromobox homolog 3 (HP1 gamma homolog, Drosophila), isoform CRA_a)	Cbx3
0.562904	26.3747	25.8118	+	LAR_CNTN1&6	610560000	2.819	0.0305398	0.506153	5.02783	tr|Q5XIH3|Q5XIH3_RAT	tr|Q5XIH3|Q5XIH3_RAT	NADH dehydrogenase [ubiquinone] flavoprotein 1, mitochondrial (EC 7.1.1.2)	Ndufv1
0.357683	30.9244	30.5668	+	LAR_CNTN1&6	16427000000	2.90008	0.0272105	0.352791	5.19589	tr|Q6IMZ5|Q6IMZ5_RAT;sp|P70567|TMOD1_RAT	tr|Q6IMZ5|Q6IMZ5_RAT;sp|P70567|TMOD1_RAT	Tropomodulin-1	Tmod1

## Sheet: LAR_CNTN1&6_C2C12
LAR_x-y_CNTN1&6	LAR	CNTN1&6	Student's T-test Significant LAR_CNTN1&6	Student's T-test significant	Intensity	-Log Student's T-test p-value LAR_CNTN1&6	Student's T-test q-value LAR_CNTN1&6	Student's T-test Difference LAR_CNTN1&6	Student's T-test Test statistic LAR_CNTN1&6	Protein IDs	Majority protein IDs	Protein names	Gene names
1.89253	27.3853	25.4928	+	LAR_CNTN1&6	1126100000	2.78906	0.0332541	1.92988	4.96665	Q3UHL6;A0A087WR50;A0A087WS56;P11276;B9EHT6;A0A087WSN6;B7ZNJ1;Q4KL80;A0A087WS99;A0A087WQW8;A0A087WSU6;A0A087WQE0	Q3UHL6;A0A087WR50;A0A087WS56;P11276;B9EHT6;A0A087WSN6;B7ZNJ1	Fibronectin;Anastellin	Fn1
3.73474	23.0701	19.3353	+	LAR_CNTN1&6	52188000	3.49891	0.0111833	3.44467	6.55607	A0A0A6YW52;Q9CR86	A0A0A6YW52;Q9CR86	Calcium-regulated heat stable protein 1	Gm9791;Carhsp1
10.2212	34.1396	23.9184	+	LAR_CNTN1&6	49157000000	7.95249	5.70635e-06	10.2734	30.2389	A2A8L5;F6S1X8;F6Y3V0	A2A8L5;F6S1X8	Receptor-type tyrosine-protein phosphatase F	Ptprf
2.12557	21.3563	19.2307	+	LAR_CNTN1&6	12976000	3.38794	0.0130855	1.93583	6.28684	A2ACH6;P82347	A2ACH6;P82347	Delta-sarcoglycan	Sgcd
2.97925	22.5464	19.5671	+	LAR_CNTN1&6	30928000	4.79301	0.00126744	3.08511	10.439	A6ZI44;P05064;D3YWI1;Q9CPQ9;A6ZI46;D3YV98;D3Z510;A6ZI47	A6ZI44;P05064;D3YWI1;Q9CPQ9;A6ZI46	Fructose-bisphosphate aldolase;Fructose-bisphosphate aldolase A	Aldoa;Aldoart1
5.68475	24.8706	19.1859	+	LAR_CNTN1&6	120780000	6.38876	8.35885e-05	5.75563	17.9683	B1B0C7;E9PZ16;Q05793	B1B0C7;E9PZ16;Q05793	Basement membrane-specific heparan sulfate proteoglycan core protein;Endorepellin;LG3 peptide	Hspg2
3.69601	23.239	19.543	+	LAR_CNTN1&6	50179000	5.83341	0.00021447	3.78337	14.9047	E9Q6Z0;E9PV12;G3X914;Q9D5V5	E9Q6Z0;E9PV12;G3X914;Q9D5V5	Cullin-5	Cul5
2.33372	21.9056	19.5719	+	LAR_CNTN1&6	16480000	3.08844	0.0198696	2.41381	5.60022	E9PX70;Q60847	E9PX70;Q60847	Collagen alpha-1(XII) chain	Col12a1
0.452486	22.975	22.5225	+	LAR_CNTN1&6	117870000	2.83172	0.0307583	0.56205	5.05396	E9Q070;P14869;D3YVM5;S4R1N1	E9Q070;P14869;D3YVM5;S4R1N1	60S acidic ribosomal protein P0	Gm8730;Rplp0
4.08569	22.8848	18.7991	+	LAR_CNTN1&6	25079000	4.85495	0.00119055	3.77398	10.6659	E9Q3X0;Q9EQK5;D3Z2N7	E9Q3X0;Q9EQK5	Major vault protein	Mvp
2.66773	22.1162	19.4484	+	LAR_CNTN1&6	23783000	2.71245	0.0388916	2.39396	4.81217	E9Q557;E9PZW0	E9Q557;E9PZW0	Desmoplakin	Dsp
2.6621	21.8402	19.1781	+	LAR_CNTN1&6	24554000	3.52552	0.0111833	2.31507	6.6219	V9GX43;S4R2U7;S4R1S7;E9QA47;Q9Z0H4;S4R2J2;S4R2L5;A3KGT0;S4R2S7;S4R2U1	V9GX43;S4R2U7;S4R1S7;E9QA47;Q9Z0H4;S4R2J2;S4R2L5;A3KGT0	CUGBP Elav-like family member 2	Celf2
2.77949	22.1924	19.4129	+	LAR_CNTN1&6	44127000	3.62349	0.00973752	2.5488	6.86858	F8VQ06;Q61810	F8VQ06;Q61810	Latent-transforming growth factor beta-binding protein 3	Ltbp3
5.03116	26.3599	21.3288	+	LAR_CNTN1&6	245920000	3.37338	0.0131216	5.55682	6.25214	G5E924;Q8R081;G3UY38;G3UY56;G3UYY3	G5E924;Q8R081;G3UY38	Heterogeneous nuclear ribonucleoprotein L	Hnrnpl
2.05672	24.8379	22.7812	+	LAR_CNTN1&6	451670000	3.5052	0.0111833	1.66642	6.57159	O35129;F6QPR1;F6Q8V7	O35129;F6QPR1	Prohibitin-2	Phb2
0.996225	24.1555	23.1592	+	LAR_CNTN1&6	238580000	3.25828	0.0148529	1.03043	5.98267	O54724	O54724	Polymerase I and transcript release factor	Ptrf
2.44361	22.5343	20.0907	+	LAR_CNTN1&6	47238000	2.95321	0.0260723	2.531	5.30792	O70209	O70209	PDZ and LIM domain protein 3	Pdlim3
3.29003	30.1841	26.8941	+	LAR_CNTN1&6	9151300000	3.34019	0.0132266	3.13735	6.17356	O70433	O70433	Four and a half LIM domains protein 2	Fhl2
1.61312	21.4588	19.8457	+	LAR_CNTN1&6	23684000	4.17091	0.0038344	1.71697	8.38439	Q8BH40;O70439	Q8BH40;O70439	Syntaxin-7	Stx7
2.73967	22.2564	19.5168	+	LAR_CNTN1&6	20286000	3.23836	0.0151514	2.87362	5.93689	O88322	O88322	Nidogen-2	Nid2
2.35508	22.1349	19.7798	+	LAR_CNTN1&6	10033000	2.69642	0.0395776	2.49521	4.78022	P08003	P08003	Protein disulfide-isomerase A4	Pdia4
1.48429	26.6161	25.1318	+	LAR_CNTN1&6	763610000	3.51	0.0111833	1.58803	6.58346	P09103;E9Q8G8	P09103	Protein disulfide-isomerase	P4hb
2.14355	21.5852	19.4417	+	LAR_CNTN1&6	13634000	2.95024	0.0260723	2.05955	5.30163	P09411;S4R2M7;P09041	P09411	Phosphoglycerate kinase 1	Pgk1
3.33851	22.8758	19.5373	+	LAR_CNTN1&6	30767000	3.8639	0.00608484	3.38077	7.50433	P11087;CON__Q862S4	P11087	Collagen alpha-1(I) chain	Col1a1
2.19998	24.8441	22.6441	+	LAR_CNTN1&6	215360000	2.86469	0.0291035	1.92442	5.1221	P17879;Q61696	P17879;Q61696	Heat shock 70 kDa protein 1B;Heat shock 70 kDa protein 1A	Hspa1b;Hspa1a
1.7366	31.1843	29.4477	+	LAR_CNTN1&6	23086000000	6.49405	8.19915e-05	1.75442	18.6135	P20029	P20029	78 kDa glucose-regulated protein	Hspa5
5.81414	25.2757	19.4616	+	LAR_CNTN1&6	105290000	3.92898	0.0060238	5.70018	7.68424	Q9DCC5;P23198;D3Z313;D3Z1A9;Q7TPM0;Q9CYJ8;P83917	Q9DCC5;P23198	Chromobox protein homolog 3	Cbx3
0.723169	24.2771	23.5539	+	LAR_CNTN1&6	380430000	3.33212	0.0132266	0.743594	6.15456	P26645	P26645	Myristoylated alanine-rich C-kinase substrate	Marcks
2.5867	22.3465	19.7598	+	LAR_CNTN1&6	61899000	3.63645	0.00973752	2.86068	6.90174	P27048;P63163;A0A0G2JGN4	P27048;P63163	Small nuclear ribonucleoprotein-associated protein B;Small nuclear ribonucleoprotein-associated protein N	Snrpb;Snrpn
1.62944	27.3296	25.7002	+	LAR_CNTN1&6	1390800000	4.73058	0.00128553	1.77413	10.2147	Q3U9N4;P28798;H3BJE0;H3BJ90;H3BLC9	Q3U9N4;P28798;H3BJE0	Granulins;Acrogranin;Granulin-1;Granulin-2;Granulin-3;Granulin-4;Granulin-5;Granulin-6;Granulin-7	Grn
2.42128	30.1959	27.7746	+	LAR_CNTN1&6	9295000000	4.7247	0.00128553	2.44296	10.1937	P38647	P38647	Stress-70 protein, mitochondrial	Hspa9
2.58019	25.5947	23.0145	+	LAR_CNTN1&6	289200000	5.09724	0.000817776	2.44857	11.597	P48678;D3YUF7;P14733;P21619	P48678	Prelamin-A/C;Lamin-A/C	Lmna
4.41402	23.71	19.296	+	LAR_CNTN1&6	133870000	3.8663	0.00608484	4.15154	7.51092	P59913;S4R2K3	P59913	Protein-L-isoaspartate O-methyltransferase domain-containing protein 1	Pcmtd1
0.575989	23.6225	23.0466	+	LAR_CNTN1&6	140360000	2.91942	0.0264418	0.569972	5.23649	P63101;D3YXN6;D3YXF4	P63101	14-3-3 protein zeta/delta	Ywhaz
5.0012	24.0737	19.0725	+	LAR_CNTN1&6	72578000	4.02727	0.00505649	4.79192	7.96264	P84104;A2A4X6;Q8BL97	P84104;A2A4X6	Serine/arginine-rich splicing factor 3	Srsf3;Gm12355
2.0495	21.718	19.6685	+	LAR_CNTN1&6	12970000	3.14678	0.018086	1.98963	5.72961	P97315	P97315	Cysteine and glycine-rich protein 1	Csrp1
0.733679	23.3736	22.6399	+	LAR_CNTN1&6	90446000	3.2731	0.0147425	0.746775	6.01689	Q05186	Q05186	Reticulocalbin-1	Rcn1
4.30169	23.6618	19.3601	+	LAR_CNTN1&6	339790000	4.39528	0.00242187	3.97913	9.08081	Q3TJD7;Q8BVJ7;B8JJB3;B8JJB2;B8JJB1	Q3TJD7	PDZ and LIM domain protein 7	Pdlim7
4.02742	23.2252	19.1978	+	LAR_CNTN1&6	54686000	5.14494	0.000814126	4.24115	11.7888	Q5SX75;Q60716;B0QZH3;F6ULE1;B0QZH1;Q5SX76;B0QZH2	Q5SX75;Q60716	Prolyl 4-hydroxylase subunit alpha-2	P4ha2
1.42872	24.3892	22.9605	+	LAR_CNTN1&6	155550000	3.90656	0.00604089	1.51457	7.62187	Q60715;E9Q7B0	Q60715;E9Q7B0	Prolyl 4-hydroxylase subunit alpha-1	P4ha1
2.0946	24.6759	22.5813	+	LAR_CNTN1&6	158280000	7.47595	1.13973e-05	2.06491	25.8193	Q61584;A0A0G2JEP0;A0A0H2UH27;A0A0G2JGL6	Q61584;A0A0G2JEP0;A0A0H2UH27	Fragile X mental retardation syndrome-related protein 1	Fxr1
2.06039	21.2085	19.1481	+	LAR_CNTN1&6	7211000	3.13975	0.018086	1.91968	5.71392	Q64727	Q64727	Vinculin	Vcl
2.76035	28.8193	26.059	+	LAR_CNTN1&6	1816800000	8.41631	3.92249e-06	2.69596	35.2545	Q8VHX6;D3YW87;D3Z576	Q8VHX6;D3YW87;D3Z576	Filamin-C	Flnc
5.33061	24.8738	19.5431	+	LAR_CNTN1&6	75554000	4.93423	0.00108207	5.57398	10.9629	Q91W50;Q8JZN2;A0A0G2JF72;A0A0G2JDJ7;A0A0G2JE62	Q91W50;Q8JZN2;A0A0G2JF72	Cold shock domain-containing protein E1	Csde1
0.76977	23.8045	23.0347	+	LAR_CNTN1&6	164450000	2.93347	0.0264418	0.847434	5.26611	Q9CRB9;Q9D9P1;D3Z0L4;S4R238;F6QFL0	Q9CRB9;Q9D9P1;D3Z0L4;S4R238	MICOS complex subunit Mic19	Chchd3
2.7543	22.6892	19.9349	+	LAR_CNTN1&6	60451000	5.97236	0.000181705	2.71551	15.6207	Q9CRD2	Q9CRD2	ER membrane protein complex subunit 2	Emc2
3.02108	22.0264	19.0053	+	LAR_CNTN1&6	47712000	3.39419	0.0130855	2.89075	6.3018	Q9DB15	Q9DB15	39S ribosomal protein L12, mitochondrial	Mrpl12
3.05017	22.4584	19.4083	+	LAR_CNTN1&6	40219000	5.71792	0.000244829	3.07576	14.3332	Q9QZD9;A2AE03	Q9QZD9	Eukaryotic translation initiation factor 3 subunit I	Eif3i
4.00998	22.7564	18.7465	+	LAR_CNTN1&6	37050000	4.44997	0.00226877	3.93355	9.25788	Q9WTZ1;D3Z497;D3Z392	Q9WTZ1;D3Z497	RING-box protein 2	Rnf7;Gm7075

## Sheet: LAR_CNTN1&6_N2a
LAR_x-y_CNTN1&6	LAR	CNTN1&6	Student's T-test Significant LAR_CNTN1&6	Student's T-test significant	Intensity	-Log Student's T-test p-value LAR_CNTN1&6	Student's T-test q-value LAR_CNTN1&6	Student's T-test Difference LAR_CNTN1&6	Student's T-test Test statistic LAR_CNTN1&6	Protein IDs	Majority protein IDs	Protein names	Gene names
1.69282	28.2789	26.5861	+	LAR_CNTN1&6	2945300000	5.93866	5.28098e-05	1.76095	15.4441	A0A087WQE6;A0A087WNT1;P83940;A0A087WPE4	A0A087WQE6;A0A087WNT1;P83940;A0A087WPE4	Transcription elongation factor B polypeptide 1	Tceb1
2.25603	34.5722	32.3161	+	LAR_CNTN1&6	157140000000	4.05278	0.0010885	2.19068	8.03622	A0A0A0MQF6;P16858;S4R257;D3YYI5;V9GXA7	A0A0A0MQF6;P16858;S4R257;D3YYI5	Glyceraldehyde-3-phosphate dehydrogenase	Gapdh;Gm7293
0.399534	25.9295	25.53	+	LAR_CNTN1&6	808060000	2.90718	0.00784866	0.404799	5.21076	A0A0G2JFB2;Q80VL1;A0A0G2JE08;A0A0G2JFE0;A0A0G2JFP5;A0A0G2JEH9	A0A0G2JFB2;Q80VL1;A0A0G2JE08;A0A0G2JFE0	Tudor and KH domain-containing protein	Tdrkh
2.84427	25.2865	22.4422	+	LAR_CNTN1&6	337320000	2.05645	0.0350698	2.55923	3.59646	A2A815;A2A813;Q99LX0;A2A817;A2A816	A2A815;A2A813;Q99LX0;A2A817;A2A816	Protein deglycase DJ-1	Park7
11.2475	33.8748	22.6274	+	LAR_CNTN1&6	35350000000	7.62509	2.65066e-06	11.1773	27.1294	A2A8L5;F6S1X8;F6Y3V0;B0V2N1	A2A8L5;F6S1X8	Receptor-type tyrosine-protein phosphatase F	Ptprf
0.396202	26.4118	26.0156	+	LAR_CNTN1&6	1049200000	3.61288	0.0022843	0.397109	6.84153	A2ATP6;Q8C854;A2ATP5;F6XJA1;G8JL68	A2ATP6;Q8C854;A2ATP5;F6XJA1;G8JL68	Myelin expression factor 2	Myef2
1.22893	23.5724	22.3435	+	LAR_CNTN1&6	77504000	2.63076	0.0126866	1.31156	4.65062	A3KG93;Q6ZQ88;G8JL40;F6Z4I3;F6ZC60	A3KG93;Q6ZQ88;G8JL40	Lysine-specific histone demethylase 1A	Kdm1a
0.424976	25.8169	25.392	+	LAR_CNTN1&6	723370000	2.18074	0.0288758	0.436671	3.81375	B1AU25;Q9Z0X1	B1AU25;Q9Z0X1	Apoptosis-inducing factor 1, mitochondrial	Aifm1
1.55375	23.4306	21.8768	+	LAR_CNTN1&6	83232000	1.88004	0.0481174	1.57704	3.29665	B1AWT2;B1AWT3;Q99K70;Q7TT45;B1AWT4	B1AWT2;B1AWT3;Q99K70;Q7TT45;B1AWT4	Ras-related GTP-binding protein C;Ras-related GTP-binding protein D	Rragd;Rragc
2.49571	24.5255	22.0297	+	LAR_CNTN1&6	55700000	2.84084	0.00875938	2.71466	5.07275	B1B0C7;E9PZ16;Q05793	B1B0C7;E9PZ16;Q05793	Basement membrane-specific heparan sulfate proteoglycan core protein;Endorepellin;LG3 peptide	Hspg2
1.17399	27.5838	26.4098	+	LAR_CNTN1&6	1305700000	2.50866	0.0158833	1.08844	4.41504	D3YW87;D3Z576;Q8VHX6	D3YW87;D3Z576;Q8VHX6	Filamin-C	Flnc
5.01954	31.8688	26.8493	+	LAR_CNTN1&6	19179000000	8.16999	1.72272e-06	5.10777	32.4963	F7D432;E9PWE0;E0CYV0;P23506;F6V9F1;F6TXE3	F7D432;E9PWE0;E0CYV0;P23506;F6V9F1	Protein-L-isoaspartate O-methyltransferase;Protein-L-isoaspartate(D-aspartate) O-methyltransferase	Pcmt1
0.574078	29.8156	29.2415	+	LAR_CNTN1&6	10658000000	4.71866	0.000352908	0.570684	10.1723	E9PWE8;Q3TT92;Q62188;D3YUS0;D3Z567	E9PWE8;Q3TT92;Q62188	Dihydropyrimidinase-related protein 3	Dpysl3
1.01173	23.3002	22.2885	+	LAR_CNTN1&6	52104000	2.07427	0.0341955	0.887202	3.62729	E9PXX7;Q91W90	E9PXX7;Q91W90	Thioredoxin domain-containing protein 5	Txndc5
2.76407	24.8629	22.0989	+	LAR_CNTN1&6	214230000	3.26976	0.00412381	2.99947	6.00917	E9Q179;Q8C5Q4;D3YUN1;D3YV30	E9Q179;Q8C5Q4	G-rich sequence factor 1	Grsf1
0.36754	28.8481	28.4806	+	LAR_CNTN1&6	5831800000	1.94026	0.0436384	0.347441	3.39793	E9Q452;Q8BSH3;E9Q454;P58771	E9Q452;Q8BSH3;E9Q454;P58771	Tropomyosin alpha-1 chain	Tpm1
0.154274	32.385	32.2307	+	LAR_CNTN1&6	78958000000	4.01996	0.00114789	0.156029	7.94165	E9Q7Q3;D3Z6I8;D3YVR0	E9Q7Q3;D3Z6I8		Tpm3
1.91658	30.1209	28.2043	+	LAR_CNTN1&6	7430600000	2.5682	0.0143141	1.95963	4.52907	F2Z455;Q9R059;D6RJ68	F2Z455;Q9R059	Four and a half LIM domains protein 3	Fhl3
2.19445	23.825	21.6306	+	LAR_CNTN1&6	134150000	4.10803	0.00100703	2.06621	8.19754	F6SQH7;Q91VA6	F6SQH7;Q91VA6	Polymerase delta-interacting protein 2	Poldip2
0.53187	27.4491	26.9172	+	LAR_CNTN1&6	2424600000	4.08507	0.00104738	0.58683	8.13016	G3UYV7;P62858;J3QNN8	G3UYV7;P62858	40S ribosomal protein S28	Rps28
1.01992	28.5317	27.5118	+	LAR_CNTN1&6	3896700000	5.92006	5.28098e-05	1.06527	15.3474	G3X9L6;Q9DCX2;B1ASE2	G3X9L6;Q9DCX2;B1ASE2	ATP synthase subunit d, mitochondrial	Atp5pd
0.373159	28.1994	27.8262	+	LAR_CNTN1&6	3549300000	2.10501	0.0327327	0.37165	3.68073	G5E902;Q8VEM8	G5E902;Q8VEM8	Phosphate carrier protein, mitochondrial	Slc25a3
0.669949	28.7286	28.0587	+	LAR_CNTN1&6	4285700000	2.79858	0.00942223	0.661562	4.98605	G5E924;Q8R081;G3UY38;G3UY56;G3UYY3	G5E924;Q8R081;G3UY38	Heterogeneous nuclear ribonucleoprotein L	Hnrnpl
2.46162	24.5636	22.102	+	LAR_CNTN1&6	155970000	2.70714	0.0112635	2.81233	4.80158	H7BX01;P58281;E0CXD1;F6U775	H7BX01;P58281;E0CXD1	Dynamin-like 120 kDa protein,	Opa1
0.539692	25.9094	25.3697	+	LAR_CNTN1&6	755990000	2.66384	0.012064	0.528406	4.71567	O08553	O08553	Dihydropyrimidinase-related protein 2	Dpysl2
1.17983	25.7299	24.5501	+	LAR_CNTN1&6	514360000	4.21824	0.000837794	1.19484	8.52742	O08749	O08749	Dihydrolipoyl dehydrogenase, mitochondrial	Dld
1.64329	24.15	22.5067	+	LAR_CNTN1&6	128010000	2.41295	0.0186472	1.56521	4.23501	O08795	O08795	Glucosidase 2 subunit beta	Prkcsh
2.02025	23.6806	21.6603	+	LAR_CNTN1&6	127710000	2.99814	0.00652785	2.15195	5.40389	O35127	O35127	Protein C10	Grcc10
0.794462	27.0689	26.2744	+	LAR_CNTN1&6	1532600000	2.45967	0.0172015	0.784598	4.32239	O35226	O35226	26S proteasome non-ATPase regulatory subunit 4	Psmd4
1.33653	25.9208	24.5843	+	LAR_CNTN1&6	757070000	1.8987	0.0467642	1.43783	3.32792	O35685	O35685	Nuclear migration protein nudC	Nudc
0.329741	29.2469	28.9172	+	LAR_CNTN1&6	7722900000	4.06454	0.00108719	0.358361	8.07034	Q8C2Q7;O35737	Q8C2Q7;O35737	Heterogeneous nuclear ribonucleoprotein H;Heterogeneous nuclear ribonucleoprotein H, N-terminally processed	Hnrnph1
0.513348	27.2817	26.7684	+	LAR_CNTN1&6	1927600000	3.28271	0.0040515	0.468525	6.03915	O54734	O54734	Dolichyl-diphosphooligosaccharide--protein glycosyltransferase 48 kDa subunit	Ddost
4.2426	25.9161	21.6735	+	LAR_CNTN1&6	452780000	5.63221	7.6189e-05	4.20411	13.9226	O54984	O54984	ATPase Asna1	Asna1
0.656488	27.3724	26.7159	+	LAR_CNTN1&6	1959700000	2.83636	0.00875938	0.668897	5.06352	O70251;A0A087WS46;G3UX43;M0QWK5;M0QWH8;G3UZ47	O70251;A0A087WS46	Elongation factor 1-beta	Eef1b;Eef1b2
2.92589	25.1278	22.2019	+	LAR_CNTN1&6	248270000	5.70013	7.05885e-05	2.82121	14.2471	O70378;M0QWY0;M0QWP2	O70378;M0QWY0;M0QWP2	ER membrane protein complex subunit 8	Emc8
0.765266	27.0378	26.2725	+	LAR_CNTN1&6	1366000000	4.54977	0.000479002	0.76118	9.58875	O88685;A2AGN7;B7ZCF1;A0A087WPH7;F6Q2E3	O88685;A2AGN7;B7ZCF1;A0A087WPH7	26S protease regulatory subunit 6A	Psmc3
1.72484	29.6305	27.9057	+	LAR_CNTN1&6	5989700000	6.82048	1.13304e-05	1.75828	20.7592	P05213	P05213	Tubulin alpha-1B chain	Tuba1b
2.81236	25.0269	22.2145	+	LAR_CNTN1&6	305820000	2.12319	0.0319372	2.4168	3.71247	P08003	P08003	Protein disulfide-isomerase A4	Pdia4
0.779898	28.5041	27.7242	+	LAR_CNTN1&6	4431700000	2.68147	0.0116862	0.728407	4.75053	P09103;E9Q8G8	P09103	Protein disulfide-isomerase	P4hb
0.617241	30.1177	29.5004	+	LAR_CNTN1&6	12800000000	2.54771	0.0148542	0.621128	4.48965	P09405;A0A087WRM5	P09405	Nucleolin	Ncl
0.790169	33.4977	32.7076	+	LAR_CNTN1&6	144520000000	3.14986	0.00504032	0.77187	5.7365	P10126;D3Z3I8;D3YZ68	P10126;D3Z3I8;D3YZ68	Elongation factor 1-alpha 1	Eef1a1
2.68666	30.1376	27.4509	+	LAR_CNTN1&6	5244600000	7.6249	2.65066e-06	2.65221	27.1276	P10639	P10639	Thioredoxin	Txn
0.487497	27.958	27.4705	+	LAR_CNTN1&6	3082300000	4.69415	0.000363782	0.463639	10.0857	P10852	P10852	4F2 cell-surface antigen heavy chain	Slc3a2
0.52813	32.4972	31.9691	+	LAR_CNTN1&6	72596000000	4.5099	0.000504199	0.529562	9.45536	P11499;E9Q3D6;E9Q0C3;E9PX27;D3Z1R1	P11499	Heat shock protein HSP 90-beta	Hsp90ab1
0.585119	28.9029	28.3177	+	LAR_CNTN1&6	5707400000	2.29237	0.0235446	0.609952	4.01363	P11983;F2Z483	P11983	T-complex protein 1 subunit alpha	Tcp1
1.0447	29.8643	28.8196	+	LAR_CNTN1&6	8847000000	6.84415	1.13304e-05	1.0582	20.9238	P16045	P16045	Galectin-1	Lgals1
0.570587	27.03	26.4594	+	LAR_CNTN1&6	1618700000	4.05905	0.0010885	0.604036	8.05439	P17751;H7BXC3	P17751;H7BXC3	Triosephosphate isomerase	Tpi1
0.488611	26.5829	26.0943	+	LAR_CNTN1&6	1253500000	2.71283	0.0111672	0.556166	4.81293	P17918	P17918	Proliferating cell nuclear antigen	Pcna
1.428	30.2955	28.8675	+	LAR_CNTN1&6	16227000000	2.35584	0.0208728	1.44208	4.12942	P18155	P18155	Bifunctional methylenetetrahydrofolate dehydrogenase/cyclohydrolase, mitochondrial;NAD-dependent methylenetetrahydrofolate dehydrogenase;Methenyltetrahydrofolate cyclohydrolase	Mthfd2
0.31406	33.0796	32.7655	+	LAR_CNTN1&6	126530000000	3.56306	0.00248876	0.31285	6.71561	P18760;F8WGL3	P18760;F8WGL3	Cofilin-1	Cfl1
0.445652	31.4629	31.0172	+	LAR_CNTN1&6	33984000000	3.02927	0.00614066	0.461316	5.47104	P20029	P20029	78 kDa glucose-regulated protein	Hspa5
3.26752	25.0195	21.752	+	LAR_CNTN1&6	409110000	4.84564	0.00028688	3.0653	10.6316	P21995	P21995	Embigin	Emb
0.969002	26.5432	25.5742	+	LAR_CNTN1&6	835510000	3.95525	0.0012498	0.934214	7.75787	Q9DCC5;P23198;D3Z313;D3Z1A9	Q9DCC5;P23198;D3Z313	Chromobox protein homolog 3	Cbx3
2.11383	25.6697	23.5559	+	LAR_CNTN1&6	422120000	2.37145	0.0202867	1.94207	4.15814	P26350;A0A087WP98;A0A087WPN6;A0A087WQN2	P26350	Prothymosin alpha;Prothymosin alpha, N-terminally processed;Thymosin alpha	Ptma
3.0096	24.443	21.4334	+	LAR_CNTN1&6	109070000	3.69601	0.00198841	2.69146	7.05572	P29387;A0A0A6YVN9;V9GWY1	P29387	Guanine nucleotide-binding protein subunit beta-4	Gnb4
4.28604	26.0304	21.7443	+	LAR_CNTN1&6	474190000	3.67578	0.00202086	4.22281	7.00312	P35279;D3YV69;P61294	P35279;D3YV69;P61294	Ras-related protein Rab-6A;Ras-related protein Rab-6B	Rab6a;Rab6b
0.198456	28.1288	27.9304	+	LAR_CNTN1&6	4104100000	1.91143	0.0460828	0.215796	3.34932	P35700;B1AXW5;B1AXW6;B1AXW4	P35700;B1AXW5;B1AXW6;B1AXW4	Peroxiredoxin-1	Prdx1
1.16462	31.9812	30.8166	+	LAR_CNTN1&6	39763000000	7.9555	2.00747e-06	1.14483	30.269	P38647	P38647	Stress-70 protein, mitochondrial	Hspa9
0.330383	30.1006	29.7702	+	LAR_CNTN1&6	14973000000	3.4547	0.00298113	0.30227	6.4478	P45591	P45591	Cofilin-2	Cfl2
0.449402	25.6935	25.2441	+	LAR_CNTN1&6	591780000	1.94516	0.0435386	0.552566	3.40622	Q8BVQ9;P46471	Q8BVQ9;P46471	26S protease regulatory subunit 7	Psmc2
2.6815	24.9574	22.2759	+	LAR_CNTN1&6	191950000	2.19778	0.0280721	2.57951	3.84395	P47738;A0A0G2JEU1;A0A0G2JF60;A0A0G2JFQ0;D3YYF3;G3UWP3;Q9JHW9;Q62148	P47738;A0A0G2JEU1	Aldehyde dehydrogenase, mitochondrial	Aldh2
1.17896	28.5366	27.3576	+	LAR_CNTN1&6	3193700000	2.10181	0.0328262	1.07741	3.67515	P47955;E9Q3T0	P47955	60S acidic ribosomal protein P1	Rplp1
1.2171	27.1801	25.963	+	LAR_CNTN1&6	1160700000	2.08089	0.0339611	1.27178	3.63878	P54775	P54775	26S protease regulatory subunit 6B	Psmc4
1.5013	23.5039	22.0026	+	LAR_CNTN1&6	87171000	2.16253	0.0296039	1.37865	3.78157	P54823	P54823	Probable ATP-dependent RNA helicase DDX6	Ddx6
1.03355	32.0855	31.052	+	LAR_CNTN1&6	47800000000	5.92744	5.28098e-05	1.03935	15.3857	P56480	P56480	ATP synthase subunit beta, mitochondrial	Atp5f1b
0.41585	25.9003	25.4844	+	LAR_CNTN1&6	777800000	2.57574	0.014159	0.493925	4.54362	P57722;E9Q7D8;G3UYM5;A0A087WR61;A0A087WSI1;A0A087WRH3	P57722;E9Q7D8	Poly(rC)-binding protein 3	Pcbp3
0.184095	30.6539	30.4699	+	LAR_CNTN1&6	22374000000	3.22069	0.00448212	0.189828	5.8965	P58774	P58774	Tropomyosin beta chain	Tpm2
1.17675	28.12	26.9433	+	LAR_CNTN1&6	2406700000	5.71539	7.00994e-05	1.19864	14.3209	P60122;D3YW60;Q05CB6	P60122	RuvB-like 1	Ruvbl1
0.866999	27.2538	26.3868	+	LAR_CNTN1&6	1680800000	3.28447	0.0040515	0.857958	6.04322	P62196;Q8K1K2	P62196;Q8K1K2	26S protease regulatory subunit 8	Psmc5
0.598713	30.7521	30.1534	+	LAR_CNTN1&6	21339000000	2.96564	0.00699948	0.597	5.33435	P62204;Q3UKW2;Q9D6P8	P62204;Q3UKW2;Q9D6P8	Calmodulin;Calmodulin-like protein 3	Calm1;Calml3
2.95878	29.0465	26.0877	+	LAR_CNTN1&6	3515700000	5.53326	8.52846e-05	2.86177	13.4622	P62869	P62869	Transcription elongation factor B polypeptide 2	Tceb2
0.334982	30.8605	30.5255	+	LAR_CNTN1&6	24104000000	3.20582	0.00455824	0.317623	5.86266	P62874;H3BKR2;H3BLF7;Q61011	P62874;H3BKR2	Guanine nucleotide-binding protein G(I)/G(S)/G(T) subunit beta-1	Gnb1
0.096981	33.7401	33.6432	+	LAR_CNTN1&6	197810000000	3.15201	0.00504032	0.0955003	5.74133	P63017;Q504P4;P17156;D3Z5E2;D3YW43;P16627;Q61696;P17879	P63017;Q504P4	Heat shock cognate 71 kDa protein	Hspa8
0.40778	28.8198	28.412	+	LAR_CNTN1&6	6271700000	2.24018	0.0258941	0.370292	3.9196	P63037;B1AXY1;B1AXY0;B1AXX9	P63037;B1AXY1;B1AXY0	DnaJ homolog subfamily A member 1	Dnaja1
1.15015	31.2537	30.1035	+	LAR_CNTN1&6	26961000000	7.04696	7.62283e-06	1.18781	22.3872	P63038;D3Z2F2;D3Z7J9	P63038	60 kDa heat shock protein, mitochondrial	Hspd1
0.668276	29.1024	28.4341	+	LAR_CNTN1&6	6279300000	3.5675	0.00248117	0.685311	6.72676	P67778;Q5SQG5	P67778;Q5SQG5	Prohibitin	Phb
1.03245	34.4187	33.3863	+	LAR_CNTN1&6	214540000000	10.7415	2.31004e-08	1.02954	75.8998	P68369;P05214	P68369;P05214	Tubulin alpha-1A chain;Tubulin alpha-3 chain	Tuba1a;Tuba3a
1.50323	30.5154	29.0122	+	LAR_CNTN1&6	11846000000	5.64807	7.53903e-05	1.53327	13.9977	P68372;Q9D6F9	P68372;Q9D6F9	Tubulin beta-4B chain;Tubulin beta-4A chain	Tubb4b;Tubb4a
0.345102	28.487	28.1419	+	LAR_CNTN1&6	4842900000	1.96647	0.0417769	0.402192	3.44235	P80316;E0CZA1	P80316	T-complex protein 1 subunit epsilon	Cct5
0.302746	28.6977	28.395	+	LAR_CNTN1&6	5365600000	3.77316	0.00178989	0.284544	7.25914	P80318;E9Q133;Q3U0I3;F6Q609;F6ZVG8	P80318;E9Q133;Q3U0I3;F6Q609	T-complex protein 1 subunit gamma	Cct3
0.941391	27.0079	26.0665	+	LAR_CNTN1&6	1340700000	1.96642	0.0417769	0.908375	3.44226	P84084	P84084	ADP-ribosylation factor 5	Arf5
0.604265	26.6143	26.01	+	LAR_CNTN1&6	1250700000	2.83711	0.00875938	0.560063	5.06506	P84089;G3UW85	P84089;G3UW85	Enhancer of rudimentary homolog	Erh
1.52761	23.7909	22.2633	+	LAR_CNTN1&6	85736000	3.70237	0.00198841	1.51556	7.07231	Q3ULG5;P97311	Q3ULG5;P97311	DNA helicase;DNA replication licensing factor MCM6	Mcm6
0.950415	27.2938	26.3434	+	LAR_CNTN1&6	1633000000	4.26831	0.000763171	1.02769	8.68091	P97427;Q6P1J1	P97427;Q6P1J1	Dihydropyrimidinase-related protein 1	Crmp1
1.19214	23.3522	22.16	+	LAR_CNTN1&6	61018000	2.35913	0.0207925	1.29832	4.13547	Q3TYT1;P97478	Q3TYT1;P97478	5-demethoxyubiquinone hydroxylase, mitochondrial	Coq7
3.16019	24.8179	21.6577	+	LAR_CNTN1&6	158000000	5.65734	7.53903e-05	3.15282	14.0418	P97783	P97783	Protein AF1q	Mllt11
0.925091	33.3548	32.4297	+	LAR_CNTN1&6	106920000000	3.85427	0.00154147	0.950373	7.478	P99024	P99024	Tubulin beta-5 chain	Tubb5
0.623671	30.6384	30.0147	+	LAR_CNTN1&6	17890000000	3.53024	0.00259154	0.597271	6.63364	P99027	P99027	60S acidic ribosomal protein P2	Rplp2
1.00491	31.6893	30.6844	+	LAR_CNTN1&6	34833000000	3.53154	0.00259154	0.960648	6.63686	Q03265;D3Z6F5;D6RJ16	Q03265;D3Z6F5	ATP synthase subunit alpha, mitochondrial;ATP synthase subunit alpha	Atp5f1a
4.77574	26.463	21.6872	+	LAR_CNTN1&6	663970000	2.16577	0.0295836	4.21367	3.78729	Q06185;Q8BTB6	Q06185;Q8BTB6	ATP synthase subunit e, mitochondrial	Atp5me
0.727373	22.4464	21.7191	+	LAR_CNTN1&6	21296000	2.09564	0.033167	0.68404	3.6644	Q08288	Q08288	Cell growth-regulating nucleolar protein	Lyar
0.519985	24.6504	24.1304	+	LAR_CNTN1&6	307600000	1.96839	0.0417769	0.474813	3.44562	Q3TPJ8;A2BFF8;A2BFF5;A2BFF9;O88487	Q3TPJ8;A2BFF8;A2BFF5;A2BFF9;O88487	Cytoplasmic dynein 1 intermediate chain 2	Dync1i2
0.935324	27.3288	26.3934	+	LAR_CNTN1&6	1567100000	4.18151	0.000892351	0.974919	8.41624	Q3TXS7;J3QN38	Q3TXS7	26S proteasome non-ATPase regulatory subunit 1	Psmd1
2.97968	29.9299	26.9502	+	LAR_CNTN1&6	5443300000	8.78821	6.91565e-07	3.01302	39.8638	Q3U1J4	Q3U1J4	DNA damage-binding protein 1	Ddb1
1.63219	23.7165	22.0843	+	LAR_CNTN1&6	99644000	1.94176	0.0436178	1.56367	3.40047	Q5SUH7;Q5SUH6;Q99KN9	Q5SUH7;Q5SUH6;Q99KN9	Clathrin interactor 1	Clint1
0.273834	26.075	25.8011	+	LAR_CNTN1&6	946290000	2.75611	0.0102944	0.266954	4.89984	Q5SW88;P62821;Q5SW87;Q5SW86;Q3TYH2;P61028;P55258;Q8K386	Q5SW88;P62821;Q5SW87;Q5SW86	Ras-related protein Rab-1A	Rab1;Rab1A
0.405121	26.6345	26.2294	+	LAR_CNTN1&6	1336400000	3.1106	0.00533818	0.397388	5.64915	Z4YJV4;Q60597;Q5SVY0;Q5SVY1	Z4YJV4;Q60597	2-oxoglutarate dehydrogenase, mitochondrial	Ogdh
0.303164	28.3763	28.0731	+	LAR_CNTN1&6	4417200000	2.08003	0.0339611	0.313726	3.63728	Q61699;E9Q0U7;D3Z3I9;D3Z027	Q61699;E9Q0U7	Heat shock protein 105 kDa	Hsph1
0.660534	28.2171	27.5566	+	LAR_CNTN1&6	3373700000	2.44927	0.0174821	0.618419	4.30287	Q61753;F6ZSB7	Q61753	D-3-phosphoglycerate dehydrogenase	Phgdh
1.3294	27.1496	25.8202	+	LAR_CNTN1&6	1250200000	3.95856	0.0012498	1.36157	7.76719	Q9D8L3;Q62186	Q9D8L3;Q62186	Translocon-associated protein subunit delta	Ssr4
0.216673	27.5221	27.3054	+	LAR_CNTN1&6	2504500000	1.89526	0.046863	0.202447	3.32216	Q62318	Q62318	Transcription intermediary factor 1-beta	Trim28
1.04073	27.8102	26.7695	+	LAR_CNTN1&6	3166400000	3.67226	0.00202211	0.969922	6.994	Q62425	Q62425	Cytochrome c oxidase subunit NDUFA4	Ndufa4
4.0274	29.1501	25.1227	+	LAR_CNTN1&6	2314100000	2.03808	0.0363564	4.65912	3.5648	Q62523	Q62523	Zyxin	Zyx
2.0989	24.104	22.0051	+	LAR_CNTN1&6	237970000	3.6929	0.00198841	2.21432	7.04761	Q64737;D6RCG1	Q64737	Trifunctional purine biosynthetic protein adenosine-3;Phosphoribosylamine--glycine ligase;Phosphoribosylformylglycinamidine cyclo-ligase;Phosphoribosylglycinamide formyltransferase	Gart
0.75968	25.6575	24.8978	+	LAR_CNTN1&6	481810000	3.21258	0.00451386	0.707878	5.87801	Q6P1F6;Q6ZWR4;Q925E7;F6RV17;G3UZP6;G3UXS9	Q6P1F6	Serine/threonine-protein phosphatase 2A 55 kDa regulatory subunit B alpha isoform	Ppp2r2a
2.06168	24.5813	22.5196	+	LAR_CNTN1&6	182130000	2.22535	0.026606	2.36556	3.89306	Q6ZQ38;D3YWC5	Q6ZQ38	Cullin-associated NEDD8-dissociated protein 1	Cand1
5.5848	27.8491	22.2643	+	LAR_CNTN1&6	718280000	7.85188	2.00747e-06	5.56861	29.2477	Q80ZK9;A2AE98	Q80ZK9;A2AE98	WD and tetratricopeptide repeats protein 1	Wdtc1
1.16801	30.0523	28.8843	+	LAR_CNTN1&6	8908600000	3.54498	0.00255802	1.17617	6.67035	Q8BFR5;D3YVN7	Q8BFR5;D3YVN7	Elongation factor Tu, mitochondrial;Elongation factor Tu	Tufm
3.34983	26.2091	22.8593	+	LAR_CNTN1&6	801250000	2.19257	0.0281967	3.27436	3.83471	Q8BGB5	Q8BGB5	LIM domain-containing protein 2	Limd2
3.7152	25.9322	22.217	+	LAR_CNTN1&6	267990000	6.71051	1.37844e-05	3.73694	20.0109	Q8BHD8;F6SPX7;B0R0D0;B0R0C7	Q8BHD8	Protein-L-isoaspartate O-methyltransferase domain-containing protein 2	Pcmtd2
2.3381	24.3627	22.0246	+	LAR_CNTN1&6	118730000	2.58875	0.0137987	2.18584	4.56881	Q8BJY1;F7BA91	Q8BJY1	26S proteasome non-ATPase regulatory subunit 5	Psmd5
0.598125	26.2378	25.6397	+	LAR_CNTN1&6	983730000	2.73522	0.010703	0.556001	4.85778	Q8BK64	Q8BK64	Activator of 90 kDa heat shock protein ATPase homolog 1	Ahsa1
0.386341	26.5094	26.123	+	LAR_CNTN1&6	1265400000	2.17123	0.0293787	0.432397	3.79692	Q8C2Q3;E9QL13;J3QN51;J3QPT3;J3QQ01	Q8C2Q3;E9QL13	RNA-binding protein 14	Rbm14
0.562702	26.0663	25.5036	+	LAR_CNTN1&6	799260000	3.04335	0.00606824	0.533655	5.50161	Q8CGK3	Q8CGK3	Lon protease homolog, mitochondrial	Lonp1
2.56485	24.2828	21.7179	+	LAR_CNTN1&6	160190000	4.10649	0.00100703	2.47567	8.19302	Q8JZN5;A0A0G2JF25	Q8JZN5	Acyl-CoA dehydrogenase family member 9, mitochondrial	Acad9
0.866615	28.326	27.4594	+	LAR_CNTN1&6	3592800000	6.08903	4.32442e-05	0.881273	16.2471	Q8K2B3	Q8K2B3	Succinate dehydrogenase [ubiquinone] flavoprotein subunit, mitochondrial	Sdha
4.30401	26.3061	22.0021	+	LAR_CNTN1&6	223080000	4.33496	0.000677155	4.25647	8.88893	Q8N7N5;A0A0A6YWY2;A0A0A6YX55;A2AHY8	Q8N7N5	DDB1- and CUL4-associated factor 8	Dcaf8
0.250092	25.2081	24.958	+	LAR_CNTN1&6	484000000	2.27632	0.0241685	0.298668	3.98459	Q8R1B4	Q8R1B4	Eukaryotic translation initiation factor 3 subunit C	Eif3c
0.5331	26.7004	26.1673	+	LAR_CNTN1&6	1104700000	2.73296	0.0107099	0.554034	4.85324	Q8VDM4;J3KMQ2;E9Q2S8	Q8VDM4	26S proteasome non-ATPase regulatory subunit 2	Psmd2
0.66692	25.5891	24.9222	+	LAR_CNTN1&6	579560000	2.81256	0.00920934	0.590753	5.01464	Q91VA7;V9GXV0	Q91VA7	Isocitrate dehydrogenase [NAD] subunit, mitochondrial	Idh3b
2.90919	24.2593	21.3501	+	LAR_CNTN1&6	133220000	1.89645	0.046863	2.4757	3.32414	Q91VI7	Q91VI7	Ribonuclease inhibitor	Rnh1
0.268444	26.5855	26.317	+	LAR_CNTN1&6	1366300000	2.0713	0.034303	0.303025	3.62214	Q91YN9;A0A087WNX9	Q91YN9	BAG family molecular chaperone regulator 2	Bag2
0.880735	27.341	26.4602	+	LAR_CNTN1&6	1687200000	2.90375	0.00787171	0.805264	5.20357	Q921F2;A0A087WRZ5;Q8R0B4;Q6VYI5;Q6VYI4;A0A087WR97;A0A087WRP4;H3BJV1;A0A087WSH7;A0A087WQA5;A0A087WS74;A0A087WQX8;A0A087WNY6;A0A087WSE4;A0A087WS17;A0A087WP57;A0A087WSC6	Q921F2;A0A087WRZ5;Q8R0B4;Q6VYI5;Q6VYI4;A0A087WR97;A0A087WRP4;H3BJV1;A0A087WSH7;A0A087WQA5	TAR DNA-binding protein 43	Tardbp
0.180523	26.988	26.8075	+	LAR_CNTN1&6	1894300000	1.92767	0.044655	0.157335	3.37667	Q922B2;Q8BJY7	Q922B2	Aspartate--tRNA ligase, cytoplasmic	Dars1
1.06313	28.3226	27.2595	+	LAR_CNTN1&6	2986300000	5.06935	0.000212938	1.04062	11.4862	Q922F4;CON__ENSEMBL:ENSBTAP00000025008;A2AQ07	Q922F4	Tubulin beta-6 chain	Tubb6
0.788338	26.4472	25.6588	+	LAR_CNTN1&6	1001200000	2.65309	0.0122065	0.851612	4.69447	Q99JY0;D3YXU1	Q99JY0	Trifunctional enzyme subunit beta, mitochondrial;3-ketoacyl-CoA thiolase	Hadhb
0.354229	26.9997	26.6455	+	LAR_CNTN1&6	1604200000	3.19667	0.0046024	0.371791	5.8419	Q99KP6	Q99KP6	Pre-mRNA-processing factor 19	Prpf19
1.84324	29.1545	27.3113	+	LAR_CNTN1&6	21712000000	5.86868	5.746e-05	1.938	15.0834	Q99KV1	Q99KV1	DnaJ homolog subfamily B member 11	Dnajb11
0.499762	27.2278	26.728	+	LAR_CNTN1&6	1865400000	2.86938	0.00841196	0.511184	5.13185	Q99M87	Q99M87	DnaJ homolog subfamily A member 3, mitochondrial	Dnaja3
0.36834	27.0353	26.6669	+	LAR_CNTN1&6	1690000000	2.11345	0.0322735	0.355768	3.69545	Q99MN1	Q99MN1	Lysine--tRNA ligase	Kars
3.91208	25.9199	22.0078	+	LAR_CNTN1&6	446160000	1.9782	0.0412177	2.84934	3.46231	Q9CPQ8	Q9CPQ8	ATP synthase subunit g, mitochondrial	Atp5mg
0.899658	26.7235	25.8239	+	LAR_CNTN1&6	1075700000	4.38005	0.000629952	0.871407	9.03204	Q9CQA3	Q9CQA3	Succinate dehydrogenase [ubiquinone] iron-sulfur subunit, mitochondrial	Sdhb
0.646336	27.0488	26.4025	+	LAR_CNTN1&6	1741200000	4.74065	0.000340419	0.605972	10.2505	Q9CQB4;Q9D855	Q9CQB4;Q9D855	Cytochrome b-c1 complex subunit 7	Uqcrb
0.787315	27.3988	26.6115	+	LAR_CNTN1&6	1888900000	3.74194	0.00187639	0.778599	7.17627	Q9CQN1	Q9CQN1	Heat shock protein 75 kDa, mitochondrial	Trap1
0.578497	25.8489	25.2704	+	LAR_CNTN1&6	634620000	2.46288	0.0171416	0.70496	4.32843	Q9CQW2	Q9CQW2	ADP-ribosylation factor-like protein 8B	Arl8b
1.04329	27.8272	26.7839	+	LAR_CNTN1&6	2320600000	2.86852	0.00841196	1.06238	5.13005	Q9CR68	Q9CR68	Cytochrome b-c1 complex subunit Rieske, mitochondrial;Cytochrome b-c1 complex subunit 11	Uqcrfs1
1.31694	30.2447	28.9277	+	LAR_CNTN1&6	10351000000	5.53085	8.52846e-05	1.33453	13.4511	Q9CWF2;G3UZR1	Q9CWF2	Tubulin beta-2B chain	Tubb2b
0.513872	26.3893	25.8754	+	LAR_CNTN1&6	1070200000	3.32114	0.00377752	0.523945	6.12877	Q9CX86	Q9CX86	Heterogeneous nuclear ribonucleoprotein A0	Hnrnpa0
0.633598	29.4491	28.8155	+	LAR_CNTN1&6	7972900000	6.0185	4.88343e-05	0.609612	15.8657	Q9CZ13;A0A0A6YW82;A0A0A6YWX6;A0A0A6YVZ0	Q9CZ13	Cytochrome b-c1 complex subunit 1, mitochondrial	Uqcrc1
0.989216	26.3164	25.3272	+	LAR_CNTN1&6	752900000	5.03523	0.000221648	1.03256	11.352	Q9D051	Q9D051	Pyruvate dehydrogenase E1 component subunit beta, mitochondrial	Pdhb
2.71659	24.7438	22.0272	+	LAR_CNTN1&6	406160000	2.50803	0.0158833	2.61937	4.41384	Q9D1H8	Q9D1H8	39S ribosomal protein L53, mitochondrial	Mrpl53
6.01515	28.0403	22.0251	+	LAR_CNTN1&6	802040000	4.69307	0.000363782	5.66807	10.0819	Q9D5V5;E9PV12;G3X914;E9Q6Z0;F8VQI6	Q9D5V5;E9PV12;G3X914;E9Q6Z0	Cullin-5	Cul5
0.993193	25.4332	24.44	+	LAR_CNTN1&6	447010000	2.9302	0.00755614	0.97292	5.25922	Q9D8W5;B1AT36;Q3TRH2	Q9D8W5;B1AT36;Q3TRH2	26S proteasome non-ATPase regulatory subunit 12	Psmd12
0.537447	26.8061	26.2687	+	LAR_CNTN1&6	1582500000	2.45165	0.0174542	0.461528	4.30733	Q9DB15	Q9DB15	39S ribosomal protein L12, mitochondrial	Mrpl12
0.18821	28.637	28.4488	+	LAR_CNTN1&6	5555000000	2.42954	0.0181545	0.211525	4.26594	Q9DB77	Q9DB77	Cytochrome b-c1 complex subunit 2, mitochondrial	Uqcrc2
0.584286	25.6531	25.0688	+	LAR_CNTN1&6	586220000	2.86569	0.00842589	0.577819	5.12417	Q9DCS9;D3YUK4	Q9DCS9;D3YUK4	NADH dehydrogenase [ubiquinone] 1 beta subcomplex subunit 10	Ndufb10
3.08587	25.9422	22.8564	+	LAR_CNTN1&6	3217600000	3.76717	0.00179976	2.98943	7.24318	Q9DCT5	Q9DCT5	Stromal cell-derived factor 2	Sdf2
0.794441	26.4862	25.6917	+	LAR_CNTN1&6	1077800000	2.78496	0.00967731	0.765594	4.95831	Q9DCW4	Q9DCW4	Electron transfer flavoprotein subunit beta	Etfb
1.26606	34.0637	32.7976	+	LAR_CNTN1&6	154750000000	4.85541	0.000286662	1.29312	10.6676	Q9ERD7	Q9ERD7	Tubulin beta-3 chain	Tubb3
1.98335	28.4973	26.5139	+	LAR_CNTN1&6	12473000000	3.51113	0.00267131	2.13154	6.58624	Q9ESP1	Q9ESP1	Stromal cell-derived factor 2-like protein 1	Sdf2l1
0.789549	23.1125	22.323	+	LAR_CNTN1&6	36171000	2.25176	0.0253025	0.801089	3.94037	Q9QXV0	Q9QXV0	ProSAAS;KEP;Big SAAS;Little SAAS;Big PEN-LEN;PEN;PEN-20;PEN-19;Little LEN;Big LEN	Pcsk1n
0.732744	27.9431	27.2103	+	LAR_CNTN1&6	3036700000	2.05739	0.0350698	0.766205	3.59809	Q9QYJ0	Q9QYJ0	DnaJ homolog subfamily A member 2	Dnaja2
0.546759	26.6296	26.0829	+	LAR_CNTN1&6	1127100000	2.69974	0.0113043	0.555351	4.78683	Q9QZD9;A2AE03	Q9QZD9	Eukaryotic translation initiation factor 3 subunit I	Eif3i
2.02938	26.4727	24.4433	+	LAR_CNTN1&6	654700000	2.12095	0.0319372	2.46531	3.70855	Q9QZM0	Q9QZM0	Ubiquilin-2	Ubqln2
0.26354	27.3959	27.1324	+	LAR_CNTN1&6	2283500000	2.32548	0.0223013	0.215872	4.07383	Q9R0E2;F6WNR1;A8Y5E6	Q9R0E2	Procollagen-lysine,2-oxoglutarate 5-dioxygenase 1	Plod1
3.82292	26.0893	22.2664	+	LAR_CNTN1&6	360750000	2.47357	0.0169901	3.65074	4.34858	Q9R0N0	Q9R0N0	Galactokinase	Galk1
0.307142	29.9272	29.6201	+	LAR_CNTN1&6	13545000000	1.91964	0.0453536	0.319419	3.36314	Q9R0P5	Q9R0P5	Destrin	Dstn
1.7403	24.0655	22.3252	+	LAR_CNTN1&6	145550000	2.14859	0.0303641	1.78063	3.75703	Q9R1T4;A2A3W1	Q9R1T4	Septin-6	Septin6
1.4339	27.8653	26.4314	+	LAR_CNTN1&6	1903200000	3.62442	0.00224088	1.48885	6.87096	Q9WTM5;D3YXQ8	Q9WTM5	RuvB-like 2	Ruvbl2
0.552252	26.7081	26.1558	+	LAR_CNTN1&6	1158700000	2.15095	0.0303013	0.433936	3.76118	Q9WTQ5	Q9WTQ5	A-kinase anchor protein 12	Akap12
4.21144	26.0838	21.8724	+	LAR_CNTN1&6	480890000	3.1341	0.00511232	3.69685	5.70132	Q9WTZ1;D3Z497;D3Z392	Q9WTZ1;D3Z497	RING-box protein 2	Rnf7;Gm7075
3.78755	25.5998	21.8122	+	LAR_CNTN1&6	363460000	1.96212	0.0419972	3.62575	3.43497	Q9Z1Z2	Q9Z1Z2	Serine-threonine kinase receptor-associated protein	Strap
2.9212	25.1592	22.238	+	LAR_CNTN1&6	216480000	3.08678	0.00554916	2.98445	5.59659	Q9Z2I8	Q9Z2I8	Succinyl-CoA ligase [GDP-forming] subunit beta, mitochondrial	Suclg2
2.41253	24.1911	21.7785	+	LAR_CNTN1&6	83649000	2.70039	0.0113043	2.11451	4.78812	Q9Z2I9	Q9Z2I9	Succinyl-CoA ligase [ADP-forming] subunit beta, mitochondrial	Sucla2

## Sheet: LAR_CNTN1&6_HEK293
LAR_x-y_CNTN1&6	LAR	CNTN1&6	Student's T-test Significant LAR_CNTN1&6	Student's T-test significant	Intensity	-Log Student's T-test p-value LAR_CNTN1&6	Student's T-test q-value LAR_CNTN1&6	Student's T-test Difference LAR_CNTN1&6	Student's T-test Test statistic LAR_CNTN1&6	Protein IDs	Majority protein IDs	Protein names	Gene names
1.4922	21.0105	19.5183	+	LAR_CNTN1&6	49077000	2.15963	0.034395	1.55767	3.77647	A0A087WYT3;Q15185	A0A087WYT3;Q15185	Prostaglandin E synthase 3	PTGES3
1.51992	20.9334	19.4135	+	LAR_CNTN1&6	36728000	2.61814	0.0150132	1.56892	4.62596	A0A087WZK9;B3KS98;O15372;E5RHC7;E5RH59;E5RFW7;E5RFH0;E5RGU4;E5RJT0	A0A087WZK9;B3KS98;O15372	Eukaryotic translation initiation factor 3 subunit H	EIF3H
1.12393	23.1811	22.0572	+	LAR_CNTN1&6	258420000	2.24582	0.0297109	1.15628	3.92971	A0A0C4DGS1;P39656;U3KQ84	A0A0C4DGS1;P39656	Dolichyl-diphosphooligosaccharide--protein glycosyltransferase 48 kDa subunit	DDOST
1.50015	29.9083	28.4081	+	LAR_CNTN1&6	22366000000	7.27579	7.26513e-06	1.54404	24.1583	A0A0G2JIW1;P0DMV9;P0DMV8;V9GZ37	A0A0G2JIW1;P0DMV9;P0DMV8;V9GZ37	Heat shock 70 kDa protein 1B;Heat shock 70 kDa protein 1A	HSPA1B;HSPA1A
1.92893	22.5864	20.6575	+	LAR_CNTN1&6	168420000	1.99487	0.0447515	1.98332	3.49072	A0A0U1RRM6;Q8N8S7;A0A075B6E5;A0A0U1RQP7	A0A0U1RRM6;Q8N8S7;A0A075B6E5	Protein enabled homolog	ENAH
1.49768	21.6145	20.1169	+	LAR_CNTN1&6	123810000	2.81662	0.0107247	1.57244	5.02294	B5MDF5;P62826;J3KQE5;F5H018;H0YFC6;B4DV51;A0A087X0W0	B5MDF5;P62826;J3KQE5;F5H018;H0YFC6	GTP-binding nuclear protein Ran	RAN
1.84279	25.2189	23.3761	+	LAR_CNTN1&6	749470000	5.23689	0.000134677	1.84666	12.1667	B8ZZU8;Q15370;I3L0M9;A0A0B4J296	B8ZZU8;Q15370;I3L0M9	Transcription elongation factor B polypeptide 2	TCEB2
2.81403	21.5549	18.7408	+	LAR_CNTN1&6	24053000	1.93603	0.0490717	2.67214	3.39079	C9J0J7;G5E9Q6;C9JQ45;C9J2N0	C9J0J7;G5E9Q6;C9JQ45	Profilin	PFN2
1.29344	21.5566	20.2631	+	LAR_CNTN1&6	80908000	1.96614	0.0468592	1.48757	3.4418	C9JA28;Q9UNL2;C9J365	C9JA28;Q9UNL2;C9J365	Translocon-associated protein subunit gamma	SSR3
1.80652	20.3285	18.522	+	LAR_CNTN1&6	20134000	2.5277	0.017685	1.68925	4.45134	D6RCF4;Q8N5K1	D6RCF4;Q8N5K1	CDGSH iron-sulfur domain-containing protein 2	CISD2
2.64926	24.0776	21.4283	+	LAR_CNTN1&6	409830000	2.62339	0.0149474	2.80664	4.63621	E5RHG8;Q15369;R4GMY8	E5RHG8;Q15369;R4GMY8	Transcription elongation factor B polypeptide 1	TCEB1
5.29615	24.3754	19.0792	+	LAR_CNTN1&6	127680000	6.28657	3.29454e-05	5.48789	17.3627	E5RIM7;O00244;E5RGN3	E5RIM7;O00244;E5RGN3	Copper transport protein ATOX1	ATOX1
0.76516	22.7687	22.0035	+	LAR_CNTN1&6	210480000	2.62203	0.0149474	0.708062	4.63356	E5RJR5;P63208;E7ERH2;F8W8N3;E5RGM3	E5RJR5;P63208;E7ERH2;F8W8N3	S-phase kinase-associated protein 1	SKP1
2.60711	21.1331	18.526	+	LAR_CNTN1&6	36534000	1.97697	0.0462667	2.34032	3.46021	E7EP72;Q9UFG5;K7EK56	E7EP72;Q9UFG5	UPF0449 protein C19orf25	C19orf25
1.9807	21.6311	19.6504	+	LAR_CNTN1&6	62778000	3.37388	0.00387468	2.07516	6.25334	E7EPT4;P19404	E7EPT4;P19404	NADH dehydrogenase [ubiquinone] flavoprotein 2, mitochondrial	NDUFV2
1.82975	21.7217	19.8919	+	LAR_CNTN1&6	83279000	3.13388	0.0059253	1.92086	5.70083	E9PPW7;O00217;E9PKH6;E9PN51;F8W9K7	E9PPW7;O00217;E9PKH6	NADH dehydrogenase [ubiquinone] iron-sulfur protein 8, mitochondrial	NDUFS8
2.52818	20.7448	18.2166	+	LAR_CNTN1&6	13471000	3.31094	0.00437928	2.42565	6.1049	F8WBA3;Q15139;H0Y5M6;O94806;F8VZ98	F8WBA3;Q15139	Serine/threonine-protein kinase;Serine/threonine-protein kinase D1	PRKD1
2.05646	22.1158	20.0593	+	LAR_CNTN1&6	93358000	2.35114	0.02453	2.02883	4.1208	G3V0I5;P49821;B4DE93;E9PQP1;E9PLC6;E9PMX3;E9PJL9;E9PPR0;E9PPD6;H0YE81;E9PPS5;H0YD04	G3V0I5;P49821;B4DE93;E9PQP1;E9PLC6;E9PMX3	NADH dehydrogenase [ubiquinone] flavoprotein 1, mitochondrial	NDUFV1
4.23595	24.5785	20.3426	+	LAR_CNTN1&6	204640000	5.2959	0.000119594	4.4969	12.415	G3V3G9;Q5TAQ9;V9GY54;Q5TAQ8;V9GZ39;V9GYZ9;P0C7V8	G3V3G9;Q5TAQ9;V9GY54	DDB1- and CUL4-associated factor 8	DCAF8
3.67335	22.3204	18.647	+	LAR_CNTN1&6	123390000	3.4756	0.00327572	3.62132	6.49883	G5EA30;Q92879;E9PQK4;E9PSH0;E9PKU1;F5H4Y5;F5H0D8;E9PKA1	G5EA30;Q92879	CUGBP Elav-like family member 1	CELF1
3.12042	21.4321	18.3116	+	LAR_CNTN1&6	72615000	2.7273	0.0124098	2.97919	4.84188	H0YC42;U3KQQ8	H0YC42	28S ribosomal protein S28, mitochondrial	MRPS28
1.23712	19.907	18.6699	+	LAR_CNTN1&6	19666000	2.211	0.0315881	1.50794	3.86748	H0YEL0;O14893;G5EA29;H0YDP6	H0YEL0;O14893;G5EA29	Gem-associated protein 2	GEMIN2
1.98879	20.2781	18.2893	+	LAR_CNTN1&6	30026000	2.11319	0.0365199	1.92881	3.695	H3BNF1;H3BUV4;H3BUT1;Q9NWW5;H3BRN7;H3BTY4	H3BNF1;H3BUV4;H3BUT1;Q9NWW5;H3BRN7;H3BTY4	Ceroid-lipofuscinosis neuronal protein 6	CLN6
0.956108	20.9947	20.0386	+	LAR_CNTN1&6	47841000	1.95076	0.0478384	0.963813	3.4157	J3KNF8;D6RFH4;H3BUX2;O43169	J3KNF8;D6RFH4;H3BUX2;O43169	Cytochrome b5 type B	CYB5B
1.30215	24.5939	23.2917	+	LAR_CNTN1&6	752920000	3.38733	0.00384905	1.39436	6.2854	J3KPX7;Q99623;F5GY37;F5GWA7;F5H3X6;F5H2D2;F5H0C5;U3KPZ5	J3KPX7;Q99623;F5GY37;F5GWA7;F5H3X6	Prohibitin-2	PHB2
0.93186	21.7308	20.799	+	LAR_CNTN1&6	103150000	3.25869	0.00475283	0.825219	5.98361	O00116;B8ZZ81	O00116;B8ZZ81	Alkyldihydroxyacetonephosphate synthase, peroxisomal	AGPS
0.999353	24.7248	23.7255	+	LAR_CNTN1&6	698600000	5.00564	0.000201988	1.05398	11.2367	O00264;U3KQM0	O00264	Membrane-associated progesterone receptor component 1	PGRMC1
2.0527	20.5925	18.5398	+	LAR_CNTN1&6	27631000	2.75405	0.0118985	1.98247	4.89569	O15371;B0QYA4;B0QYA5;B0QYA8;B0QYA6	O15371	Eukaryotic translation initiation factor 3 subunit D	EIF3D
2.53423	23.2296	20.6954	+	LAR_CNTN1&6	213540000	4.69077	0.000344972	2.58647	10.0738	O43399;A0A087WYR3;A0A087WZ51	O43399;A0A087WYR3;A0A087WZ51	Tumor protein D54	TPD52L2
2.46032	21.4037	18.9434	+	LAR_CNTN1&6	45007000	3.52315	0.00303532	2.61195	6.61602	O43402;M0R1B0	O43402	ER membrane protein complex subunit 8	EMC8
1.84945	22.3574	20.5079	+	LAR_CNTN1&6	157560000	3.59886	0.00261582	1.90451	6.80591	O43765;K7EMD6	O43765;K7EMD6	Small glutamine-rich tetratricopeptide repeat-containing protein alpha	SGTA
2.29273	21.9261	19.6334	+	LAR_CNTN1&6	87566000	2.66405	0.0139403	2.51939	4.71608	O60664;K7ERZ3;K7EL96;K7ER39	O60664;K7ERZ3;K7EL96	Perilipin-3	PLIN3
0.583632	23.9402	23.3566	+	LAR_CNTN1&6	461260000	2.13607	0.0355398	0.527551	3.73504	O75190;A0A0J9YX62;C9J2C4;E9PH18;C9JDX6;F8WCZ4;C9J2P2;C9JB42;C9JDR7;C9JN01;Q8NHS0;Q7Z6W7	O75190;A0A0J9YX62;C9J2C4;E9PH18;C9JDX6;F8WCZ4;C9J2P2	DnaJ homolog subfamily B member 6	DNAJB6
3.28551	22.1337	18.8482	+	LAR_CNTN1&6	34324000	4.51719	0.000478989	3.15718	9.47963	O75534;E9PLT0;E9PKN4;E9PLD4;E9PNG3	O75534;E9PLT0	Cold shock domain-containing protein E1	CSDE1
1.59286	24.8555	23.2626	+	LAR_CNTN1&6	694460000	4.7463	0.000323539	1.67354	10.2707	O75947;F5H608	O75947	ATP synthase subunit d, mitochondrial	ATP5PD
2.07098	21.1504	19.0794	+	LAR_CNTN1&6	39844000	2.60743	0.0152494	2.2012	4.60509	O95182;M0R0N0;M0R1K9	O95182;M0R0N0	NADH dehydrogenase [ubiquinone] 1 alpha subcomplex subunit 7	NDUFA7
1.40585	22.1666	20.7607	+	LAR_CNTN1&6	119210000	2.1191	0.0363353	1.68636	3.70533	O95347;Q5T821;A0A0C4DGE5	O95347	Structural maintenance of chromosomes protein 2	SMC2
2.86078	21.5743	18.7135	+	LAR_CNTN1&6	63739000	3.98524	0.00128132	2.89692	7.8426	P00403	P00403	Cytochrome c oxidase subunit 2	MT-CO2
2.35877	22.3981	20.0394	+	LAR_CNTN1&6	122200000	2.67958	0.0135886	2.29079	4.74678	P02786;G3V0E5;F8WBE5;H7C3V5	P02786;G3V0E5	Transferrin receptor protein 1;Transferrin receptor protein 1, serum form	TFRC
1.21826	25.5415	24.3232	+	LAR_CNTN1&6	1228200000	5.47652	8.80067e-05	1.19755	13.2047	P04843;B7Z4L4;F8WF32	P04843;B7Z4L4	Dolichyl-diphosphooligosaccharide--protein glycosyltransferase subunit 1	RPN1
1.42619	28.1021	26.6759	+	LAR_CNTN1&6	7550700000	6.00902	4.06911e-05	1.39387	15.815	P06576;H0YH81;F8W079;F8W0P7;H0YI37	P06576;H0YH81;F8W079	ATP synthase subunit beta, mitochondrial;ATP synthase subunit beta	ATP5F1B
1.12546	24.7779	23.6524	+	LAR_CNTN1&6	656570000	3.37843	0.00387468	1.16308	6.26417	P07814;V9GYZ6;V9GZ76	P07814;V9GYZ6	Bifunctional glutamate/proline--tRNA ligase;Glutamate--tRNA ligase;Proline--tRNA ligase	EPRS
2.84901	22.2556	19.4066	+	LAR_CNTN1&6	95014000	2.97643	0.00813188	2.64764	5.35737	P10515;H0YDD4;E9PEJ4	P10515;H0YDD4;E9PEJ4	Dihydrolipoyllysine-residue acetyltransferase component of pyruvate dehydrogenase complex, mitochondrial;Acetyltransferase component of pyruvate dehydrogenase complex	DLAT
10.0475	31.6232	21.5757	+	LAR_CNTN1&6	24067000000	5.48966	8.7058e-05	10.0559	13.2639	P10586;H0Y6Z7;H0Y7Z9;H0Y4H1;A2A437;H0Y380;Q3KPI9;F5GWR7	P10586;H0Y6Z7;H0Y7Z9	Receptor-type tyrosine-protein phosphatase F	PTPRF
5.11803	28.066	22.948	+	LAR_CNTN1&6	2079000000	4.54882	0.000450528	4.85074	9.58554	P10599	P10599	Thioredoxin	TXN
1.2265	28.8126	27.5861	+	LAR_CNTN1&6	11589000000	3.16143	0.00559395	1.19745	5.76244	P11021	P11021	78 kDa glucose-regulated protein	HSPA5
0.837009	30.0503	29.2132	+	LAR_CNTN1&6	30535000000	2.50363	0.0183737	0.862472	4.40547	P11142;E9PKE3;E9PNE6;E9PN89;E9PLF4;E9PQQ4;E9PQK7;E9PK54;E9PPY6;E9PI65;E9PN25	P11142;E9PKE3;E9PNE6;E9PN89	Heat shock cognate 71 kDa protein	HSPA8
2.46516	21.6508	19.1856	+	LAR_CNTN1&6	55866000	1.99772	0.0446022	2.69384	3.49559	P11441;Q5HY81;F8WB70	P11441;Q5HY81	Ubiquitin-like protein 4A	UBL4A
0.495274	20.0782	19.583	+	LAR_CNTN1&6	31560000	2.27277	0.0283522	0.594774	3.97819	P11717;S4R328	P11717	Cation-independent mannose-6-phosphate receptor	IGF2R
3.17969	23.0635	19.8838	+	LAR_CNTN1&6	110590000	3.19709	0.00531009	2.92251	5.84285	P12270;Q5SWX9	P12270	Nucleoprotein TPR	TPR
1.85431	23.6403	21.786	+	LAR_CNTN1&6	248060000	2.83222	0.0105078	1.62059	5.055	P13639	P13639	Elongation factor 2	EEF2
1.25729	26.1617	24.9044	+	LAR_CNTN1&6	4604800000	5.01302	0.000201988	1.32664	11.2653	P13995;B9A062;B8ZZU9	P13995;B9A062;B8ZZU9	Bifunctional methylenetetrahydrofolate dehydrogenase/cyclohydrolase, mitochondrial;NAD-dependent methylenetetrahydrofolate dehydrogenase;Methenyltetrahydrofolate cyclohydrolase	MTHFD2
2.03267	21.7892	19.7565	+	LAR_CNTN1&6	75827000	2.19692	0.0321479	2.27141	3.84242	P14174	P14174	Macrophage migration inhibitory factor	MIF
1.4522	21.7591	20.3069	+	LAR_CNTN1&6	122570000	2.54404	0.0171815	1.30492	4.48261	P14618;H3BTN5;B4DNK4;H3BQ34;H3BT25;H3BUW1;H3BTJ2;H3BR70;H3BU13;H3BN34;H3BQZ3;P30613	P14618;H3BTN5;B4DNK4;H3BQ34;H3BT25;H3BUW1;H3BTJ2	Pyruvate kinase PKM;Pyruvate kinase	PKM
2.99414	25.8796	22.8854	+	LAR_CNTN1&6	511020000	6.85563	1.29067e-05	3.03284	21.0041	P14866;M0QXS5;M0QYT0;M0R076;B4DVF8;M0R1W6;M0QYL7;H7C464;B7WPG3;C9IYN3;D6W592;Q8WVV9	P14866;M0QXS5	Heterogeneous nuclear ribonucleoprotein L	HNRNPL
2.19213	24.0725	21.8804	+	LAR_CNTN1&6	330250000	3.97204	0.00129395	2.15551	7.80522	P18859;A8MUH2	P18859;A8MUH2	ATP synthase-coupling factor 6, mitochondrial	ATP5PF
4.0086	25.8297	21.8211	+	LAR_CNTN1&6	416010000	4.34842	0.000646985	4.07432	8.93144	P21333;Q5HY54;Q60FE5;A0A087WWY3;F8WE98;H0Y5C6;H0Y5F3	P21333;Q5HY54;Q60FE5;A0A087WWY3	Filamin-A	FLNA
1.41509	25.0977	23.6826	+	LAR_CNTN1&6	1175200000	3.16429	0.00559037	1.45478	5.76885	P21796;C9JI87	P21796;C9JI87	Voltage-dependent anion-selective channel protein 1	VDAC1
1.50111	22.6624	21.1613	+	LAR_CNTN1&6	201840000	2.05137	0.0405393	1.83502	3.58769	P21912;A0A087WXX8;A0A087WWT1	P21912;A0A087WXX8;A0A087WWT1	Succinate dehydrogenase [ubiquinone] iron-sulfur subunit, mitochondrial	SDHB
0.742392	20.6854	19.943	+	LAR_CNTN1&6	53690000	2.05059	0.0405393	0.782007	3.58636	Q32Q12;P22392;O60361;E7ERL0;J3KPD9;P15531;C9K028;F6XY72;E5RHP0	Q32Q12;P22392;O60361	Nucleoside diphosphate kinase;Nucleoside diphosphate kinase B;Putative nucleoside diphosphate kinase	NME1-NME2;NME2;NME2P1
2.84905	23.0257	20.1767	+	LAR_CNTN1&6	155990000	4.70652	0.000339024	2.64222	10.1293	P24534;F8WF65;F2Z2G2;C9JZW3	P24534	Elongation factor 1-beta	EEF1B2
1.3418	25.1114	23.7696	+	LAR_CNTN1&6	821530000	5.89497	4.47717e-05	1.36266	15.218	P27824;H0Y9Q7;D6RAU8;D6RB85;D6RDP7;D6RAQ8;D6RFL1;D6RGY2;H0Y9H1;D6RHJ3;D6RD16	P27824;H0Y9Q7	Calnexin	CANX
2.28735	23.4377	21.1504	+	LAR_CNTN1&6	246300000	1.96808	0.0468592	2.23211	3.4451	P28331;B4DJ81;C9JPQ5;F8WDL5	P28331;B4DJ81	NADH-ubiquinone oxidoreductase 75 kDa subunit, mitochondrial	NDUFS1
1.59414	24.2907	22.6966	+	LAR_CNTN1&6	474930000	6.31882	3.2899e-05	1.53462	17.5517	P31040;D6RFM5;A0A087X1I3	P31040;D6RFM5;A0A087X1I3	Succinate dehydrogenase [ubiquinone] flavoprotein subunit, mitochondrial	SDHA
2.39154	24.2495	21.858	+	LAR_CNTN1&6	546030000	3.49334	0.00316723	2.19328	6.54237	P31930	P31930	Cytochrome b-c1 complex subunit 1, mitochondrial	UQCRC1
1.09277	22.9281	21.8354	+	LAR_CNTN1&6	171930000	4.08899	0.00109509	1.1347	8.14164	P31948;F5H783;F5GXD8;H0YGI8	P31948;F5H783	Stress-induced-phosphoprotein 1	STIP1
2.35369	24.6146	22.2609	+	LAR_CNTN1&6	499930000	3.76552	0.00194418	2.38026	7.23878	P34932;A0A087WYC1;A0A087WTS8	P34932;A0A087WYC1;A0A087WTS8	Heat shock 70 kDa protein 4	HSPA4
1.31635	25.3834	24.0671	+	LAR_CNTN1&6	1217300000	4.95906	0.000218339	1.3875	11.0574	P35232;C9JW96;C9JZ20;E7ESE2;E9PCW0;D6RBK0	P35232;C9JW96;C9JZ20;E7ESE2;E9PCW0	Prohibitin	PHB
1.14401	25.0031	23.8591	+	LAR_CNTN1&6	985080000	2.4129	0.0218941	1.13717	4.2349	P35613;A0A087X2B5;I3L192;A0A087WUV8;R4GMX5;R4GN83	P35613;A0A087X2B5;I3L192;A0A087WUV8	Basigin	BSG
1.09352	21.895	20.8015	+	LAR_CNTN1&6	77045000	2.0799	0.038796	1.13922	3.63705	P36957;Q86SW4;H0YJF9;G3V3F0;G3V5M3	P36957;Q86SW4	Dihydrolipoyllysine-residue succinyltransferase component of 2-oxoglutarate dehydrogenase complex, mitochondrial	DLST
2.31238	29.972	27.6596	+	LAR_CNTN1&6	23275000000	2.78344	0.0114008	2.29188	4.95521	P38646;D6RJI2;D6RA73;H0YBG6;H0Y8S0;H0Y8K0	P38646	Stress-70 protein, mitochondrial	HSPA9
2.1225	20.5437	18.4212	+	LAR_CNTN1&6	8883500	2.07096	0.0392035	2.09138	3.62155	P46109	P46109	Crk-like protein	CRKL
2.46686	21.6217	19.1549	+	LAR_CNTN1&6	72002000	2.21134	0.0315881	2.03457	3.86808	P47897;B4DDN1;C9J165;A0A0U1RQT0;A0A0U1RQM8;A0A0U1RQE9;H7C0R3;A0A0U1RQU2;A0A0U1RRI9;A0A0U1RR66;A0A0U1RQL2;F2Z2V6;A0A0U1RQX5;A0A0U1RRC8;A0A0U1RQC3;A0A0U1RRJ7;A0A0U1RR79;A0A0U1RQX9;A0A0U1RQJ6;A0A0U1RQQ5	P47897;B4DDN1	Glutamine--tRNA ligase	QARS
1.28469	25.8806	24.5959	+	LAR_CNTN1&6	1838800000	3.35353	0.00402283	1.27509	6.20505	P51571;A6NLM8	P51571;A6NLM8	Translocon-associated protein subunit delta	SSR4
2.06026	20.8181	18.7578	+	LAR_CNTN1&6	16415000	2.91222	0.00912003	2.00345	5.22135	P51610;A6NEM2;H7C1C4	P51610;A6NEM2	Host cell factor 1;HCF N-terminal chain 1;HCF N-terminal chain 2;HCF N-terminal chain 3;HCF N-terminal chain 4;HCF N-terminal chain 5;HCF N-terminal chain 6;HCF C-terminal chain 1;HCF C-terminal chain 2;HCF C-terminal chain 3;HCF C-terminal chain 4;HCF C-terminal chain 5;HCF C-terminal chain 6	HCFC1
1.48991	23.6661	22.1762	+	LAR_CNTN1&6	360440000	4.2994	0.000716756	1.59422	8.77741	P51659;E7EWE5;E7ER27;G5E9S2;E7ET17;E7EPL9	P51659;E7EWE5;E7ER27;G5E9S2;E7ET17	Peroxisomal multifunctional enzyme type 2;(3R)-hydroxyacyl-CoA dehydrogenase;Enoyl-CoA hydratase 2	HSD17B4
0.901711	20.9463	20.0446	+	LAR_CNTN1&6	56582000	2.27083	0.0283522	1.06987	3.9747	P55735;A0A0C4DFR6;A8MXL6;E7ERC8	P55735;A0A0C4DFR6;A8MXL6	Protein SEC13 homolog	SEC13
3.61421	24.3492	20.7349	+	LAR_CNTN1&6	151980000	3.21671	0.00510672	4.08322	5.88742	P60891;B1ALA9;B7ZB02;A0A0B4J207;P21108;B1ALA7;H7C540	P60891;B1ALA9;B7ZB02;A0A0B4J207;P21108	Ribose-phosphate pyrophosphokinase 1;Ribose-phosphate pyrophosphokinase 3	PRPS1;PRPS1L1
1.90721	20.8984	18.9912	+	LAR_CNTN1&6	46058000	3.67762	0.00230415	2.04092	7.00788	P61009	P61009	Signal peptidase complex subunit 3	SPCS3
0.760664	22.3055	21.5448	+	LAR_CNTN1&6	146030000	4.01356	0.00124193	0.846709	7.9233	P61019;E9PKL7;H7C125;Q5HYI5;E9PE37;H0YD31;H0YDL5;Q6PIK3	P61019;E9PKL7	Ras-related protein Rab-2A	RAB2A
1.63416	21.9778	20.3437	+	LAR_CNTN1&6	94312000	1.96436	0.0468592	1.9488	3.43877	P61106;X6RFL8	P61106;X6RFL8	Ras-related protein Rab-14	RAB14
1.36833	19.8839	18.5156	+	LAR_CNTN1&6	23966000	2.00799	0.0438444	1.27435	3.51314	R4GMT0;P61163;P42025	R4GMT0;P61163;P42025	Alpha-centractin;Beta-centractin	ACTR1A;ACTR1B
3.31324	22.3462	19.033	+	LAR_CNTN1&6	177300000	1.95975	0.0470047	3.07072	3.43094	P61586;Q5JR07;C9JNR4;C9JX21;Q5JR05;E9PLA2;C9JRM1;Q5JR06;E9PN11;U3KQA9;U3KQV3;P62745	P61586;Q5JR07;C9JNR4;C9JX21;Q5JR05	Transforming protein RhoA	RHOA;RHOC
0.391529	23.5664	23.1749	+	LAR_CNTN1&6	342800000	2.03884	0.0412409	0.326911	3.56609	P61978;Q5T6W2;S4R457;S4R359	P61978;Q5T6W2	Heterogeneous nuclear ribonucleoprotein K	HNRNPK
1.09656	22.541	21.4445	+	LAR_CNTN1&6	130390000	3.44163	0.00344388	1.04042	6.41605	P62877	P62877	E3 ubiquitin-protein ligase RBX1;E3 ubiquitin-protein ligase RBX1, N-terminally processed	RBX1
3.61153	22.8832	19.2716	+	LAR_CNTN1&6	45404000	3.61819	0.00254039	3.913	6.85507	P62993;J3KT38;J3QRL5;J3QLF6	P62993;J3KT38;J3QRL5	Growth factor receptor-bound protein 2	GRB2
2.02525	20.5096	18.4843	+	LAR_CNTN1&6	23008000	1.92633	0.0496776	1.95241	3.37441	Q02952	Q02952	A-kinase anchor protein 12	AKAP12
0.267351	24.1697	23.9024	+	LAR_CNTN1&6	883530000	1.96396	0.0468592	0.329993	3.43809	Q04837;A0A0G2JLD8;E7EUY5;C9K0U8;C9J8J0	Q04837;A0A0G2JLD8;E7EUY5	Single-stranded DNA-binding protein, mitochondrial	SSBP1
1.75564	23.3799	21.6243	+	LAR_CNTN1&6	416130000	3.16497	0.00559037	1.68513	5.77038	Q07021;I3L3Q7;I3L3B0	Q07021;I3L3Q7;I3L3B0	Complement component 1 Q subcomponent-binding protein, mitochondrial	C1QBP
0.840002	22.534	21.694	+	LAR_CNTN1&6	138050000	2.75437	0.0118985	0.826501	4.89632	Q07065	Q07065	Cytoskeleton-associated protein 4	CKAP4
1.68235	20.5946	18.9122	+	LAR_CNTN1&6	29888000	3.02451	0.00740433	1.58093	5.46075	Q07812;K4JQN1	Q07812	Apoptosis regulator BAX	BAX
1.71019	21.8979	20.1877	+	LAR_CNTN1&6	81116000	2.23062	0.0305364	1.77145	3.90248	Q08945;A0A0U1RRK2;E9PMD4	Q08945	FACT complex subunit SSRP1	SSRP1
1.32122	24.008	22.6867	+	LAR_CNTN1&6	327140000	3.49872	0.00315091	1.30519	6.55561	Q09028;H0YF10;H0YCT5;H0YDK2;H0YEU5;Q5JP02;E9PNS2;C9JPP3;E9PIC4;E9PNS6	Q09028;H0YF10	Histone-binding protein RBBP4	RBBP4
2.89377	21.8297	18.9359	+	LAR_CNTN1&6	32082000	3.70596	0.00217601	2.55212	7.08168	Q12874	Q12874	Splicing factor 3A subunit 3	SF3A3
1.22672	24.0376	22.8109	+	LAR_CNTN1&6	349490000	2.57632	0.0162355	1.24692	4.54475	Q12904;D6R937	Q12904	Aminoacyl tRNA synthase complex-interacting multifunctional protein 1;Endothelial monocyte-activating polypeptide 2	AIMP1
1.71885	20.9576	19.2387	+	LAR_CNTN1&6	56864000	2.86891	0.00975835	1.74192	5.13086	Q12907;D6RBV2;D6RIU4;D6RDX1;D6RBH1	Q12907;D6RBV2;D6RIU4;D6RDX1	Vesicular integral-membrane protein VIP36	LMAN2
5.04435	26.6157	21.5713	+	LAR_CNTN1&6	675110000	5.90572	4.47717e-05	4.96838	15.2733	Q13185;S4R2Y4;C9JMM0;B8ZZ43;K7ELA4;B5MD17;J3KS05;P83916	Q13185	Chromobox protein homolog 3	CBX3
5.18983	23.994	18.8042	+	LAR_CNTN1&6	347250000	5.18179	0.000147882	5.0824	11.9389	Q13257	Q13257	Mitotic spindle assembly checkpoint protein MAD2A	MAD2L1
1.62385	23.6137	21.9898	+	LAR_CNTN1&6	285100000	5.97673	4.08112e-05	1.5556	15.6438	Q13263;M0R0K9;M0R2I3;M0R3C0	Q13263;M0R0K9	Transcription intermediary factor 1-beta	TRIM28
1.07256	23.7851	22.7125	+	LAR_CNTN1&6	269290000	3.29354	0.00449953	1.06128	6.06431	Q13347;Q5TFK1	Q13347	Eukaryotic translation initiation factor 3 subunit I	EIF3I
1.56105	20.5905	19.0294	+	LAR_CNTN1&6	14894000	2.20831	0.0316115	1.41668	3.86268	Q13405;E9PI78;H0YDP7;E9PNF1	Q13405;E9PI78;H0YDP7;E9PNF1	39S ribosomal protein L49, mitochondrial	MRPL49
0.791861	23.3354	22.5435	+	LAR_CNTN1&6	263450000	2.84838	0.010177	0.778312	5.08833	Q13409;E7EQL5;E9PGG1;E7EUM4;E7ERR6;E7ERH4;E7ET01;E7ETL8;E7EQU2;E7ESD3;E7EMU4;E7EV09;E7EU01;E5RFE1;C9J3E7;E5RJ75;O14576	Q13409;E7EQL5	Cytoplasmic dynein 1 intermediate chain 2	DYNC1I2
2.05713	20.6581	18.601	+	LAR_CNTN1&6	42243000	3.47076	0.00328896	1.97731	6.48698	Q13561;H0YI98;F8VW18;F8W1I6;H0YHL1;F8VX93;F8VRV7	Q13561;H0YI98;F8VW18;F8W1I6	Dynactin subunit 2	DCTN2
2.72062	27.4679	24.7473	+	LAR_CNTN1&6	2971800000	6.75405	1.34189e-05	2.77726	20.304	Q13643	Q13643	Four and a half LIM domains protein 3	FHL3
2.85628	22.0758	19.2196	+	LAR_CNTN1&6	83924000	2.76504	0.011823	2.66827	4.91789	Q13868;A3KFL5;A3KFL2;A3KFL1	Q13868;A3KFL5;A3KFL2;A3KFL1	Exosome complex component RRP4	EXOSC2
0.782051	27.3565	26.5744	+	LAR_CNTN1&6	4643200000	4.09178	0.00109509	0.782955	8.14981	Q14165;F5H1S8;H0YG07;F5GX14	Q14165;F5H1S8;H0YG07	Malectin	MLEC
2.67285	28.276	25.6032	+	LAR_CNTN1&6	6444300000	4.18998	0.000903309	2.69059	8.44176	Q14192;J3KNW4;A0A0A0MSG2;F8WDA8;U3KQT4;C9J3S8	Q14192;J3KNW4;A0A0A0MSG2	Four and a half LIM domains protein 2	FHL2
2.67732	22.6187	19.9414	+	LAR_CNTN1&6	112180000	2.00225	0.0442826	2.65623	3.50334	Q14257;H0YL43;A8MXP8	Q14257;H0YL43;A8MXP8	Reticulocalbin-2	RCN2
5.38426	24.2678	18.8835	+	LAR_CNTN1&6	129230000	5.62215	6.81788e-05	5.51961	13.8751	Q14315	Q14315	Filamin-C	FLNC
1.90679	22.7697	20.8629	+	LAR_CNTN1&6	141200000	2.43168	0.0212302	1.86805	4.26994	Q15003;E9PHA2;C9J470;C9JZP1;H7C415	Q15003;E9PHA2;C9J470	Condensin complex subunit 2	NCAPH
2.788	21.3347	18.5467	+	LAR_CNTN1&6	45328000	3.04457	0.00719344	2.88234	5.50426	Q15024	Q15024	Exosome complex component RRP42	EXOSC7
1.31686	23.6837	22.3668	+	LAR_CNTN1&6	285200000	2.74306	0.0120844	1.23384	4.87354	Q15046;H3BVA8;J3KRL2;H3BPV7;H3BRC9	Q15046	Lysine--tRNA ligase	KARS
1.2166	22.9217	21.7051	+	LAR_CNTN1&6	171650000	2.8897	0.00950223	1.1946	5.17417	Q15393;H3BMB0;J3QRB2;J3QL37;I3L4G7	Q15393	Splicing factor 3B subunit 3	SF3B3
3.81759	22.7028	18.8852	+	LAR_CNTN1&6	49698000	5.46728	8.82019e-05	3.82739	13.1632	Q15459;F8WB66;H7C1L2	Q15459	Splicing factor 3A subunit 1	SF3A1
3.41099	22.3509	18.9399	+	LAR_CNTN1&6	45718000	3.85046	0.00165344	3.0517	7.46761	Q15654;H7BZE2;A0A0D9SFS2	Q15654;H7BZE2	Thyroid receptor-interacting protein 6	TRIP6
2.22011	21.4519	19.2318	+	LAR_CNTN1&6	56547000	2.66012	0.0139468	2.44306	4.70833	Q15836	Q15836	Vesicle-associated membrane protein 3	VAMP3
1.02374	22.6337	21.6099	+	LAR_CNTN1&6	182150000	4.59336	0.000416292	1.07541	9.73646	Q15907;H3BMH2;H3BSC1;P62491;B4DQU5	Q15907;H3BMH2;H3BSC1;P62491	Ras-related protein Rab-11B;Ras-related protein Rab-11A	RAB11B;RAB11A
3.66469	27.4134	23.7488	+	LAR_CNTN1&6	2810700000	2.361	0.0240758	3.64432	4.13892	Q16531;F5GY55;F5H2L3;F5GWI0;F5GZY8;F5GYG8;F5H198	Q16531;F5GY55	DNA damage-binding protein 1	DDB1
1.19146	24.6782	23.4867	+	LAR_CNTN1&6	568430000	3.97501	0.00129395	1.14226	7.81361	Q16576;E9PC52;Q5JP01;Q5JNZ6;C9J7L0	Q16576;E9PC52;Q5JP01	Histone-binding protein RBBP7	RBBP7
3.07273	21.4727	18.4	+	LAR_CNTN1&6	135650000	2.12266	0.0362685	2.74645	3.71155	Q58WW2;F2Z305	Q58WW2	DDB1- and CUL4-associated factor 6	DCAF6
2.76946	23.0194	20.2499	+	LAR_CNTN1&6	174010000	3.77084	0.0019365	2.83287	7.25295	Q5JXI8;Q13642;Q5JXH8;Q5JXH7;Q5JXI3;A0A0D9SFZ9;Q5JXI2;A0A0D9SFI6;A0A0D9SFB0;Q5JXH9;A0A0D9SGB2;Q5JXI0;A0A0D9SG53;A0A0D9SGD1;A0A0D9SEY7;A0A0D9SGC5	Q5JXI8;Q13642;Q5JXH8;Q5JXH7;Q5JXI3;A0A0D9SFZ9;Q5JXI2;A0A0D9SFI6;A0A0D9SFB0;Q5JXH9;A0A0D9SGB2;Q5JXI0	Four and a half LIM domains protein 1	FHL1
1.88509	20.8866	19.0015	+	LAR_CNTN1&6	53367000	2.38878	0.0227678	1.80216	4.19016	Q6IAA8;F5GX19;F5H3Y3;H0YFI1;F5H479	Q6IAA8;F5GX19;F5H3Y3;H0YFI1;F5H479	Ragulator complex protein LAMTOR1	LAMTOR1
2.90765	22.2486	19.3409	+	LAR_CNTN1&6	29379000	3.0315	0.00737039	2.89897	5.47588	Q6NTE8;B7Z1T6;E5RI52;E7EMV9;E5RJC6;E5RHY8;E5RHV0;A0A087WZ47;F6XPR0;E5RIJ7;F6UWW1;E5RIC8;E5RK98;E5RGF8	Q6NTE8;B7Z1T6;E5RI52;E7EMV9;E5RJC6	UPF0544 protein C5orf45	C5orf45
1.56167	21.3385	19.7768	+	LAR_CNTN1&6	38919000	3.63473	0.00250327	1.63131	6.89733	Q7RTV0	Q7RTV0	PHD finger-like domain-containing protein 5A	PHF5A
1.33503	20.595	19.26	+	LAR_CNTN1&6	41090000	2.12591	0.0362183	1.24486	3.71723	Q8IXI1;H3BST5;I3L2C6;H3BU27;H3BMP9;H3BVI5;H3BUX4	Q8IXI1;H3BST5;I3L2C6	Mitochondrial Rho GTPase 2	RHOT2
4.81769	23.9237	19.106	+	LAR_CNTN1&6	296510000	5.98455	4.08112e-05	5.0029	15.6851	Q8N5D0;H0YEI6	Q8N5D0	WD and tetratricopeptide repeats protein 1	WDTC1
2.72549	21.3346	18.6091	+	LAR_CNTN1&6	67216000	2.72045	0.0125465	2.54875	4.82817	Q8TCT9;A0A075B6F6;A0A0C4DGU3	Q8TCT9;A0A075B6F6	Minor histocompatibility antigen H13	HM13
4.95602	24.9451	19.9891	+	LAR_CNTN1&6	442690000	3.825	0.00173841	4.89731	7.39843	Q93034;H0YCA0;E9PP19	Q93034	Cullin-5	CUL5
1.32396	22.9249	21.6009	+	LAR_CNTN1&6	214060000	2.18012	0.0331706	1.43635	3.81265	Q96DI7;Q9NSS8	Q96DI7	U5 small nuclear ribonucleoprotein 40 kDa protein	SNRNP40
1.13864	20.7872	19.6485	+	LAR_CNTN1&6	38105000	2.04739	0.0405703	1.16853	3.58082	Q99538;G3V5B2;G3V4P5;G3V3Z4;G3V2T4;G3V4E4	Q99538	Legumain	LGMN
2.00543	23.3872	21.3818	+	LAR_CNTN1&6	286660000	3.98406	0.00128132	1.79133	7.83925	Q99614;H0YB37	Q99614	Tetratricopeptide repeat protein 1	TTC1
1.49799	23.2496	21.7516	+	LAR_CNTN1&6	322360000	3.34791	0.00404842	1.50651	6.19177	Q9BPW8;H7C2U6;F8WCR5;C9JDV8	Q9BPW8;H7C2U6	Protein NipSnap homolog 1	NIPSNAP1
1.23293	21.0599	19.8269	+	LAR_CNTN1&6	54673000	2.12479	0.0362183	1.57484	3.71528	Q9BVK6;F8W7F7	Q9BVK6	Transmembrane emp24 domain-containing protein 9	TMED9
1.5484	22.2948	20.7464	+	LAR_CNTN1&6	91783000	2.07696	0.038796	1.60421	3.63195	Q9BWJ5	Q9BWJ5	Splicing factor 3B subunit 5	SF3B5
2.33966	22.7532	20.4135	+	LAR_CNTN1&6	78553000	2.89606	0.00941463	2.31167	5.18747	Q9BY32	Q9BY32	Inosine triphosphate pyrophosphatase	ITPA
1.59196	22.3346	20.7427	+	LAR_CNTN1&6	172940000	2.15105	0.0347041	1.72599	3.76136	Q9H0U4;E9PLD0;A0A087WTI1;Q92928	Q9H0U4;E9PLD0	Ras-related protein Rab-1B	RAB1B
0.643684	20.0242	19.3805	+	LAR_CNTN1&6	28246000	2.66354	0.0139403	0.624875	4.71506	Q9H2W6	Q9H2W6	39S ribosomal protein L46, mitochondrial	MRPL46
2.96978	22.4564	19.4867	+	LAR_CNTN1&6	170650000	3.44365	0.00344388	3.38443	6.42096	Q9HAV7	Q9HAV7	GrpE protein homolog 1, mitochondrial	GRPEL1
2.31164	21.3624	19.0508	+	LAR_CNTN1&6	50288000	1.96245	0.0468592	2.2689	3.43553	Q9NPD3;E9PI41;E9PPI9	Q9NPD3;E9PI41	Exosome complex component RRP41	EXOSC4
4.47326	23.5387	19.0655	+	LAR_CNTN1&6	539050000	5.38174	9.98663e-05	4.40918	12.7847	Q9NR12;D6RH06;D6RF83;H7BYK4;D6RAN1	Q9NR12	PDZ and LIM domain protein 7	PDLIM7
1.79074	20.6114	18.8206	+	LAR_CNTN1&6	23315000	1.93566	0.0490717	1.58148	3.39017	Q9NRR5	Q9NRR5	Ubiquilin-4	UBQLN4
1.73053	23.4353	21.7048	+	LAR_CNTN1&6	310740000	3.00236	0.00774028	1.68354	5.41295	Q9NS69	Q9NS69	Mitochondrial import receptor subunit TOM22 homolog	TOMM22
2.52194	22.933	20.4111	+	LAR_CNTN1&6	161050000	2.03543	0.041429	2.75677	3.56024	Q9NV79;A0A0G2JM70;V9GZ41;V9GYG6;F8W9F3;V9GYL1;V9GYZ7	Q9NV79;A0A0G2JM70;V9GZ41	Protein-L-isoaspartate O-methyltransferase domain-containing protein 2	PCMTD2
0.579042	22.7888	22.2098	+	LAR_CNTN1&6	199830000	3.00031	0.00774028	0.559999	5.40854	Q9NYR9;K7ERG2;H7BXP1;A0A0A0MTA0;K7EKE9;K7ER26;K7ELL8	Q9NYR9;K7ERG2;H7BXP1	NF-kappa-B inhibitor-interacting Ras-like protein 2	NKIRAS2
2.58026	23.7234	21.1431	+	LAR_CNTN1&6	209440000	7.11525	9.55852e-06	2.56233	22.902	Q9UBF6;F8WEU8	Q9UBF6	RING-box protein 2	RNF7
2.49627	21.2886	18.7923	+	LAR_CNTN1&6	56107000	2.33652	0.0251679	2.47072	4.094	Q9UHD9	Q9UHD9	Ubiquilin-2	UBQLN2
2.12115	20.9833	18.8621	+	LAR_CNTN1&6	54805000	2.10687	0.0367104	1.85115	3.68396	Q9UI09;F8VRD8;H0YIT1;H0YID5	Q9UI09	NADH dehydrogenase [ubiquinone] 1 alpha subcomplex subunit 12	NDUFA12
1.16221	24.4916	23.3294	+	LAR_CNTN1&6	642930000	6.02414	4.06911e-05	1.17432	15.8958	Q9UJZ1;A0A087WYB4;F2Z2I8	Q9UJZ1;A0A087WYB4;F2Z2I8	Stomatin-like protein 2, mitochondrial	STOML2
2.6559	23.6538	20.9979	+	LAR_CNTN1&6	275850000	2.47448	0.0194827	3.34897	4.35028	Q9UMX0;H0YDS0;H0YEZ9	Q9UMX0	Ubiquilin-1	UBQLN1
1.64814	27.4363	25.7882	+	LAR_CNTN1&6	3553600000	4.14923	0.000972323	1.64728	8.31957	Q9Y230;M0R0Y3;X6R2L4;M0R0Z0;M0QXI6;M0QXZ7	Q9Y230;M0R0Y3	RuvB-like 2	RUVBL2
2.21712	26.0939	23.8767	+	LAR_CNTN1&6	1685700000	2.93006	0.00883661	2.24575	5.25892	Q9Y265;E7ETR0;H7C4G5;H7C4I3;J3QLR1	Q9Y265;E7ETR0	RuvB-like 1	RUVBL1
2.49485	21.0431	18.5482	+	LAR_CNTN1&6	35924000	2.51966	0.0178603	2.40293	4.43599	Q9Y6Y8;A0A0C4DH82;H7C4C4;H7C0V8	Q9Y6Y8	SEC23-interacting protein	SEC23IP

## Sheet: PTPRD_CNTN1&6_C6
PTPRD_x-y_CNTN1&6	PTPRD	CNTN1&6	Student's T-test Significant PTPRD_CNTN1&6	Student's T-test significant	Intensity	-Log Student's T-test p-value PTPRD_CNTN1&6	Student's T-test q-value PTPRD_CNTN1&6	Student's T-test Difference PTPRD_CNTN1&6	Student's T-test Test statistic PTPRD_CNTN1&6	Protein IDs	Majority protein IDs	Protein name	Gene name
1.70731	27.9958	26.2885	+	PTPRD_CNTN1&6	932500000	5.55819	1.9911e-05	1.75811	13.5768	sp|A1A5P0|BORG5_RAT	sp|A1A5P0|BORG5_RAT	Cdc42 effector protein 1 (Binder of Rho GTPases 5)	Cdc42ep1
3.69774	25.7291	22.0313	+	PTPRD_CNTN1&6	98219000	3.78102	0.000511405	3.55237	7.28013	sp|A1A5R1|RFOX2_RAT;tr|A0A0G2JYY7|A0A0G2JYY7_RAT;tr|A0A0G2JYU0|A0A0G2JYU0_RAT;tr|D3ZSL1|D3ZSL1_RAT;tr|A0A0G2K2J4|A0A0G2K2J4_RAT;tr|D4A2H6|D4A2H6_RAT	sp|A1A5R1|RFOX2_RAT;tr|A0A0G2JYY7|A0A0G2JYY7_RAT;tr|A0A0G2JYU0|A0A0G2JYU0_RAT;tr|D3ZSL1|D3ZSL1_RAT	RNA binding protein fox-1 homolog 2 (Fox-1 homolog B) (RNA-binding motif protein 9) (RNA-binding protein 9)	Rbfox2
1.19912	23.4468	22.2477	+	PTPRD_CNTN1&6	9685500	2.94921	0.0025829	1.33637	5.29944	sp|A8WCF8|TPRGL_RAT;tr|A0A0G2K272|A0A0G2K272_RAT	sp|A8WCF8|TPRGL_RAT;tr|A0A0G2K272|A0A0G2K272_RAT	Tumor protein p63-regulated gene 1-like protein (Mossy fiber terminal-associated vertebrate-specific presynaptic protein)	Tprg1l
0.605024	26.3283	25.7233	+	PTPRD_CNTN1&6	563780000	3.11736	0.00183965	0.584418	5.66411	sp|B0BNA7|EIF3I_RAT;tr|M0RCH0|M0RCH0_RAT	sp|B0BNA7|EIF3I_RAT;tr|M0RCH0|M0RCH0_RAT	Eukaryotic translation initiation factor 3 subunit I (eIF3i) (Eukaryotic translation initiation factor 3 subunit 2) (eIF-3-beta) (eIF3 p36)	Eif3i
4.21383	26.9903	22.7765	+	PTPRD_CNTN1&6	124190000	4.80497	7.35379e-05	4.45309	10.4825	sp|B0BNC9|QORL2_RAT;tr|A0A096MJR4|A0A096MJR4_RAT	sp|B0BNC9|QORL2_RAT	Quinone oxidoreductase-like protein 2 (EC 1.-.-.-)	Tp53i3
2.05006	28.4481	26.3981	+	PTPRD_CNTN1&6	695080000	5.77033	1.34725e-05	2.09947	14.5899	sp|B0K020|CISD1_RAT	sp|B0K020|CISD1_RAT	CDGSH iron-sulfur domain-containing protein 1 (MitoNEET)	Cisd1
3.3383	25.8308	22.4925	+	PTPRD_CNTN1&6	73916000	4.34504	0.00017852	3.4827	8.92074	sp|B1H267|SNX5_RAT	sp|B1H267|SNX5_RAT	Sorting nexin-5	Snx5
2.76081	25.3701	22.6093	+	PTPRD_CNTN1&6	60049000	1.82632	0.0250931	2.06212	3.20715	sp|B2RZ37|REEP5_RAT	sp|B2RZ37|REEP5_RAT	Receptor expression-enhancing protein 5 (Polyposis locus protein 1 homolog)	Reep5
1.86222	24.3015	22.4393	+	PTPRD_CNTN1&6	20024000	1.63679	0.036991	1.83266	2.89718	sp|B5DF51|MMGT1_RAT	sp|B5DF51|MMGT1_RAT	ER membrane protein complex subunit 5 (Membrane magnesium transporter 1) (Transmembrane protein 32)	Mmgt1
1.92719	24.2031	22.276	+	PTPRD_CNTN1&6	37216000	3.65126	0.000657292	1.85653	6.93978	sp|B5DFN3|UQCC2_RAT;tr|D3Z949|D3Z949_RAT	sp|B5DFN3|UQCC2_RAT;tr|D3Z949|D3Z949_RAT	Ubiquinol-cytochrome-c reductase complex assembly factor 2 (Mitochondrial nucleoid factor 1) (Mitochondrial protein M19)	Uqcc2
3.6811	25.6273	21.9462	+	PTPRD_CNTN1&6	55986000	5.66032	1.64348e-05	3.6199	14.056	sp|D3ZBE5|NEK7_RAT;tr|A0A0G2JUP0|A0A0G2JUP0_RAT	sp|D3ZBE5|NEK7_RAT;tr|A0A0G2JUP0|A0A0G2JUP0_RAT	Serine/threonine-protein kinase Nek7 (EC 2.7.11.1) (Never in mitosis A-related kinase 7) (NimA-related protein kinase 7)	Nek7
1.22854	25.255	24.0265	+	PTPRD_CNTN1&6	123030000	1.75593	0.0291617	1.40695	3.09103	sp|E9PU28|IMDH2_RAT	sp|E9PU28|IMDH2_RAT	Inosine-5'-monophosphate dehydrogenase 2 (IMP dehydrogenase 2) (IMPD 2) (IMPDH 2) (EC 1.1.1.205)	Impdh2
0.673492	24.4346	23.7611	+	PTPRD_CNTN1&6	127720000	2.75628	0.00384748	0.744787	4.90018	sp|O08564|PLPP1_RAT;tr|G3V9Y2|G3V9Y2_RAT	sp|O08564|PLPP1_RAT;tr|G3V9Y2|G3V9Y2_RAT	Phospholipid phosphatase 1 (EC 3.1.3.-) (EC 3.1.3.106) (EC 3.1.3.4) (EC 3.1.3.81) (Lipid phosphate phosphohydrolase 1) (PAP2-alpha) (Phosphatidate phosphohydrolase type 2a) (Phosphatidic acid phosphatase 2a) (PAP-2a) (PAP2a)	Plpp1
1.87236	29.5222	27.6498	+	PTPRD_CNTN1&6	2492600000	3.16105	0.00168961	1.86041	5.76157	sp|O08651|SERA_RAT	sp|O08651|SERA_RAT	D-3-phosphoglycerate dehydrogenase (3-PGDH) (EC 1.1.1.95)	Phgdh
1.20716	28.5359	27.3287	+	PTPRD_CNTN1&6	1686600000	1.9594	0.0191921	1.30783	3.43036	sp|O35077|GPDA_RAT	sp|O35077|GPDA_RAT	Glycerol-3-phosphate dehydrogenase [NAD(+)], cytoplasmic (GPD-C) (GPDH-C) (EC 1.1.1.8)	Gpd1
1.89597	23.9184	22.0225	+	PTPRD_CNTN1&6	13736000	2.35862	0.00853212	1.58095	4.13453	sp|O35112|CD166_RAT	sp|O35112|CD166_RAT	CD166 antigen (Activated leukocyte cell adhesion molecule) (HB2) (KG-CAM) (Protein MEMD) (SB-10 antigen) (CD antigen CD166)	Alcam
4.68464	31.0208	26.3361	+	PTPRD_CNTN1&6	3502600000	4.66883	9.5183e-05	4.84461	9.99696	sp|O35115|FHL2_RAT	sp|O35115|FHL2_RAT	Four and a half LIM domains protein 2 (FHL-2) (LIM domain protein DRAL) (Skeletal muscle LIM-protein 3) (SLIM-3)	Fhl2
0.416225	27.6627	27.2465	+	PTPRD_CNTN1&6	1146900000	2.29702	0.00970984	0.42319	4.02206	sp|O35142|COPB2_RAT	sp|O35142|COPB2_RAT	Coatomer subunit beta' (Beta'-coat protein) (Beta'-COP) (p102)	Copb2
0.777594	30.6617	29.8841	+	PTPRD_CNTN1&6	8599500000	3.90516	0.000395816	0.833924	7.618	sp|O35353|GBB4_RAT;tr|A0A0G2K8M9|A0A0G2K8M9_RAT;tr|D4A752|D4A752_RAT	sp|O35353|GBB4_RAT;tr|A0A0G2K8M9|A0A0G2K8M9_RAT	Guanine nucleotide-binding protein subunit beta-4 (Transducin beta chain 4)	Gnb4
2.11029	27.4186	25.3083	+	PTPRD_CNTN1&6	442310000	2.48928	0.00650179	2.41715	4.37826	sp|O35509|RB11B_RAT;sp|P62494|RB11A_RAT;tr|A0A0G2JZR4|A0A0G2JZR4_RAT	sp|O35509|RB11B_RAT;sp|P62494|RB11A_RAT;tr|A0A0G2JZR4|A0A0G2JZR4_RAT	Ras-related protein Rab-11B (EC 3.6.5.2)	Rab11b
4.08067	25.9628	21.8821	+	PTPRD_CNTN1&6	120400000	3.12779	0.00180844	3.83859	5.68728	sp|O35814|STIP1_RAT	sp|O35814|STIP1_RAT	Stress-induced-phosphoprotein 1 (STI1) (Hsc70/Hsp90-organizing protein) (Hop)	Stip1
2.35938	27.6596	25.3002	+	PTPRD_CNTN1&6	393920000	2.19678	0.0117644	2.80818	3.84219	sp|O55170|SOX10_RAT;tr|D3ZR96|D3ZR96_RAT;tr|F1LYL9|F1LYL9_RAT	sp|O55170|SOX10_RAT	Transcription factor SOX-10	Sox10
2.37304	24.0794	21.7063	+	PTPRD_CNTN1&6	27487000	3.22175	0.00150167	2.28806	5.89891	sp|O70257|STX7_RAT;tr|M0R930|M0R930_RAT;tr|A0A0G2K6Y9|A0A0G2K6Y9_RAT	sp|O70257|STX7_RAT;tr|M0R930|M0R930_RAT;tr|A0A0G2K6Y9|A0A0G2K6Y9_RAT	Syntaxin-7	Stx7
3.81348	28.086	24.2725	+	PTPRD_CNTN1&6	432210000	4.42742	0.000153012	3.97792	9.18453	sp|O70593|SGTA_RAT	sp|O70593|SGTA_RAT	Small glutamine-rich tetratricopeptide repeat-containing protein alpha (Alpha-SGT) (Small glutamine-rich protein with tetratricopeptide repeats 1)	Sgta
3.85219	26.6143	22.7621	+	PTPRD_CNTN1&6	158120000	2.15084	0.0129502	2.97296	3.76098	sp|O88767|PARK7_RAT;tr|Q5BKC3|Q5BKC3_RAT	sp|O88767|PARK7_RAT;tr|Q5BKC3|Q5BKC3_RAT	Parkinson disease protein 7 homolog (Contraception-associated protein 1) (Protein CAP1) (Fertility protein SP22) (Maillard deglycase) (Parkinsonism-associated deglycase) (Protein DJ-1) (DJ-1) (Protein/nucleic acid deglycase DJ-1) (EC 3.1.2.-) (EC 3.5.1.-) (EC 3.5.1.124)	Park7
3.11475	25.5952	22.4804	+	PTPRD_CNTN1&6	101880000	8.44212	1.39514e-07	3.04083	35.5565	sp|O88813|ACSL5_RAT;tr|F1LPB3|F1LPB3_RAT	sp|O88813|ACSL5_RAT;tr|F1LPB3|F1LPB3_RAT	Long-chain-fatty-acid--CoA ligase 5 (EC 6.2.1.3) (Arachidonate--CoA ligase) (EC 6.2.1.15) (Long-chain acyl-CoA synthetase 5) (LACS 5)	Acsl5
2.71697	25.4133	22.6963	+	PTPRD_CNTN1&6	134540000	2.00852	0.0173181	2.67959	3.51405	sp|O88989|MDHC_RAT	sp|O88989|MDHC_RAT	Malate dehydrogenase, cytoplasmic (EC 1.1.1.37) (Cytosolic malate dehydrogenase)	Mdh1
3.19558	25.371	22.1754	+	PTPRD_CNTN1&6	39431000	3.46097	0.000946135	2.95046	6.46308	sp|P00388|NCPR_RAT	sp|P00388|NCPR_RAT	NADPH--cytochrome P450 reductase (CPR) (P450R) (EC 1.6.2.4)	Por
1.86232	28.2836	26.4212	+	PTPRD_CNTN1&6	815860000	6.72619	2.39967e-06	1.84996	20.116	sp|P04636|MDHM_RAT	sp|P04636|MDHM_RAT	Malate dehydrogenase, mitochondrial (EC 1.1.1.37)	Mdh2
0.896141	28.2648	27.3687	+	PTPRD_CNTN1&6	1319900000	5.25146	3.44933e-05	0.877181	12.2276	sp|P04642|LDHA_RAT;tr|H9N9H4|H9N9H4_RAT;tr|Q6AYX2|Q6AYX2_RAT;sp|P19629|LDHC_RAT	sp|P04642|LDHA_RAT	L-lactate dehydrogenase A chain (LDH-A) (EC 1.1.1.27) (LDH muscle subunit) (LDH-M)	Ldha
0.585348	29.1142	28.5289	+	PTPRD_CNTN1&6	3273500000	3.87997	0.000416911	0.55	7.54843	sp|P04785|PDIA1_RAT	sp|P04785|PDIA1_RAT	Protein disulfide-isomerase (PDI) (EC 5.3.4.1) (Cellular thyroid hormone-binding protein) (Prolyl 4-hydroxylase subunit beta)	P4hb
2.02569	36.5929	34.5672	+	PTPRD_CNTN1&6	267380000000	2.05458	0.0157721	2.02064	3.59323	sp|P04797|G3P_RAT;tr|M0R590|M0R590_RAT;tr|D3ZGY4|D3ZGY4_RAT;tr|M0R660|M0R660_RAT;tr|E9PTV9|E9PTV9_RAT;tr|D3ZWV2|D3ZWV2_RAT;tr|F1LUI2|F1LUI2_RAT;tr|F1M2N4|F1M2N4_RAT;tr|D3ZQT0|D3ZQT0_RAT;tr|D3ZEN2|D3ZEN2_RAT;tr|F1M269|F1M269_RAT;tr|D3ZME3|D3ZME3_RAT;tr|F1M4G6|F1M4G6_RAT;tr|F1LUV3|F1LUV3_RAT;tr|Q498M9|Q498M9_RAT;tr|A0A0G2JYY8|A0A0G2JYY8_RAT	sp|P04797|G3P_RAT;tr|M0R590|M0R590_RAT;tr|D3ZGY4|D3ZGY4_RAT;tr|M0R660|M0R660_RAT	Glyceraldehyde-3-phosphate dehydrogenase (GAPDH) (EC 1.2.1.12) (38 kDa BFA-dependent ADP-ribosylation substrate) (BARS-38) (Peptidyl-cysteine S-nitrosylase GAPDH) (EC 2.6.99.-)	Gapdh
4.11843	26.304	22.1856	+	PTPRD_CNTN1&6	117280000	3.44619	0.000966837	4.4577	6.42712	sp|P04906|GSTP1_RAT	sp|P04906|GSTP1_RAT	Glutathione S-transferase P (EC 2.5.1.18) (Chain 7) (GST 7-7) (GST class-pi)	Gstp1
2.71427	29.1421	26.4278	+	PTPRD_CNTN1&6	1076300000	3.00795	0.00229775	2.56884	5.425	sp|P04961|PCNA_RAT	sp|P04961|PCNA_RAT	Proliferating cell nuclear antigen (PCNA) (Cyclin)	Pcna
1.74132	28.3088	26.5675	+	PTPRD_CNTN1&6	1061000000	4.16954	0.000239063	1.80445	8.38028	sp|P05065|ALDOA_RAT;tr|Q6AY07|Q6AY07_RAT;tr|Q66HT1|Q66HT1_RAT;sp|P00884|ALDOB_RAT	sp|P05065|ALDOA_RAT;tr|Q6AY07|Q6AY07_RAT	Fructose-bisphosphate aldolase A (EC 4.1.2.13) (Muscle-type aldolase)	Aldoa
1.751	29.8094	28.0584	+	PTPRD_CNTN1&6	2793700000	8.53316	1.21951e-07	1.79319	36.6426	sp|P05197|EF2_RAT	sp|P05197|EF2_RAT	Elongation factor 2 (EF-2)	Eef2
2.83942	24.7997	21.9602	+	PTPRD_CNTN1&6	29655000	2.08686	0.0147668	2.10063	3.64913	sp|P05370|G6PD_RAT	sp|P05370|G6PD_RAT	Glucose-6-phosphate 1-dehydrogenase (G6PD) (EC 1.1.1.49)	G6pdx
1.80085	28.8825	27.0817	+	PTPRD_CNTN1&6	2144500000	3.97638	0.00034734	1.96601	7.81749	sp|P05712|RAB2A_RAT	sp|P05712|RAB2A_RAT	Ras-related protein Rab-2A	Rab2a
1.03234	24.1765	23.1441	+	PTPRD_CNTN1&6	79829000	1.99061	0.0179723	0.993186	3.48345	sp|P06302|PTMA_RAT	sp|P06302|PTMA_RAT	Prothymosin alpha [Cleaved into: Prothymosin alpha, N-terminally processed; Thymosin alpha]	Ptma
1.78936	31.1972	29.4078	+	PTPRD_CNTN1&6	7328000000	3.8771	0.000418312	1.78114	7.54056	sp|P06685|AT1A1_RAT;sp|P06686|AT1A2_RAT;sp|P06687|AT1A3_RAT;tr|A0A0G2JWS9|A0A0G2JWS9_RAT;tr|F1LRK1|F1LRK1_RAT;sp|P09626|ATP4A_RAT;tr|G3V8S4|G3V8S4_RAT;sp|P54708|AT12A_RAT	sp|P06685|AT1A1_RAT	Sodium/potassium-transporting ATPase subunit alpha-1 (Na(+)/K(+) ATPase alpha-1 subunit) (EC 7.2.2.13) (Sodium pump subunit alpha-1)	Atp1a1
1.91689	34.6698	32.7529	+	PTPRD_CNTN1&6	76530000000	9.69782	1.91835e-08	1.94012	53.8152	sp|P06761|GRP78_RAT	sp|P06761|GRP78_RAT	Endoplasmic reticulum chaperone BiP (EC 3.6.4.10) (78 kDa glucose-regulated protein) (GRP-78) (Binding-immunoglobulin protein) (BiP) (Heat shock protein 70 family protein 5) (HSP70 family protein 5) (Heat shock protein family A member 5) (Immunoglobulin heavy chain-binding protein) (Steroidogenesis-activator polypeptide)	Hspa5
0.805929	27.9462	27.1403	+	PTPRD_CNTN1&6	1372900000	2.81678	0.00338211	0.808595	5.02327	sp|P07335|KCRB_RAT	sp|P07335|KCRB_RAT	Creatine kinase B-type (EC 2.7.3.2) (B-CK) (Creatine kinase B chain) (Creatine phosphokinase M-type) (CPK-B)	Ckb
2.33615	28.8242	26.4881	+	PTPRD_CNTN1&6	815160000	4.81099	7.31319e-05	2.15823	10.5044	sp|P08461|ODP2_RAT	sp|P08461|ODP2_RAT	Dihydrolipoyllysine-residue acetyltransferase component of pyruvate dehydrogenase complex, mitochondrial (EC 2.3.1.12) (70 kDa mitochondrial autoantigen of primary biliary cirrhosis) (PBC) (Dihydrolipoamide acetyltransferase component of pyruvate dehydrogenase complex) (Pyruvate dehydrogenase complex component E2) (PDC-E2) (PDCE2)	Dlat
0.93786	26.9973	26.0595	+	PTPRD_CNTN1&6	450750000	3.33795	0.00119125	0.980331	6.16827	sp|P09117|ALDOC_RAT;tr|A0A0G2K3Q6|A0A0G2K3Q6_RAT;tr|A0A0G2QC57|A0A0G2QC57_RAT	sp|P09117|ALDOC_RAT;tr|A0A0G2K3Q6|A0A0G2K3Q6_RAT	Fructose-bisphosphate aldolase C (EC 4.1.2.13) (Brain-type aldolase)	Aldoc
0.809547	27.5707	26.7612	+	PTPRD_CNTN1&6	1216300000	5.11216	4.40688e-05	0.757998	11.6567	sp|P09456|KAP0_RAT;tr|F1M9X5|F1M9X5_RAT;sp|P81377|KAP1_RAT	sp|P09456|KAP0_RAT	cAMP-dependent protein kinase type I-alpha regulatory subunit [Cleaved into: cAMP-dependent protein kinase type I-alpha regulatory subunit, N-terminally processed]	Prkar1a
3.38218	27.3762	23.994	+	PTPRD_CNTN1&6	343590000	1.76046	0.028944	3.6956	3.09846	sp|P09527|RAB7A_RAT;tr|A0A0G2K930|A0A0G2K930_RAT	sp|P09527|RAB7A_RAT;tr|A0A0G2K930|A0A0G2K930_RAT	Ras-related protein Rab-7a (EC 3.6.5.2) (Ras-related protein BRL-RAS) (Ras-related protein p23)	Rab7a
2.48223	24.6073	22.125	+	PTPRD_CNTN1&6	19579000	4.16237	0.000242033	2.27231	8.35882	sp|P0C8E4|M3K7_RAT	sp|P0C8E4|M3K7_RAT	Mitogen-activated protein kinase kinase kinase 7 (EC 2.7.11.25)	Map3k7
1.83806	30.3096	28.4716	+	PTPRD_CNTN1&6	3914400000	5.14351	4.16693e-05	1.84924	11.783	sp|P10111|PPIA_RAT;tr|A0A0G2K1P0|A0A0G2K1P0_RAT;tr|A0A0G2K2E4|A0A0G2K2E4_RAT;tr|M0RCZ9|M0RCZ9_RAT	sp|P10111|PPIA_RAT;tr|A0A0G2K1P0|A0A0G2K1P0_RAT;tr|A0A0G2K2E4|A0A0G2K2E4_RAT	Peptidyl-prolyl cis-trans isomerase A (PPIase A) (EC 5.2.1.8) (Cyclophilin A) (Cyclosporin A-binding protein) (Rotamase A) (p1B15) (p31) [Cleaved into: Peptidyl-prolyl cis-trans isomerase A, N-terminally processed]	Ppia
1.36464	29.1438	27.7791	+	PTPRD_CNTN1&6	2056000000	5.80197	1.27646e-05	1.35277	14.747	sp|P10860|DHE3_RAT	sp|P10860|DHE3_RAT	Glutamate dehydrogenase 1, mitochondrial (GDH 1) (EC 1.4.1.3) (Memory-related gene 2 protein) (MRG-2)	Glud1
1.65353	28.2171	26.5636	+	PTPRD_CNTN1&6	1102600000	4.95623	5.66014e-05	1.67792	11.0466	sp|P10960|SAP_RAT;tr|F7EPE0|F7EPE0_RAT	sp|P10960|SAP_RAT;tr|F7EPE0|F7EPE0_RAT	Prosaposin (Sulfated glycoprotein 1) (SGP-1) [Cleaved into: Saposin-A; Saposin-B-Val; Saposin-B; Saposin-C; Saposin-D]	Psap
6.09065	27.9338	21.8432	+	PTPRD_CNTN1&6	249470000	5.61622	1.78751e-05	5.51953	13.8472	sp|P11030|ACBP_RAT;tr|Q6TXF3|Q6TXF3_RAT	sp|P11030|ACBP_RAT;tr|Q6TXF3|Q6TXF3_RAT	Acyl-CoA-binding protein (ACBP) (Diazepam-binding inhibitor) (DBI) (Endozepine) (EP) [Cleaved into: Triakontatetraneuropeptide (TTN); Octadecaneuropeptide (ODN)]	Dbi
2.97466	31.2236	28.2489	+	PTPRD_CNTN1&6	5470300000	9.78407	1.86222e-08	2.97289	55.3671	sp|P11232|THIO_RAT;tr|R4GNK3|R4GNK3_RAT	sp|P11232|THIO_RAT;tr|R4GNK3|R4GNK3_RAT	Thioredoxin (Trx)	Txn
0.935806	28.4597	27.5239	+	PTPRD_CNTN1&6	1728400000	5.02958	5.00677e-05	0.917981	11.3299	sp|P11507|AT2A2_RAT;sp|Q64578|AT2A1_RAT;tr|A0A0G2K9N9|A0A0G2K9N9_RAT;tr|G3V9U7|G3V9U7_RAT;tr|D3ZHJ6|D3ZHJ6_RAT;sp|P18596|AT2A3_RAT	sp|P11507|AT2A2_RAT	Sarcoplasmic/endoplasmic reticulum calcium ATPase 2 (SERCA2) (SR Ca(2+)-ATPase 2) (EC 7.2.2.10) (Calcium pump 2) (Calcium-transporting ATPase sarcoplasmic reticulum type, slow twitch skeletal muscle isoform) (Endoplasmic reticulum class 1/2 Ca(2+) ATPase)	Atp2a2
1.33572	28.482	27.1463	+	PTPRD_CNTN1&6	1321800000	3.46045	0.000946135	1.43708	6.46181	sp|P11598|PDIA3_RAT;tr|A0A0H2UHM5|A0A0H2UHM5_RAT	sp|P11598|PDIA3_RAT;tr|A0A0H2UHM5|A0A0H2UHM5_RAT	Protein disulfide-isomerase A3 (EC 5.3.4.1) (58 kDa glucose-regulated protein) (58 kDa microsomal protein) (p58) (Disulfide isomerase ER-60) (Endoplasmic reticulum resident protein 57) (ER protein 57) (ERp57) (Endoplasmic reticulum resident protein 60) (ER protein 60) (ERp60) (HIP-70) (Q-2)	Pdia3
2.51158	33.0939	30.5823	+	PTPRD_CNTN1&6	20656000000	5.83188	1.20877e-05	2.45211	14.8969	sp|P11762|LEG1_RAT	sp|P11762|LEG1_RAT	Galectin-1 (Gal-1) (14 kDa lectin) (Beta-galactoside-binding lectin L-14-I) (Galaptin) (Lactose-binding lectin 1) (Lectin galactoside-binding soluble 1) (RL 14.5) (S-Lac lectin 1)	Lgals1
4.43892	26.5828	22.1438	+	PTPRD_CNTN1&6	190970000	1.93651	0.0199842	3.19106	3.3916	sp|P11980|KPYM_RAT;tr|A0A0H2UI07|A0A0H2UI07_RAT;sp|P12928|KPYR_RAT	sp|P11980|KPYM_RAT	Pyruvate kinase PKM (EC 2.7.1.40) (Pyruvate kinase muscle isozyme)	Pkm
1.29974	27.1778	25.878	+	PTPRD_CNTN1&6	521770000	4.53515	0.000123567	1.30562	9.53963	sp|P12369|KAP3_RAT;tr|Q4KLG5|Q4KLG5_RAT;tr|A0A0G2K5G0|A0A0G2K5G0_RAT	sp|P12369|KAP3_RAT;tr|Q4KLG5|Q4KLG5_RAT;tr|A0A0G2K5G0|A0A0G2K5G0_RAT	cAMP-dependent protein kinase type II-beta regulatory subunit	Prkar2b
3.51581	32.3965	28.8807	+	PTPRD_CNTN1&6	8977400000	8.52076	1.21951e-07	3.55196	36.4928	sp|P13233|CN37_RAT	sp|P13233|CN37_RAT	2',3'-cyclic-nucleotide 3'-phosphodiesterase (CNP) (CNPase) (EC 3.1.4.37)	Cnp
3.63903	28.8941	25.2551	+	PTPRD_CNTN1&6	903610000	2.0396	0.0162915	4.10403	3.5674	sp|P13803|ETFA_RAT	sp|P13803|ETFA_RAT	Electron transfer flavoprotein subunit alpha, mitochondrial (Alpha-ETF)	Etfa
2.97011	25.2651	22.295	+	PTPRD_CNTN1&6	61321000	2.01948	0.0169395	2.19645	3.53283	sp|P14056|ARAF_RAT	sp|P14056|ARAF_RAT	Serine/threonine-protein kinase A-Raf (EC 2.7.11.1) (Proto-oncogene A-Raf) (Proto-oncogene A-Raf-1)	Araf
0.49794	26.3979	25.8999	+	PTPRD_CNTN1&6	524490000	2.58934	0.00530792	0.555116	4.56995	sp|P15178|SYDC_RAT	sp|P15178|SYDC_RAT	Aspartate--tRNA ligase, cytoplasmic (EC 6.1.1.12) (Aspartyl-tRNA synthetase) (AspRS)	Dars1
1.66834	27.8253	26.157	+	PTPRD_CNTN1&6	789530000	5.6422	1.70594e-05	1.59207	13.9699	sp|P16617|PGK1_RAT;tr|M0R6Y8|M0R6Y8_RAT;tr|Q5XIV1|Q5XIV1_RAT;tr|A0A096MJL6|A0A096MJL6_RAT	sp|P16617|PGK1_RAT;tr|M0R6Y8|M0R6Y8_RAT	Phosphoglycerate kinase 1 (EC 2.7.2.3)	Pgk1
0.368874	27.0744	26.7055	+	PTPRD_CNTN1&6	846850000	1.8619	0.0233272	0.453182	3.26633	sp|P16970|ABCD3_RAT	sp|P16970|ABCD3_RAT	ATP-binding cassette sub-family D member 3 (70 kDa peroxisomal membrane protein) (PMP70)	Abcd3
1.01671	28.5873	27.5706	+	PTPRD_CNTN1&6	1809300000	5.40406	2.61102e-05	0.963796	12.8825	sp|P17074|RS19_RAT;tr|A0A0H2UI38|A0A0H2UI38_RAT;tr|D4A6G6|D4A6G6_RAT;tr|F1M8C7|F1M8C7_RAT;tr|D3ZGN8|D3ZGN8_RAT;tr|F1M764|F1M764_RAT;tr|F1LYF3|F1LYF3_RAT;tr|D3ZUD7|D3ZUD7_RAT;tr|D3ZSH6|D3ZSH6_RAT	sp|P17074|RS19_RAT;tr|A0A0H2UI38|A0A0H2UI38_RAT;tr|D4A6G6|D4A6G6_RAT;tr|F1M8C7|F1M8C7_RAT;tr|D3ZGN8|D3ZGN8_RAT;tr|F1M764|F1M764_RAT;tr|F1LYF3|F1LYF3_RAT;tr|D3ZUD7|D3ZUD7_RAT	40S ribosomal protein S19	Rps19
1.86298	29.5533	27.6903	+	PTPRD_CNTN1&6	2247000000	3.14548	0.00174389	1.92243	5.72671	sp|P17764|THIL_RAT	sp|P17764|THIL_RAT	Acetyl-CoA acetyltransferase, mitochondrial (EC 2.3.1.9) (Acetoacetyl-CoA thiolase)	Acat1
1.50205	25.2133	23.7112	+	PTPRD_CNTN1&6	70216000	1.50956	0.0477794	1.90126	2.69337	sp|P17955|NUP62_RAT	sp|P17955|NUP62_RAT	Nuclear pore glycoprotein p62 (62 kDa nucleoporin) (Nucleoporin Nup62)	Nup62
2.27107	24.5958	22.3247	+	PTPRD_CNTN1&6	31214000	2.82133	0.00335873	2.20782	5.03261	sp|P18163|ACSL1_RAT	sp|P18163|ACSL1_RAT	Long-chain-fatty-acid--CoA ligase 1 (EC 6.2.1.3) (Arachidonate--CoA ligase) (EC 6.2.1.15) (Long-chain acyl-CoA synthetase 1) (LACS 1) (Long-chain-fatty-acid--CoA ligase, liver isozyme) (Phytanate--CoA ligase) (EC 6.2.1.24)	Acsl1
3.07471	27.0857	24.011	+	PTPRD_CNTN1&6	212110000	3.60113	0.000717811	3.10357	6.81167	sp|P18395|CSDE1_RAT	sp|P18395|CSDE1_RAT	Cold shock domain-containing protein E1 (Protein UNR)	Csde1
1.30895	26.6155	25.3066	+	PTPRD_CNTN1&6	307530000	2.38002	0.00814047	1.2937	4.17397	sp|P18418|CALR_RAT;tr|F1M5A1|F1M5A1_RAT;tr|D3ZYM6|D3ZYM6_RAT	sp|P18418|CALR_RAT	Calreticulin (CALBP) (CRP55) (Calcium-binding protein 3) (CABP3) (Calregulin) (Endoplasmic reticulum resident protein 60) (ERp60) (HACBP)	Calr
2.35097	27.9052	25.5542	+	PTPRD_CNTN1&6	568340000	7.38784	7.81563e-07	2.35258	25.0747	sp|P18614|ITA1_RAT	sp|P18614|ITA1_RAT	Integrin alpha-1 (CD49 antigen-like family member A) (Laminin and collagen receptor) (VLA-1) (CD antigen CD49a)	Itga1
2.77321	25.1278	22.3546	+	PTPRD_CNTN1&6	32186000	2.26924	0.0102929	2.68611	3.97183	sp|P18886|CPT2_RAT;tr|G3V7N5|G3V7N5_RAT	sp|P18886|CPT2_RAT;tr|G3V7N5|G3V7N5_RAT	Carnitine O-palmitoyltransferase 2, mitochondrial (EC 2.3.1.21) (Carnitine palmitoyltransferase II) (CPT II)	Cpt2
1.43803	26.8278	25.3898	+	PTPRD_CNTN1&6	423410000	6.98658	1.48503e-06	1.41087	21.9414	sp|P19511|AT5F1_RAT	sp|P19511|AT5F1_RAT	ATP synthase F(0) complex subunit B1, mitochondrial (ATP synthase peripheral stalk-membrane subunit b) (ATP synthase subunit b) (ATPase subunit b)	Atp5pb
2.687	26.6193	23.9323	+	PTPRD_CNTN1&6	206440000	1.61622	0.0385309	2.88922	2.86402	sp|P19804|NDKB_RAT;sp|Q05982|NDKA_RAT	sp|P19804|NDKB_RAT;sp|Q05982|NDKA_RAT	Nucleoside diphosphate kinase B (NDK B) (NDP kinase B) (EC 2.7.4.6) (Histidine protein kinase NDKB) (EC 2.7.13.3) (P18)	Nme2
3.22725	25.6957	22.4684	+	PTPRD_CNTN1&6	71089000	5.44854	2.43896e-05	3.45832	13.0794	sp|P19836|PCY1A_RAT	sp|P19836|PCY1A_RAT	Choline-phosphate cytidylyltransferase A (EC 2.7.7.15) (CCT-alpha) (CTP:phosphocholine cytidylyltransferase A) (CCT A) (CT A) (Phosphorylcholine transferase A)	Pcyt1a
2.76698	26.4864	23.7194	+	PTPRD_CNTN1&6	174180000	1.61277	0.0387657	2.69349	2.85846	sp|P20070|NB5R3_RAT	sp|P20070|NB5R3_RAT	NADH-cytochrome b5 reductase 3 (B5R) (Cytochrome b5 reductase) (EC 1.6.2.2) (Diaphorase-1) [Cleaved into: NADH-cytochrome b5 reductase 3 membrane-bound form; NADH-cytochrome b5 reductase 3 soluble form]	Cyb5r3
3.43493	25.5259	22.091	+	PTPRD_CNTN1&6	48500000	4.55618	0.000119342	3.40117	9.61036	sp|P20417|PTN1_RAT	sp|P20417|PTN1_RAT	Tyrosine-protein phosphatase non-receptor type 1 (EC 3.1.3.48) (Protein-tyrosine phosphatase 1B) (PTP-1B)	Ptpn1
1.05645	27.0634	26.007	+	PTPRD_CNTN1&6	516570000	3.60692	0.000710994	1.03048	6.82637	sp|P20788|UCRI_RAT	sp|P20788|UCRI_RAT	Cytochrome b-c1 complex subunit Rieske, mitochondrial (EC 7.1.1.8) (Complex III subunit 5) (Cytochrome b-c1 complex subunit 5) (Liver regeneration-related protein LRRGT00195) (Rieske iron-sulfur protein) (RISP) (Rieske protein UQCRFS1) (Ubiquinol-cytochrome c reductase iron-sulfur subunit) [Cleaved into: Cytochrome b-c1 complex subunit 9 (Su9) (Subunit 9) (8 kDa subunit 9) (Complex III subunit IX…	Uqcrfs1
2.43137	29.63	27.1987	+	PTPRD_CNTN1&6	1739900000	3.39756	0.0010562	2.52192	6.30986	sp|P21571|ATP5J_RAT	sp|P21571|ATP5J_RAT	ATP synthase-coupling factor 6, mitochondrial (ATPase subunit F6) (ATP synthase peripheral stalk subunit F6)	Atp5pf
2.97532	28.8911	25.9158	+	PTPRD_CNTN1&6	759520000	1.93767	0.0199514	3.69346	3.39355	sp|P21913|SDHB_RAT	sp|P21913|SDHB_RAT	Succinate dehydrogenase [ubiquinone] iron-sulfur subunit, mitochondrial (EC 1.3.5.1) (Iron-sulfur subunit of complex II) (Ip)	Sdhb
0.86557	29.0909	28.2253	+	PTPRD_CNTN1&6	2695000000	5.58446	1.89798e-05	0.830923	13.6986	sp|P23358|RL12_RAT;tr|A0A140TAC5|A0A140TAC5_RAT;tr|M0R4B6|M0R4B6_RAT;tr|D3ZJE2|D3ZJE2_RAT;tr|D4A8N3|D4A8N3_RAT	sp|P23358|RL12_RAT;tr|A0A140TAC5|A0A140TAC5_RAT;tr|M0R4B6|M0R4B6_RAT;tr|D3ZJE2|D3ZJE2_RAT	60S ribosomal protein L12	Rpl12
0.795012	27.9414	27.1464	+	PTPRD_CNTN1&6	1366500000	1.64227	0.0366314	0.790809	2.90603	sp|P23514|COPB_RAT	sp|P23514|COPB_RAT	Coatomer subunit beta (Beta-coat protein) (Beta-COP)	Copb1
0.830875	27.1372	26.3063	+	PTPRD_CNTN1&6	568650000	3.41741	0.00101532	0.844374	6.35753	sp|P23785|GRN_RAT;tr|G3V8V1|G3V8V1_RAT;tr|F1LMP7|F1LMP7_RAT	sp|P23785|GRN_RAT;tr|G3V8V1|G3V8V1_RAT;tr|F1LMP7|F1LMP7_RAT	Progranulin (PGRN) (Acrogranin) (Epithelin precursor) (Granulin precursor) (Proepithelin) (PEPI) [Cleaved into: Paragranulin; Granulin-1 (Granulin G); Granulin-2 (Granulin F); Granulin-3 (Epithelin-2) (Granulin B); Granulin-4 (Epithelin-1) (Granulin A); Granulin-5 (Granulin C); Granulin-6 (Granulin D); Granulin-7 (Granulin E)]	Grn
0.71917	28.3989	27.6798	+	PTPRD_CNTN1&6	1786500000	3.36712	0.00112765	0.774828	6.23726	sp|P24051|RS27L_RAT	sp|P24051|RS27L_RAT	40S ribosomal protein S27-like	Rps27l
1.40611	28.1609	26.7548	+	PTPRD_CNTN1&6	1034800000	3.91038	0.000391817	1.43899	7.63249	sp|P24368|PPIB_RAT	sp|P24368|PPIB_RAT	Peptidyl-prolyl cis-trans isomerase B (PPIase B) (EC 5.2.1.8) (CYP-S1) (Cyclophilin B) (Rotamase B) (S-cyclophilin) (SCYLP)	Ppib
2.45461	28.8285	26.3739	+	PTPRD_CNTN1&6	1097800000	6.33703	4.86174e-06	2.5191	17.6593	sp|P26453|BASI_RAT	sp|P26453|BASI_RAT	Basigin (Glycoprotein CE9) (OX-47 antigen) (CD antigen CD147)	Bsg
1.42608	26.9823	25.5562	+	PTPRD_CNTN1&6	485010000	4.36925	0.000170026	1.43397	8.99758	sp|P26772|CH10_RAT;tr|A0A0G2JTG1|A0A0G2JTG1_RAT	sp|P26772|CH10_RAT;tr|A0A0G2JTG1|A0A0G2JTG1_RAT	10 kDa heat shock protein, mitochondrial (Hsp10) (10 kDa chaperonin) (Chaperonin 10) (CPN10)	Hspe1
1.60107	23.451	21.8499	+	PTPRD_CNTN1&6	14446000	2.9216	0.0027354	1.83887	5.24108	sp|P27605|HPRT_RAT	sp|P27605|HPRT_RAT	Hypoxanthine-guanine phosphoribosyltransferase (HGPRT) (HGPRTase) (EC 2.4.2.8)	Hprt1
2.49783	25.0209	22.523	+	PTPRD_CNTN1&6	87716000	4.33181	0.000183188	2.61651	8.879	sp|P27881|HXK2_RAT	sp|P27881|HXK2_RAT	Hexokinase-2 (EC 2.7.1.1) (Hexokinase type II) (HK II) (Hexokinase-B)	Hk2
2.12781	28.8945	26.7667	+	PTPRD_CNTN1&6	1146600000	5.08735	4.56072e-05	2.1548	11.5576	sp|P28480|TCPA_RAT;tr|A0A096MJA0|A0A096MJA0_RAT	sp|P28480|TCPA_RAT;tr|A0A096MJA0|A0A096MJA0_RAT	T-complex protein 1 subunit alpha (TCP-1-alpha) (CCT-alpha)	Tcp1
2.75449	27.6422	24.8877	+	PTPRD_CNTN1&6	425320000	1.79647	0.0268255	3.44749	3.15775	sp|P29147|BDH_RAT;tr|A0A0G2JSH2|A0A0G2JSH2_RAT	sp|P29147|BDH_RAT;tr|A0A0G2JSH2|A0A0G2JSH2_RAT	D-beta-hydroxybutyrate dehydrogenase, mitochondrial (EC 1.1.1.30) (3-hydroxybutyrate dehydrogenase) (BDH)	Bdh1
2.80126	30.7897	27.9884	+	PTPRD_CNTN1&6	3717300000	8.1866	1.91937e-07	2.76749	32.6754	sp|P30009|MARCS_RAT;tr|F1LMW7|F1LMW7_RAT	sp|P30009|MARCS_RAT;tr|F1LMW7|F1LMW7_RAT	Myristoylated alanine-rich C-kinase substrate (MARCKS) (Protein kinase C substrate 80 kDa protein)	Marcks
1.47397	27.7564	26.2824	+	PTPRD_CNTN1&6	683980000	2.88105	0.00295542	1.50693	5.15613	sp|P30835|PFKAL_RAT	sp|P30835|PFKAL_RAT	ATP-dependent 6-phosphofructokinase, liver type (ATP-PFK) (PFK-L) (EC 2.7.1.11) (6-phosphofructokinase type B) (Phosphofructo-1-kinase isozyme B) (PFK-B) (Phosphohexokinase)	Pfkl
2.764	30.2483	27.4843	+	PTPRD_CNTN1&6	2730600000	7.61904	5.06069e-07	2.72545	27.0749	sp|P31399|ATP5H_RAT;tr|Q6QI69|Q6QI69_RAT	sp|P31399|ATP5H_RAT	ATP synthase subunit d, mitochondrial (ATPase subunit d) (ATP synthase peripheral stalk subunit d)	Atp5pd
1.96467	29.0165	27.0519	+	PTPRD_CNTN1&6	1434300000	5.0803	4.58764e-05	1.94881	11.5296	sp|P32089|TXTP_RAT	sp|P32089|TXTP_RAT	Tricarboxylate transport protein, mitochondrial (Citrate transport protein) (CTP) (Solute carrier family 25 member 1) (Tricarboxylate carrier protein)	Slc25a1
4.04257	29.5163	25.4738	+	PTPRD_CNTN1&6	959190000	2.52566	0.00604884	4.62183	4.44743	sp|P32198|CPT1A_RAT;sp|Q63704|CPT1B_RAT	sp|P32198|CPT1A_RAT	Carnitine O-palmitoyltransferase 1, liver isoform (CPT1-L) (EC 2.3.1.21) (Carnitine O-palmitoyltransferase I, liver isoform) (CPT I) (CPTI-L) (Carnitine palmitoyltransferase 1A)	Cpt1a
0.264791	27.5271	27.2623	+	PTPRD_CNTN1&6	1525000000	2.62661	0.00496426	0.296146	4.6425	sp|P32551|QCR2_RAT	sp|P32551|QCR2_RAT	Cytochrome b-c1 complex subunit 2, mitochondrial (Complex III subunit 2) (Core protein II) (Ubiquinol-cytochrome-c reductase complex core protein 2)	Uqcrc2
1.29602	32.0721	30.7761	+	PTPRD_CNTN1&6	16866000000	3.77793	0.000513242	1.2864	7.27187	sp|P34058|HS90B_RAT;tr|A0A0G2K793|A0A0G2K793_RAT	sp|P34058|HS90B_RAT;tr|A0A0G2K793|A0A0G2K793_RAT	Heat shock protein HSP 90-beta (Heat shock 84 kDa) (HSP 84) (HSP84)	Hsp90ab1
0.298426	25.518	25.2196	+	PTPRD_CNTN1&6	373190000	2.03702	0.0163381	0.324925	3.56296	sp|P35213|1433B_RAT	sp|P35213|1433B_RAT	14-3-3 protein beta/alpha (Prepronerve growth factor RNH-1) (Protein kinase C inhibitor protein 1) (KCIP-1) [Cleaved into: 14-3-3 protein beta/alpha, N-terminally processed]	Ywhab
1.80032	24.5718	22.7715	+	PTPRD_CNTN1&6	39972000	2.50859	0.00624988	1.62834	4.4149	sp|P35280|RAB8A_RAT;tr|A0A0G2K553|A0A0G2K553_RAT	sp|P35280|RAB8A_RAT	Ras-related protein Rab-8A	Rab8a
2.51177	28.6165	26.1047	+	PTPRD_CNTN1&6	1021000000	7.6175	5.06069e-07	2.55459	27.0611	sp|P35565|CALX_RAT	sp|P35565|CALX_RAT	Calnexin	Canx
4.60894	27.1747	22.5658	+	PTPRD_CNTN1&6	209520000	2.70674	0.0042465	4.5572	4.80077	sp|P35571|GPDM_RAT;tr|A0A0G2K0Z7|A0A0G2K0Z7_RAT;tr|F1LNI0|F1LNI0_RAT;tr|A0A0G2K1F9|A0A0G2K1F9_RAT	sp|P35571|GPDM_RAT;tr|A0A0G2K0Z7|A0A0G2K0Z7_RAT;tr|F1LNI0|F1LNI0_RAT;tr|A0A0G2K1F9|A0A0G2K1F9_RAT	Glycerol-3-phosphate dehydrogenase, mitochondrial (GPD-M) (GPDH-M) (EC 1.1.5.3)	Gpd2
1.95904	24.5105	22.5515	+	PTPRD_CNTN1&6	55556000	2.22356	0.0112695	1.99371	3.88987	sp|P36860|RALB_RAT;tr|F1LQ62|F1LQ62_RAT	sp|P36860|RALB_RAT;tr|F1LQ62|F1LQ62_RAT	Ras-related protein Ral-B (EC 3.6.5.2)	Ralb
0.819414	26.852	26.0326	+	PTPRD_CNTN1&6	750510000	4.09777	0.00027912	0.8968	8.16737	sp|P36876|2ABA_RAT;tr|A0A0G2JSQ0|A0A0G2JSQ0_RAT;sp|P56932|2ABD_RAT;tr|Z4YNW7|Z4YNW7_RAT;sp|P36877|2ABB_RAT;tr|A0A0G2K165|A0A0G2K165_RAT;tr|A0A0G2K5X0|A0A0G2K5X0_RAT;tr|A0A0G2JWY9|A0A0G2JWY9_RAT;sp|P97888|2ABG_RAT	sp|P36876|2ABA_RAT	Serine/threonine-protein phosphatase 2A 55 kDa regulatory subunit B alpha isoform (PP2A subunit B isoform B55-alpha) (PP2A subunit B isoform BRA) (PP2A subunit B isoform PR55-alpha) (PP2A subunit B isoform R2-alpha) (PP2A subunit B isoform alpha)	Ppp2r2a
1.01902	27.5861	26.567	+	PTPRD_CNTN1&6	946270000	8.01823	2.50639e-07	0.996432	30.9044	sp|P37397|CNN3_RAT	sp|P37397|CNN3_RAT	Calponin-3 (Calponin, acidic isoform) (Calponin, non-muscle isoform)	Cnn3
3.32223	28.7255	25.4032	+	PTPRD_CNTN1&6	684020000	2.21145	0.0114736	3.46905	3.86828	sp|P37996|ARL3_RAT;tr|F8WG91|F8WG91_RAT	sp|P37996|ARL3_RAT;tr|F8WG91|F8WG91_RAT	ADP-ribosylation factor-like protein 3 (ARD3)	Arl3
4.76955	26.9636	22.194	+	PTPRD_CNTN1&6	140230000	4.87671	6.56036e-05	4.66023	10.7467	sp|P45479|PPT1_RAT	sp|P45479|PPT1_RAT	Palmitoyl-protein thioesterase 1 (PPT-1) (EC 3.1.2.22) (Palmitoyl-protein hydrolase 1)	Ppt1
1.05923	31.8148	30.7556	+	PTPRD_CNTN1&6	15161000000	3.1061	0.00187691	1.03067	5.63919	sp|P45592|COF1_RAT;tr|A0A0G2KA35|A0A0G2KA35_RAT	sp|P45592|COF1_RAT	Cofilin-1 (Cofilin, non-muscle isoform)	Cfl1
0.688904	28.3279	27.639	+	PTPRD_CNTN1&6	2143600000	2.95246	0.00257198	0.6862	5.30632	sp|P46462|TERA_RAT	sp|P46462|TERA_RAT	Transitional endoplasmic reticulum ATPase (TER ATPase) (EC 3.6.4.6) (15S Mg(2+)-ATPase p97 subunit) (Valosin-containing protein) (VCP)	Vcp
2.89243	25.0004	22.108	+	PTPRD_CNTN1&6	57100000	3.4581	0.000948224	2.80159	6.45608	sp|P46844|BIEA_RAT;tr|Q6AZ33|Q6AZ33_RAT	sp|P46844|BIEA_RAT;tr|Q6AZ33|Q6AZ33_RAT	Biliverdin reductase A (BVR A) (EC 1.3.1.24) (Biliverdin-IX alpha-reductase)	Blvra
4.90828	27.2508	22.3425	+	PTPRD_CNTN1&6	210670000	7.20085	1.02874e-06	4.88527	23.5637	sp|P47727|CBR1_RAT;tr|M0R3X6|M0R3X6_RAT;tr|A0A0G2JSV2|A0A0G2JSV2_RAT;tr|A0A0G2K658|A0A0G2K658_RAT;tr|A0A096MJ24|A0A096MJ24_RAT	sp|P47727|CBR1_RAT;tr|M0R3X6|M0R3X6_RAT;tr|A0A0G2JSV2|A0A0G2JSV2_RAT;tr|A0A0G2K658|A0A0G2K658_RAT	Carbonyl reductase [NADPH] 1 (EC 1.1.1.184) (15-hydroxyprostaglandin dehydrogenase [NADP(+)]) (EC 1.1.1.196) (EC 1.1.1.197) (20-beta-hydroxysteroid dehydrogenase) (NADPH-dependent carbonyl reductase 1) (Prostaglandin 9-ketoreductase) (PG-9-KR) (Prostaglandin-E(2) 9-reductase) (EC 1.1.1.189)	Cbr1
0.797411	29.4206	28.6232	+	PTPRD_CNTN1&6	3864200000	1.95318	0.0194092	0.840689	3.41981	sp|P47860|PFKAP_RAT;tr|A0A0A0MXY5|A0A0A0MXY5_RAT	sp|P47860|PFKAP_RAT;tr|A0A0A0MXY5|A0A0A0MXY5_RAT	ATP-dependent 6-phosphofructokinase, platelet type (ATP-PFK) (PFK-P) (EC 2.7.1.11) (6-phosphofructokinase type C) (Phosphofructo-1-kinase isozyme C) (PFK-C) (Phosphohexokinase)	Pfkp
2.50211	26.5754	24.0733	+	PTPRD_CNTN1&6	275190000	4.31576	0.000187196	2.53069	8.82858	sp|P47875|CSRP1_RAT	sp|P47875|CSRP1_RAT	Cysteine and glycine-rich protein 1 (Cysteine-rich protein 1) (CRP) (CRP1)	Csrp1
1.3642	28.8395	27.4753	+	PTPRD_CNTN1&6	1671600000	5.9972	9.06736e-06	1.38926	15.7521	sp|P47942|DPYL2_RAT	sp|P47942|DPYL2_RAT	Dihydropyrimidinase-related protein 2 (DRP-2) (Collapsin response mediator protein 2) (CRMP-2) (Turned on after division 64 kDa protein) (TOAD-64)	Dpysl2
1.80725	29.1364	27.3291	+	PTPRD_CNTN1&6	1614000000	5.98825	9.13928e-06	1.78499	15.7047	sp|P48500|TPIS_RAT;tr|A0A0G2JWU1|A0A0G2JWU1_RAT	sp|P48500|TPIS_RAT;tr|A0A0G2JWU1|A0A0G2JWU1_RAT	Triosephosphate isomerase (TIM) (EC 5.3.1.1) (Methylglyoxal synthase) (EC 4.2.3.3) (Triose-phosphate isomerase)	Tpi1
3.75141	30.1046	26.3532	+	PTPRD_CNTN1&6	1752500000	3.74033	0.000549701	3.74644	7.17202	sp|P48508|GSH0_RAT	sp|P48508|GSH0_RAT	Glutamate--cysteine ligase regulatory subunit (GCS light chain) (Gamma-ECS regulatory subunit) (Gamma-glutamylcysteine synthetase regulatory subunit) (Glutamate--cysteine ligase modifier subunit)	Gclm
2.32611	29.4733	27.1472	+	PTPRD_CNTN1&6	1704400000	7.1371	1.14729e-06	2.35488	23.0691	sp|P49432|ODPB_RAT;tr|A0A0G2KAM3|A0A0G2KAM3_RAT	sp|P49432|ODPB_RAT;tr|A0A0G2KAM3|A0A0G2KAM3_RAT	Pyruvate dehydrogenase E1 component subunit beta, mitochondrial (PDHE1-B) (EC 1.2.4.1)	Pdhb
1.31128	26.5291	25.2178	+	PTPRD_CNTN1&6	233280000	1.98554	0.0181646	0.98872	3.4748	sp|P50137|TKT_RAT;tr|G3V826|G3V826_RAT	sp|P50137|TKT_RAT;tr|G3V826|G3V826_RAT	Transketolase (TK) (EC 2.2.1.1)	Tkt
1.57455	23.5259	21.9513	+	PTPRD_CNTN1&6	34689000	2.18909	0.0119487	1.58964	3.82853	sp|P50399|GDIB_RAT	sp|P50399|GDIB_RAT	Rab GDP dissociation inhibitor beta (Rab GDI beta) (GDI-3) (Guanosine diphosphate dissociation inhibitor 2) (GDI-2)	Gdi2
2.66687	24.7738	22.1069	+	PTPRD_CNTN1&6	32355000	2.29863	0.00968493	2.48056	4.02498	sp|P50442|GATM_RAT;tr|A0A140TA89|A0A140TA89_RAT	sp|P50442|GATM_RAT;tr|A0A140TA89|A0A140TA89_RAT	Glycine amidinotransferase, mitochondrial (EC 2.1.4.1) (L-arginine:glycine amidinotransferase) (Transamidinase)	Gatm
2.65435	24.6612	22.0068	+	PTPRD_CNTN1&6	93662000	3.16663	0.00167284	2.68993	5.77411	sp|P50475|SYAC_RAT	sp|P50475|SYAC_RAT	Alanine--tRNA ligase, cytoplasmic (EC 6.1.1.7) (Alanyl-tRNA synthetase) (AlaRS)	Aars1
4.66439	27.6707	23.0063	+	PTPRD_CNTN1&6	290300000	6.20064	6.29651e-06	4.76801	16.8687	sp|P50503|F10A1_RAT	sp|P50503|F10A1_RAT	Hsc70-interacting protein (Hip) (Protein FAM10A1) (Protein ST13 homolog)	St13
3.66758	26.0987	22.4311	+	PTPRD_CNTN1&6	80950000	4.51767	0.000128322	3.66513	9.48121	sp|P51158|RAB28_RAT;tr|Q6IN03|Q6IN03_RAT	sp|P51158|RAB28_RAT;tr|Q6IN03|Q6IN03_RAT	Ras-related protein Rab-28	Rab28
3.92246	25.9381	22.0157	+	PTPRD_CNTN1&6	97865000	3.35834	0.00114359	3.9342	6.21645	sp|P52555|ERP29_RAT	sp|P52555|ERP29_RAT	Endoplasmic reticulum resident protein 29 (ERp29) (Endoplasmic reticulum resident protein 31) (ERp31)	Erp29
3.50353	25.3635	21.8599	+	PTPRD_CNTN1&6	119730000	3.11674	0.00183965	3.2187	5.66274	sp|P52631|STAT3_RAT	sp|P52631|STAT3_RAT	Signal transducer and activator of transcription 3	Stat3
1.87965	24.1885	22.3088	+	PTPRD_CNTN1&6	16893000	2.55117	0.00573299	1.65086	4.49628	sp|P52873|PYC_RAT;tr|A0A0G2JTL5|A0A0G2JTL5_RAT	sp|P52873|PYC_RAT;tr|A0A0G2JTL5|A0A0G2JTL5_RAT	Pyruvate carboxylase, mitochondrial (EC 6.4.1.1) (Pyruvic carboxylase) (PCB)	Pc
3.43359	26.8605	23.4269	+	PTPRD_CNTN1&6	197150000	2.16342	0.0126349	3.06104	3.78315	sp|P53987|MOT1_RAT	sp|P53987|MOT1_RAT	Monocarboxylate transporter 1 (MCT 1) (Solute carrier family 16 member 1)	Slc16a1
0.732313	29.8433	29.111	+	PTPRD_CNTN1&6	4175100000	2.94088	0.00262721	0.662377	5.28178	sp|P54311|GBB1_RAT	sp|P54311|GBB1_RAT	Guanine nucleotide-binding protein G(I)/G(S)/G(T) subunit beta-1 (Transducin beta chain 1)	Gnb1
0.429338	29.81	29.3806	+	PTPRD_CNTN1&6	5214600000	2.70362	0.00427166	0.481561	4.79456	sp|P54313|GBB2_RAT;sp|P52287|GBB3_RAT	sp|P54313|GBB2_RAT	Guanine nucleotide-binding protein G(I)/G(S)/G(T) subunit beta-2 (G protein subunit beta-2) (Transducin beta chain 2)	Gnb2
1.40822	27.7104	26.3022	+	PTPRD_CNTN1&6	941630000	1.70489	0.0322926	1.41919	3.0076	sp|P54319|PLAP_RAT	sp|P54319|PLAP_RAT	Phospholipase A-2-activating protein (PLA2P) (PLAP)	Plaa
1.50457	26.3341	24.8296	+	PTPRD_CNTN1&6	228190000	3.17105	0.00165829	1.53411	5.78406	sp|P54921|SNAA_RAT;tr|F8WFM2|F8WFM2_RAT;sp|P85969|SNAB_RAT	sp|P54921|SNAA_RAT	Alpha-soluble NSF attachment protein (SNAP-alpha) (N-ethylmaleimide-sensitive factor attachment protein alpha)	Napa
3.25428	25.7189	22.4646	+	PTPRD_CNTN1&6	49487000	2.65881	0.00466483	3.23331	4.70574	sp|P56571|ES1_RAT	sp|P56571|ES1_RAT	ES1 protein homolog, mitochondrial	Es1
2.13114	24.4292	22.298	+	PTPRD_CNTN1&6	25812000	3.13929	0.00176625	2.10504	5.71289	sp|P56574|IDHP_RAT;tr|A0A0G2JUF6|A0A0G2JUF6_RAT	sp|P56574|IDHP_RAT;tr|A0A0G2JUF6|A0A0G2JUF6_RAT	Isocitrate dehydrogenase [NADP], mitochondrial (IDH) (EC 1.1.1.42) (ICD-M) (IDP) (NADP(+)-specific ICDH) (Oxalosuccinate decarboxylase)	Idh2
1.27635	29.526	28.2497	+	PTPRD_CNTN1&6	2389400000	4.78455	7.6445e-05	1.27135	10.4084	sp|P60123|RUVB1_RAT;tr|A0A0G2K0H9|A0A0G2K0H9_RAT	sp|P60123|RUVB1_RAT;tr|A0A0G2K0H9|A0A0G2K0H9_RAT	RuvB-like 1 (EC 3.6.4.12) (49 kDa TATA box-binding protein-interacting protein) (49 kDa TBP-interacting protein) (DNA helicase p50) (Pontin 52) (TIP49a)	Ruvbl1
3.01566	25.7167	22.701	+	PTPRD_CNTN1&6	65469000	1.59185	0.0402976	2.08591	2.82484	sp|P60901|PSA6_RAT;tr|A0A0G2K0D7|A0A0G2K0D7_RAT	sp|P60901|PSA6_RAT;tr|A0A0G2K0D7|A0A0G2K0D7_RAT	Proteasome subunit alpha type-6 (Macropain iota chain) (Multicatalytic endopeptidase complex iota chain) (Proteasome iota chain)	Psma6
4.2394	26.4415	22.2021	+	PTPRD_CNTN1&6	98658000	5.18052	3.89294e-05	4.26328	11.9337	sp|P61023|CHP1_RAT	sp|P61023|CHP1_RAT	Calcineurin B homologous protein 1 (Calcineurin B-like protein) (Calcium-binding protein CHP) (Calcium-binding protein p22) (EF-hand calcium-binding domain-containing protein p22)	Chp1
2.41538	28.9047	26.4894	+	PTPRD_CNTN1&6	1126600000	5.61414	1.78832e-05	2.3852	13.8374	sp|P61212|ARL1_RAT	sp|P61212|ARL1_RAT	ADP-ribosylation factor-like protein 1	Arl1
1.5021	23.7447	22.2426	+	PTPRD_CNTN1&6	13752000	2.23376	0.0110694	1.53612	3.9081	sp|P61227|RAP2B_RAT	sp|P61227|RAP2B_RAT	Ras-related protein Rap-2b (EC 3.6.5.2)	Rap2b
0.773634	27.0345	26.2609	+	PTPRD_CNTN1&6	701180000	2.23721	0.0110188	0.638129	3.91427	sp|P61621|S61A1_RAT	sp|P61621|S61A1_RAT	Protein transport protein Sec61 subunit alpha isoform 1 (Sec61 alpha-1)	Sec61a1
2.4029	28.5549	26.152	+	PTPRD_CNTN1&6	919240000	7.89483	3.00626e-07	2.39795	29.6669	sp|P61751|ARF4_RAT	sp|P61751|ARF4_RAT	ADP-ribosylation factor 4	Arf4
3.89375	26.1241	22.2304	+	PTPRD_CNTN1&6	84961000	5.99522	9.06736e-06	3.89397	15.7416	sp|P61805|DAD1_RAT	sp|P61805|DAD1_RAT	Dolichyl-diphosphooligosaccharide--protein glycosyltransferase subunit DAD1 (Oligosaccharyl transferase subunit DAD1) (Defender against cell death 1) (DAD-1)	Dad1
0.580818	27.0641	26.4833	+	PTPRD_CNTN1&6	831510000	2.50659	0.00626985	0.496898	4.41111	sp|P61983|1433G_RAT	sp|P61983|1433G_RAT	14-3-3 protein gamma [Cleaved into: 14-3-3 protein gamma, N-terminally processed]	Ywhag
2.88121	28.9116	26.0304	+	PTPRD_CNTN1&6	881530000	3.52704	0.000832969	2.77671	6.62568	sp|P62193|PRS4_RAT	sp|P62193|PRS4_RAT	26S proteasome regulatory subunit 4 (P26s4) (26S proteasome AAA-ATPase subunit RPT2) (Proteasome 26S subunit ATPase 1)	Psmc1
1.73949	29.9997	28.2602	+	PTPRD_CNTN1&6	3778300000	3.76134	0.00052844	1.76174	7.22768	sp|P62198|PRS8_RAT	sp|P62198|PRS8_RAT	26S proteasome regulatory subunit 8 (26S proteasome AAA-ATPase subunit RPT6) (Proteasome 26S subunit ATPase 5) (Proteasome subunit p45) (Thyroid hormone receptor-interacting protein 1) (TRIP1) (p45/SUG)	Psmc5
0.599663	28.7411	28.1414	+	PTPRD_CNTN1&6	2483900000	4.92179	5.94812e-05	0.648147	10.9158	sp|P62260|1433E_RAT	sp|P62260|1433E_RAT	14-3-3 protein epsilon (14-3-3E) (Mitochondrial import stimulation factor L subunit) (MSF L)	Ywhae
2.83261	26.4332	23.6006	+	PTPRD_CNTN1&6	187930000	1.75884	0.0290179	2.7745	3.09581	sp|P62329|TYB4_RAT;tr|A0A0G2K021|A0A0G2K021_RAT;tr|M0R7Y9|M0R7Y9_RAT	sp|P62329|TYB4_RAT	Thymosin beta-4 (T beta 4) [Cleaved into: Hematopoietic system regulatory peptide (Seraspenide)]	Tmsb4x
3.99214	26.6395	22.6473	+	PTPRD_CNTN1&6	154060000	3.33452	0.00119885	3.91685	6.16021	sp|P62332|ARF6_RAT	sp|P62332|ARF6_RAT	ADP-ribosylation factor 6	Arf6
3.03502	30.0212	26.9861	+	PTPRD_CNTN1&6	1766900000	4.98693	5.40407e-05	2.98365	11.1644	sp|P62628|DLRB1_RAT	sp|P62628|DLRB1_RAT	Dynein light chain roadblock-type 1 (Bithoraxoid-like protein) (BLP) (robl/LC7-like protein) (Dynein light chain 2A, cytoplasmic) (Dynein-associated protein Km23)	Dynlrb1
3.35035	36.6596	33.3092	+	PTPRD_CNTN1&6	175700000000	9.42273	2.91773e-08	3.34133	49.1488	sp|P62630|EF1A1_RAT;tr|M0R757|M0R757_RAT;tr|F1M6C2|F1M6C2_RAT;sp|P62632|EF1A2_RAT	sp|P62630|EF1A1_RAT;tr|M0R757|M0R757_RAT;tr|F1M6C2|F1M6C2_RAT	Elongation factor 1-alpha 1 (EF-1-alpha-1) (Elongation factor Tu) (EF-Tu) (Eukaryotic elongation factor 1 A-1) (eEF1A-1)	Eef1a1
1.97329	28.9279	26.9546	+	PTPRD_CNTN1&6	1095500000	4.66844	9.5183e-05	1.96269	9.99557	sp|P62828|RAN_RAT;tr|Q66H11|Q66H11_RAT;sp|Q8K586|RANT_RAT	sp|P62828|RAN_RAT;tr|Q66H11|Q66H11_RAT;sp|Q8K586|RANT_RAT	GTP-binding nuclear protein Ran (GTPase Ran) (Ras-like protein TC4) (Ras-related nuclear protein)	Ran
3.04666	31.336	28.2893	+	PTPRD_CNTN1&6	4571800000	6.70376	2.48868e-06	3.08585	19.9658	sp|P62832|RL23_RAT	sp|P62832|RL23_RAT	60S ribosomal protein L23	Rpl23
3.16983	25.5301	22.3603	+	PTPRD_CNTN1&6	50135000	1.94186	0.0198004	2.24693	3.40065	sp|P62836|RAP1A_RAT	sp|P62836|RAP1A_RAT	Ras-related protein Rap-1A (EC 3.6.5.2) (Ras-related protein Krev-1)	Rap1a
0.859324	28.4706	27.6112	+	PTPRD_CNTN1&6	1854600000	3.52638	0.000832969	0.944354	6.62403	sp|P62890|RL30_RAT;tr|A0A0G2K5E6|A0A0G2K5E6_RAT;tr|M0RD99|M0RD99_RAT;tr|M0R764|M0R764_RAT;tr|M0R924|M0R924_RAT	sp|P62890|RL30_RAT;tr|A0A0G2K5E6|A0A0G2K5E6_RAT	60S ribosomal protein L30	Rpl30
0.674885	28.2769	27.602	+	PTPRD_CNTN1&6	2180900000	3.32115	0.00122698	0.655068	6.12881	sp|P62902|RL31_RAT;tr|D3ZX87|D3ZX87_RAT;tr|D3ZKU5|D3ZKU5_RAT;tr|D3ZU04|D3ZU04_RAT;tr|D4ABZ9|D4ABZ9_RAT;tr|D3ZZ60|D3ZZ60_RAT;tr|D3ZDE9|D3ZDE9_RAT;tr|D3Z8W1|D3Z8W1_RAT;tr|A0A0G2K7E3|A0A0G2K7E3_RAT;tr|F1LVW2|F1LVW2_RAT;tr|D3ZK34|D3ZK34_RAT;tr|D4A172|D4A172_RAT;tr|D3ZVF5|D3ZVF5_RAT;tr|D3ZVY6|D3ZVY6_RAT	sp|P62902|RL31_RAT;tr|D3ZX87|D3ZX87_RAT;tr|D3ZKU5|D3ZKU5_RAT;tr|D3ZU04|D3ZU04_RAT;tr|D4ABZ9|D4ABZ9_RAT;tr|D3ZZ60|D3ZZ60_RAT;tr|D3ZDE9|D3ZDE9_RAT;tr|D3Z8W1|D3Z8W1_RAT;tr|A0A0G2K7E3|A0A0G2K7E3_RAT;tr|F1LVW2|F1LVW2_RAT	60S ribosomal protein L31	Rpl31
0.581228	28.5475	27.9663	+	PTPRD_CNTN1&6	2170800000	4.33535	0.000182122	0.611952	8.89016	sp|P62914|RL11_RAT;tr|Q4V8I6|Q4V8I6_RAT;tr|A0A0G2K3Y8|A0A0G2K3Y8_RAT	sp|P62914|RL11_RAT;tr|Q4V8I6|Q4V8I6_RAT;tr|A0A0G2K3Y8|A0A0G2K3Y8_RAT	60S ribosomal protein L11	Rpl11
3.21128	25.7181	22.5068	+	PTPRD_CNTN1&6	55695000	4.54634	0.000121027	3.1703	9.5772	sp|P62916|TF2B_RAT;tr|A0A0A0MXW7|A0A0A0MXW7_RAT;tr|A0A0G2JWZ8|A0A0G2JWZ8_RAT	sp|P62916|TF2B_RAT;tr|A0A0A0MXW7|A0A0A0MXW7_RAT;tr|A0A0G2JWZ8|A0A0G2JWZ8_RAT	Transcription initiation factor IIB (EC 2.3.1.48) (General transcription factor TFIIB) (RNA polymerase II alpha initiation factor)	Gtf2b
6.6082	29.1523	22.5441	+	PTPRD_CNTN1&6	693090000	5.31607	3.03918e-05	6.81724	12.501	sp|P62959|HINT1_RAT;tr|D4A269|D4A269_RAT	sp|P62959|HINT1_RAT;tr|D4A269|D4A269_RAT	Histidine triad nucleotide-binding protein 1 (EC 3.-.-.-) (17 kDa inhibitor of protein kinase C) (Adenosine 5'-monophosphoramidase) (Protein kinase C inhibitor 1) (Protein kinase C-interacting protein 1) (PKCI-1)	Hint1
1.03948	33.6006	32.5611	+	PTPRD_CNTN1&6	53622000000	8.41123	1.46471e-07	1.06262	35.1953	sp|P63018|HSP7C_RAT;tr|M0RCB1|M0RCB1_RAT;tr|D4A4S3|D4A4S3_RAT;tr|F1LZI1|F1LZI1_RAT;tr|M0R8M9|M0R8M9_RAT;tr|A0A0G2JVI3|A0A0G2JVI3_RAT	sp|P63018|HSP7C_RAT;tr|M0RCB1|M0RCB1_RAT;tr|D4A4S3|D4A4S3_RAT;tr|F1LZI1|F1LZI1_RAT;tr|M0R8M9|M0R8M9_RAT;tr|A0A0G2JVI3|A0A0G2JVI3_RAT	Heat shock cognate 71 kDa protein (EC 3.6.4.10) (Heat shock 70 kDa protein 8)	Hspa8
5.02305	26.7778	21.7548	+	PTPRD_CNTN1&6	115810000	5.7729	1.34561e-05	5.08012	14.6026	sp|P63025|VAMP3_RAT;sp|Q63666|VAMP1_RAT	sp|P63025|VAMP3_RAT	Vesicle-associated membrane protein 3 (VAMP-3) (Cellubrevin) (CEB) (Synaptobrevin-3)	Vamp3
1.70374	30.107	28.4033	+	PTPRD_CNTN1&6	4590300000	3.40582	0.00104115	1.71069	6.32967	sp|P63036|DNJA1_RAT	sp|P63036|DNJA1_RAT	DnaJ homolog subfamily A member 1 (DnaJ-like protein 1) (Heat shock protein J2) (HSJ-2)	Dnaja1
2.36145	32.7269	30.3654	+	PTPRD_CNTN1&6	14401000000	3.97482	0.00034734	2.40024	7.81307	sp|P63039|CH60_RAT	sp|P63039|CH60_RAT	60 kDa heat shock protein, mitochondrial (EC 5.6.1.7) (60 kDa chaperonin) (Chaperonin 60) (CPN60) (HSP-65) (Heat shock protein 60) (HSP-60) (Hsp60) (Mitochondrial matrix protein P1)	Hspd1
0.551979	26.3382	25.7862	+	PTPRD_CNTN1&6	540640000	2.02867	0.0166367	0.519053	3.54861	sp|P63095|GNAS2_RAT;sp|Q63803|GNAS1_RAT	sp|P63095|GNAS2_RAT;sp|Q63803|GNAS1_RAT	Guanine nucleotide-binding protein G(s) subunit alpha isoforms short (Adenylate cyclase-stimulating G alpha protein) (G-alpha-8)	Gnas
0.463165	28.2989	27.8358	+	PTPRD_CNTN1&6	1702300000	4.30871	0.000188827	0.434384	8.80649	sp|P63102|1433Z_RAT;tr|A0A0G2JV65|A0A0G2JV65_RAT	sp|P63102|1433Z_RAT;tr|A0A0G2JV65|A0A0G2JV65_RAT	14-3-3 protein zeta/delta (Mitochondrial import stimulation factor S1 subunit) (Protein kinase C inhibitor protein 1) (KCIP-1)	Ywhaz
1.76207	29.5596	27.7975	+	PTPRD_CNTN1&6	2406300000	5.74694	1.38934e-05	1.79899	14.4748	sp|P67779|PHB_RAT;tr|D3ZFH6|D3ZFH6_RAT	sp|P67779|PHB_RAT	Prohibitin	Phb
0.626909	26.1662	25.5393	+	PTPRD_CNTN1&6	322150000	1.8665	0.0231042	0.56332	3.27402	sp|P68101|IF2A_RAT	sp|P68101|IF2A_RAT	Eukaryotic translation initiation factor 2 subunit 1 (Eukaryotic translation initiation factor 2 subunit alpha) (eIF-2-alpha) (eIF-2A) (eIF-2alpha)	Eif2s1
1.38393	31.9843	30.6004	+	PTPRD_CNTN1&6	16016000000	2.52528	0.00604884	1.41527	4.4467	sp|P68370|TBA1A_RAT;sp|Q6AYZ1|TBA1C_RAT;tr|A0A0H2UHM7|A0A0H2UHM7_RAT;sp|Q68FR8|TBA3_RAT;sp|Q6AY56|TBA8_RAT	sp|P68370|TBA1A_RAT;sp|Q6AYZ1|TBA1C_RAT;tr|A0A0H2UHM7|A0A0H2UHM7_RAT;sp|Q68FR8|TBA3_RAT	Tubulin alpha-1A chain (Alpha-tubulin 1) (Tubulin alpha-1 chain) [Cleaved into: Detyrosinated tubulin alpha-1A chain]	Tuba1a
1.59214	33.5718	31.9797	+	PTPRD_CNTN1&6	35064000000	3.25958	0.00138748	1.68926	5.98567	sp|P69897|TBB5_RAT	sp|P69897|TBB5_RAT	Tubulin beta-5 chain	Tubb5
5.77047	28.2981	22.5276	+	PTPRD_CNTN1&6	392960000	4.96774	5.55835e-05	5.57564	11.0906	sp|P70490|MFGM_RAT;tr|A0A0G2K506|A0A0G2K506_RAT;tr|Q1PBJ1|Q1PBJ1_RAT	sp|P70490|MFGM_RAT;tr|A0A0G2K506|A0A0G2K506_RAT;tr|Q1PBJ1|Q1PBJ1_RAT	Lactadherin (MFGM) (Milk fat globule-EGF factor 8) (MFG-E8) (O-acetyl GD3 ganglioside synthase) (AGS) (SED1)	Mfge8
0.706049	23.266	22.5599	+	PTPRD_CNTN1&6	10136000	1.50118	0.0486217	0.970926	2.68005	sp|P70550|RAB8B_RAT	sp|P70550|RAB8B_RAT	Ras-related protein Rab-8B	Rab8b
3.32537	27.3198	23.9945	+	PTPRD_CNTN1&6	283440000	2.21069	0.0114811	3.48987	3.86692	sp|P82808|GFPT1_RAT;tr|A0A0G2KB56|A0A0G2KB56_RAT	sp|P82808|GFPT1_RAT;tr|A0A0G2KB56|A0A0G2KB56_RAT	Glutamine--fructose-6-phosphate aminotransferase [isomerizing] 1 (EC 2.6.1.16) (D-fructose-6-phosphate amidotransferase 1) (Glutamine:fructose-6-phosphate amidotransferase 1) (GFAT 1) (GFAT1) (Hexosephosphate aminotransferase 1)	Gfpt1
1.00605	28.061	27.055	+	PTPRD_CNTN1&6	1452000000	7.69045	4.50043e-07	1.00189	27.7238	sp|P82995|HS90A_RAT;tr|D3ZXC7|D3ZXC7_RAT	sp|P82995|HS90A_RAT	Heat shock protein HSP 90-alpha (EC 3.6.4.10) (Heat shock 86 kDa) (HSP 86) (HSP86)	Hsp90aa1
0.631697	26.5744	25.9427	+	PTPRD_CNTN1&6	514500000	2.91289	0.00278334	0.640445	5.22275	sp|P83888|TBG1_RAT;tr|F1LUW9|F1LUW9_RAT	sp|P83888|TBG1_RAT;tr|F1LUW9|F1LUW9_RAT	Tubulin gamma-1 chain (Gamma-1-tubulin) (Gamma-tubulin complex component 1) (GCP-1)	Tubg1
2.61201	29.8491	27.2371	+	PTPRD_CNTN1&6	1446800000	4.92241	5.94812e-05	2.53824	10.9182	sp|P83941|ELOC_RAT;tr|A0A096MIY6|A0A096MIY6_RAT;tr|A0A0G2K2A0|A0A0G2K2A0_RAT	sp|P83941|ELOC_RAT;tr|A0A096MIY6|A0A096MIY6_RAT;tr|A0A0G2K2A0|A0A0G2K2A0_RAT	Elongin-C (EloC) (Elongin 15 kDa subunit) (RNA polymerase II transcription factor SIII subunit C) (SIII p15) (Stromal membrane-associated protein SMAP1B homolog) (Transcription elongation factor B polypeptide 1)	Eloc
2.68538	30.2967	27.6113	+	PTPRD_CNTN1&6	2873400000	9.8416	1.86222e-08	2.69085	56.4271	sp|P84083|ARF5_RAT	sp|P84083|ARF5_RAT	ADP-ribosylation factor 5	Arf5
2.30127	25.5921	23.2909	+	PTPRD_CNTN1&6	105080000	5.05644	4.76655e-05	2.28742	11.4353	sp|P84817|FIS1_RAT	sp|P84817|FIS1_RAT	Mitochondrial fission 1 protein (FIS1 homolog) (rFis1) (Tetratricopeptide repeat protein 11) (TPR repeat protein 11)	Fis1
1.32397	36.317	34.993	+	PTPRD_CNTN1&6	346990000000	3.32504	0.00121789	1.33816	6.13793	sp|P85108|TBB2A_RAT	sp|P85108|TBB2A_RAT	Tubulin beta-2A chain	Tubb2a
0.371122	27.3212	26.9501	+	PTPRD_CNTN1&6	1163300000	4.25588	0.000207244	0.366452	8.64258	sp|P85515|ACTZ_RAT	sp|P85515|ACTZ_RAT	Alpha-centractin (Centractin)	Actr1a
1.23356	31.6154	30.3818	+	PTPRD_CNTN1&6	13714000000	2.12017	0.0137937	1.25165	3.70719	sp|P85834|EFTU_RAT	sp|P85834|EFTU_RAT	Elongation factor Tu, mitochondrial	Tufm
2.07817	24.5763	22.4982	+	PTPRD_CNTN1&6	76731000	3.04529	0.0021231	2.21123	5.50581	sp|P97690|SMC3_RAT;tr|F1LQB2|F1LQB2_RAT;tr|D4A1B9|D4A1B9_RAT	sp|P97690|SMC3_RAT;tr|F1LQB2|F1LQB2_RAT;tr|D4A1B9|D4A1B9_RAT	Structural maintenance of chromosomes protein 3 (SMC protein 3) (SMC-3) (Basement membrane-associated chondroitin proteoglycan) (Bamacan) (Chondroitin sulfate proteoglycan 6) (Chromosome segregation protein SmcD)	Smc3
4.08092	28.95	24.8691	+	PTPRD_CNTN1&6	833920000	5.16197	4.02098e-05	3.96481	11.858	sp|P97852|DHB4_RAT;tr|Q6IN39|Q6IN39_RAT	sp|P97852|DHB4_RAT;tr|Q6IN39|Q6IN39_RAT	Peroxisomal multifunctional enzyme type 2 (MFE-2) (17-beta-hydroxysteroid dehydrogenase 4) (17-beta-HSD 4) (D-bifunctional protein) (DBP) (Multifunctional protein 2) (MFP-2) [Cleaved into: (3R)-hydroxyacyl-CoA dehydrogenase (EC 1.1.1.n12); Enoyl-CoA hydratase 2 (EC 4.2.1.107) (EC 4.2.1.119) (3-alpha,7-alpha,12-alpha-trihydroxy-5-beta-cholest-24-enoyl-CoA hydratase)]	Hsd17b4
1.74297	29.4817	27.7387	+	PTPRD_CNTN1&6	2119500000	8.18361	1.91937e-07	1.78543	32.643	sp|Q00657|CSPG4_RAT;tr|F1LS79|F1LS79_RAT	sp|Q00657|CSPG4_RAT;tr|F1LS79|F1LS79_RAT	Chondroitin sulfate proteoglycan 4 (Chondroitin sulfate proteoglycan NG2) (HSN tumor-specific antigen)	Cspg4
3.98655	26.2378	22.2512	+	PTPRD_CNTN1&6	152130000	4.2875	0.000196499	4.14485	8.74037	sp|Q00981|UCHL1_RAT	sp|Q00981|UCHL1_RAT	Ubiquitin carboxyl-terminal hydrolase isozyme L1 (UCH-L1) (EC 3.4.19.12) (Neuron cytoplasmic protein 9.5) (PGP 9.5) (PGP9.5) (Ubiquitin thioesterase L1)	Uchl1
2.17741	24.9494	22.7719	+	PTPRD_CNTN1&6	37805000	2.44541	0.00709231	2.61921	4.29563	sp|Q04753|ICLN_RAT;tr|Q6P9X1|Q6P9X1_RAT	sp|Q04753|ICLN_RAT;tr|Q6P9X1|Q6P9X1_RAT	Methylosome subunit pICln (Chloride channel, nucleotide sensitive 1A) (Chloride conductance regulatory protein ICln) (I(Cln))	Clns1a
3.7157	26.0625	22.3468	+	PTPRD_CNTN1&6	106450000	3.97598	0.00034734	3.7625	7.81635	sp|Q04970|RASN_RAT;sp|P20171|RASH_RAT;sp|P08644|RASK_RAT	sp|Q04970|RASN_RAT;sp|P20171|RASH_RAT	GTPase NRas (EC 3.6.5.2) (Transforming protein N-Ras)	Nras
0.884682	25.9717	25.087	+	PTPRD_CNTN1&6	280140000	4.83826	6.9455e-05	0.856462	10.6044	sp|Q05175|BASP1_RAT	sp|Q05175|BASP1_RAT	Brain acid soluble protein 1 (22 kDa neuronal tissue-enriched acidic protein) (Neuronal axonal membrane protein NAP-22)	Basp1
3.3059	30.3195	27.0136	+	PTPRD_CNTN1&6	2202100000	9.51346	2.48034e-08	3.31788	50.6417	sp|Q06647|ATPO_RAT	sp|Q06647|ATPO_RAT	ATP synthase subunit O, mitochondrial (ATP synthase peripheral stalk subunit OSCP) (Oligomycin sensitivity conferral protein) (OSCP) (Sperm flagella protein 4)	Atp5po
2.36638	27.2437	24.8773	+	PTPRD_CNTN1&6	282170000	3.27643	0.00134987	2.46112	6.02459	sp|Q07009|CAN2_RAT	sp|Q07009|CAN2_RAT	Calpain-2 catalytic subunit (EC 3.4.22.53) (Calcium-activated neutral proteinase 2) (CANP 2) (Calpain M-type) (Calpain-2 large subunit) (Millimolar-calpain) (M-calpain)	Capn2
2.61858	29.9854	27.3668	+	PTPRD_CNTN1&6	2304400000	8.83874	8.20988e-08	2.56197	40.5344	sp|Q07984|SSRD_RAT	sp|Q07984|SSRD_RAT	Translocon-associated protein subunit delta (TRAP-delta) (Signal sequence receptor subunit delta) (SSR-delta)	Ssr4
1.96343	24.5297	22.5663	+	PTPRD_CNTN1&6	154740000	2.27794	0.0101116	2.00408	3.98753	sp|Q08013|SSRG_RAT	sp|Q08013|SSRG_RAT	Translocon-associated protein subunit gamma (TRAP-gamma) (Signal sequence receptor subunit gamma) (SSR-gamma)	Ssr3
0.588898	26.5174	25.9285	+	PTPRD_CNTN1&6	500210000	3.12582	0.00181406	0.527367	5.68291	sp|Q08163|CAP1_RAT	sp|Q08163|CAP1_RAT	Adenylyl cyclase-associated protein 1 (CAP 1)	Cap1
3.80914	25.98	22.1708	+	PTPRD_CNTN1&6	150600000	1.54843	0.0441711	3.29964	2.75532	sp|Q08602|PGTA_RAT	sp|Q08602|PGTA_RAT	Geranylgeranyl transferase type-2 subunit alpha (EC 2.5.1.60) (Geranylgeranyl transferase type II subunit alpha) (Rab geranyl-geranyltransferase subunit alpha) (Rab GG transferase alpha) (Rab GGTase alpha) (Rab geranylgeranyltransferase subunit alpha)	Rabggta
2.35668	32.7849	30.4282	+	PTPRD_CNTN1&6	17949000000	6.47925	3.8338e-06	2.35121	18.5214	sp|Q09073|ADT2_RAT;tr|D3ZB81|D3ZB81_RAT	sp|Q09073|ADT2_RAT	ADP/ATP translocase 2 (ADP,ATP carrier protein 2) (Adenine nucleotide translocator 2) (ANT 2) (Solute carrier family 25 member 5) [Cleaved into: ADP/ATP translocase 2, N-terminally processed]	Slc25a5
1.9087	26.995	25.0863	+	PTPRD_CNTN1&6	310960000	3.99836	0.000335714	2.04271	7.87991	sp|Q2PQA9|KINH_RAT;tr|A0A0G2K070|A0A0G2K070_RAT;tr|G3V6L4|G3V6L4_RAT;sp|P56536|KIF5C_RAT	sp|Q2PQA9|KINH_RAT	Kinesin-1 heavy chain (Conventional kinesin heavy chain) (Ubiquitous kinesin heavy chain) (UKHC)	Kif5b
2.74229	26.3014	23.5591	+	PTPRD_CNTN1&6	144810000	1.67415	0.0342652	2.56968	2.95763	sp|Q2TA68|OPA1_RAT	sp|Q2TA68|OPA1_RAT	Dynamin-like 120 kDa protein, mitochondrial (EC 3.6.5.5) (Optic atrophy protein 1 homolog) [Cleaved into: Dynamin-like 120 kDa protein, form S1]	Opa1
2.48488	24.7594	22.2745	+	PTPRD_CNTN1&6	72787000	2.05391	0.01578	2.17315	3.59207	sp|Q32PX7|FUBP1_RAT;tr|A0A140TAJ3|A0A140TAJ3_RAT	sp|Q32PX7|FUBP1_RAT;tr|A0A140TAJ3|A0A140TAJ3_RAT	Far upstream element-binding protein 1 (FBP) (FUSE-binding protein 1)	Fubp1
1.33015	25.7415	24.4113	+	PTPRD_CNTN1&6	153060000	3.3498	0.00116453	1.34936	6.19622	sp|Q3B7U9|FKBP8_RAT	sp|Q3B7U9|FKBP8_RAT	Peptidyl-prolyl cis-trans isomerase FKBP8 (PPIase FKBP8) (EC 5.2.1.8) (FK506-binding protein 8) (FKBP-8) (Rotamase)	Fkbp8
0.754246	25.4782	24.724	+	PTPRD_CNTN1&6	210150000	4.26935	0.000203063	0.717499	8.68414	sp|Q3KRE0|ATAD3_RAT	sp|Q3KRE0|ATAD3_RAT	ATPase family AAA domain-containing protein 3	Atad3
8.22956	30.514	22.2844	+	PTPRD_CNTN1&6	7371000000	1.59895	0.039759	6.1774	2.83624	sp|Q3KRE8|TBB2B_RAT	sp|Q3KRE8|TBB2B_RAT	Tubulin beta-2B chain (T beta-15)	Tubb2b
3.24498	25.6971	22.4522	+	PTPRD_CNTN1&6	52484000	3.58208	0.000747471	2.97752	6.76348	sp|Q3MIB4|LONP2_RAT;tr|F7FF30|F7FF30_RAT	sp|Q3MIB4|LONP2_RAT;tr|F7FF30|F7FF30_RAT	Lon protease homolog 2, peroxisomal (EC 3.4.21.53) (Lon protease-like protein 2) (Lon protease 2) (Peroxisomal Lon protease)	Lonp2
2.92621	24.9392	22.013	+	PTPRD_CNTN1&6	42885000	2.64983	0.00473855	2.49666	4.68806	sp|Q3MIE4|VAT1_RAT	sp|Q3MIE4|VAT1_RAT	Synaptic vesicle membrane protein VAT-1 homolog (EC 1.-.-.-) (Mitofusin-binding protein) (Protein MIB)	Vat1
1.58403	26.3696	24.7856	+	PTPRD_CNTN1&6	213500000	1.48915	0.0497616	2.19518	2.66094	sp|Q3T1J1|IF5A1_RAT;tr|G3V7J7|G3V7J7_RAT	sp|Q3T1J1|IF5A1_RAT;tr|G3V7J7|G3V7J7_RAT	Eukaryotic translation initiation factor 5A-1 (eIF-5A-1) (eIF-5A1) (Eukaryotic initiation factor 5A isoform 1) (eIF-5A) (eIF-4D)	Eif5a
8.59782	30.613	22.0152	+	PTPRD_CNTN1&6	1549900000	7.32125	8.78455e-07	8.70305	24.526	sp|Q498E0|TXD12_RAT	sp|Q498E0|TXD12_RAT	Thioredoxin domain-containing protein 12 (EC 1.8.4.2)	Txndc12
4.81614	26.9349	22.1188	+	PTPRD_CNTN1&6	125420000	5.01041	5.18359e-05	5.0376	11.2552	sp|Q499N6|UBXN1_RAT	sp|Q499N6|UBXN1_RAT	UBX domain-containing protein 1 (SAPK substrate protein 1)	Ubxn1
1.46461	26.4166	24.952	+	PTPRD_CNTN1&6	293730000	1.96108	0.0191378	1.56883	3.43321	sp|Q4AEF8|COPG1_RAT;tr|A0A0G2K1F3|A0A0G2K1F3_RAT	sp|Q4AEF8|COPG1_RAT;tr|A0A0G2K1F3|A0A0G2K1F3_RAT	Coatomer subunit gamma-1 (Gamma-1-coat protein) (Gamma-1-COP)	Copg1
0.694534	26.8896	26.1951	+	PTPRD_CNTN1&6	757110000	4.22277	0.000217799	0.647457	8.5412	sp|Q4FZT0|STML2_RAT	sp|Q4FZT0|STML2_RAT	Stomatin-like protein 2, mitochondrial (SLP-2)	Stoml2
1.14635	27.9456	26.7992	+	PTPRD_CNTN1&6	1279500000	2.21422	0.0114258	1.18147	3.87321	sp|Q4FZT9|PSMD2_RAT	sp|Q4FZT9|PSMD2_RAT	26S proteasome non-ATPase regulatory subunit 2	Psmd2
2.87665	26.9278	24.0512	+	PTPRD_CNTN1&6	317960000	1.49846	0.0488835	2.89312	2.67572	sp|Q4FZX7|SRPRB_RAT;tr|A0A0G2QC06|A0A0G2QC06_RAT	sp|Q4FZX7|SRPRB_RAT;tr|A0A0G2QC06|A0A0G2QC06_RAT	Signal recognition particle receptor subunit beta (SR-beta)	Srprb
3.10842	25.1894	22.081	+	PTPRD_CNTN1&6	36100000	4.0436	0.000309196	3.18107	8.00969	sp|Q4G064|COQ5_RAT	sp|Q4G064|COQ5_RAT	2-methoxy-6-polyprenyl-1,4-benzoquinol methylase, mitochondrial (EC 2.1.1.201) (Ubiquinone biosynthesis methyltransferase COQ5)	Coq5
1.66655	23.7275	22.061	+	PTPRD_CNTN1&6	23319000	2.65077	0.00473422	1.58091	4.68991	sp|Q4KM35|PSB10_RAT	sp|Q4KM35|PSB10_RAT	Proteasome subunit beta type-10 (EC 3.4.25.1) (Low molecular mass protein 10) (Macropain subunit MECl-1) (Multicatalytic endopeptidase complex subunit MECl-1) (Proteasome MECl-1) (Proteasome subunit beta-2i)	Psmb10
2.73907	24.4195	21.6804	+	PTPRD_CNTN1&6	29641000	2.96826	0.00248343	2.49403	5.33995	sp|Q4KM49|SYYC_RAT;tr|A0A0H2UHG0|A0A0H2UHG0_RAT	sp|Q4KM49|SYYC_RAT;tr|A0A0H2UHG0|A0A0H2UHG0_RAT	Tyrosine--tRNA ligase, cytoplasmic (EC 6.1.1.1) (Tyrosyl-tRNA synthetase) (TyrRS) [Cleaved into: Tyrosine--tRNA ligase, cytoplasmic, N-terminally processed]	Yars1
1.86258	26.9742	25.1116	+	PTPRD_CNTN1&6	344740000	4.20798	0.000222511	1.84908	8.49625	sp|Q4KM74|SC22B_RAT	sp|Q4KM74|SC22B_RAT	Vesicle-trafficking protein SEC22b (ER-Golgi SNARE of 24 kDa) (ERS-24) (ERS24) (SEC22 vesicle-trafficking protein homolog B) (SEC22 vesicle-trafficking protein-like 1)	Sec22b
2.46552	27.5868	25.1213	+	PTPRD_CNTN1&6	354870000	4.67875	9.36822e-05	2.57564	10.0317	sp|Q4QQT3|CELF1_RAT	sp|Q4QQT3|CELF1_RAT	CUGBP Elav-like family member 1 (CELF-1) (Bruno-like protein 2) (CUG triplet repeat RNA-binding protein 1) (CUG-BP1) (CUG-BP- and ETR-3-like factor 1) (RNA-binding protein BRUNOL-2)	Celf1
1.61856	23.6041	21.9855	+	PTPRD_CNTN1&6	12312000	1.99205	0.0179317	1.45788	3.4859	sp|Q4QQV2|DOK1_RAT	sp|Q4QQV2|DOK1_RAT	Docking protein 1 (Downstream of tyrosine kinase 1)	Dok1
3.98895	26.4491	22.4601	+	PTPRD_CNTN1&6	80459000	3.88509	0.000412986	4.17383	7.56255	sp|Q4QQV3|F162A_RAT;tr|A0A0G2JWV2|A0A0G2JWV2_RAT;tr|D4ADP1|D4ADP1_RAT;tr|D3ZM02|D3ZM02_RAT	sp|Q4QQV3|F162A_RAT;tr|A0A0G2JWV2|A0A0G2JWV2_RAT;tr|D4ADP1|D4ADP1_RAT	Protein FAM162A (E2-induced gene 5 protein homolog)	Fam162a
3.61296	25.4382	21.8252	+	PTPRD_CNTN1&6	82644000	5.29618	3.15823e-05	3.57593	12.4162	sp|Q4QR85|MEP50_RAT;tr|Q7TPI7|Q7TPI7_RAT	sp|Q4QR85|MEP50_RAT;tr|Q7TPI7|Q7TPI7_RAT	Methylosome protein 50 (MEP-50) (WD repeat-containing protein 77)	Wdr77
6.06844	28.1746	22.1061	+	PTPRD_CNTN1&6	362120000	6.37635	4.60801e-06	5.76977	17.8937	sp|Q4TU93|MRC2_RAT;tr|F1LMA7|F1LMA7_RAT	sp|Q4TU93|MRC2_RAT;tr|F1LMA7|F1LMA7_RAT	C-type mannose receptor 2 (Endocytic receptor 180) (Macrophage mannose receptor 2) (CD antigen CD280)	Mrc2
2.68131	24.8366	22.1553	+	PTPRD_CNTN1&6	163260000	4.25629	0.000207244	2.69631	8.64384	sp|Q4V888|TM55A_RAT	sp|Q4V888|TM55A_RAT	Type 2 phosphatidylinositol 4,5-bisphosphate 4-phosphatase (Type 2 PtdIns-4,5-P2 4-Ptase) (EC 3.1.3.78) (PtdIns-4,5-P2 4-Ptase II) (Transmembrane protein 55A)	Pip4p2
5.20914	28.7138	23.5046	+	PTPRD_CNTN1&6	565350000	2.62872	0.00495607	5.02407	4.64664	sp|Q4V8F9|HSDL2_RAT	sp|Q4V8F9|HSDL2_RAT	Hydroxysteroid dehydrogenase-like protein 2 (EC 1.-.-.-)	Hsdl2
0.615881	26.2151	25.5992	+	PTPRD_CNTN1&6	435370000	1.62387	0.0379079	0.522175	2.87634	sp|Q561S0|NDUAA_RAT	sp|Q561S0|NDUAA_RAT	NADH dehydrogenase [ubiquinone] 1 alpha subcomplex subunit 10, mitochondrial (Complex I-42kD) (CI-42kD) (NADH-ubiquinone oxidoreductase 42 kDa subunit)	Ndufa10
2.27774	24.5632	22.2855	+	PTPRD_CNTN1&6	46744000	3.19121	0.00159462	1.9891	5.82954	sp|Q566C5|RASF4_RAT;tr|G3V8W1|G3V8W1_RAT;sp|Q3B7D5|RASF2_RAT	sp|Q566C5|RASF4_RAT	Ras association domain-containing protein 4	Rassf4
4.63729	26.4703	21.833	+	PTPRD_CNTN1&6	91482000	5.78691	1.30902e-05	4.42681	14.6721	sp|Q56AP7|CRBN_RAT	sp|Q56AP7|CRBN_RAT	Protein cereblon	Crbn
5.27574	27.7607	22.485	+	PTPRD_CNTN1&6	277540000	7.42396	7.2736e-07	5.32362	25.3774	sp|Q5EAJ6|IKIP_RAT	sp|Q5EAJ6|IKIP_RAT	Inhibitor of nuclear factor kappa-B kinase-interacting protein (I kappa-B kinase-interacting protein) (IKBKB-interacting protein) (IKK-interacting protein)	Ikbip
1.42143	26.0379	24.6164	+	PTPRD_CNTN1&6	240860000	4.49966	0.000132111	1.40057	9.42135	sp|Q5EB77|RAB18_RAT	sp|Q5EB77|RAB18_RAT	Ras-related protein Rab-18	Rab18
4.36822	26.4431	22.0748	+	PTPRD_CNTN1&6	102910000	5.7648	1.35817e-05	4.35908	14.5627	sp|Q5FVL2|EMC8_RAT	sp|Q5FVL2|EMC8_RAT	ER membrane protein complex subunit 8 (Neighbor of COX4)	Emc8
2.83426	24.7762	21.9419	+	PTPRD_CNTN1&6	51846000	5.9734	9.26321e-06	2.73949	15.6262	sp|Q5FVN0|MBOA5_RAT	sp|Q5FVN0|MBOA5_RAT	Lysophospholipid acyltransferase 5 (LPLAT 5) (EC 2.3.1.-) (1-acylglycerophosphocholine O-acyltransferase) (EC 2.3.1.23) (1-acylglycerophosphoethanolamine O-acyltransferase) (EC 2.3.1.n7) (1-acylglycerophosphoserine O-acyltransferase) (EC 2.3.1.n6) (Lysophosphatidylcholine acyltransferase 3) (Lyso-PC acyltransferase 3) (Membrane-bound O-acyltransferase domain-containing protein 5) (O-acyltransfera…	Lpcat3
2.35967	32.6785	30.3188	+	PTPRD_CNTN1&6	17030000000	6.8274	1.99061e-06	2.31662	20.8073	sp|Q5FVQ4|MLEC_RAT;tr|A0A0G2K121|A0A0G2K121_RAT	sp|Q5FVQ4|MLEC_RAT;tr|A0A0G2K121|A0A0G2K121_RAT	Malectin	Mlec
2.43195	24.2165	21.7846	+	PTPRD_CNTN1&6	31419000	4.01877	0.000323486	2.35076	7.93824	sp|Q5HZE2|T120A_RAT	sp|Q5HZE2|T120A_RAT	Ion channel TACAN (Transmembrane protein 120A)	Tmem120a
1.71047	23.711	22.0006	+	PTPRD_CNTN1&6	11348000	2.06438	0.0154692	1.62243	3.61016	sp|Q5HZY0|UBXN4_RAT	sp|Q5HZY0|UBXN4_RAT	UBX domain-containing protein 4 (Erasin) (UBX domain-containing protein 2)	Ubxn4
1.76341	24.4998	22.7364	+	PTPRD_CNTN1&6	39432000	3.67465	0.000626086	1.61487	7.00018	sp|Q5I0L4|NUBP1_RAT	sp|Q5I0L4|NUBP1_RAT	Cytosolic Fe-S cluster assembly factor NUBP1 (Nucleotide-binding protein 1) (NBP 1)	Nubp1
1.21534	26.2292	25.0139	+	PTPRD_CNTN1&6	256990000	2.24623	0.0108166	1.31087	3.93044	sp|Q5M7T1|CIAO1_RAT;tr|A0A0G2JVS7|A0A0G2JVS7_RAT	sp|Q5M7T1|CIAO1_RAT;tr|A0A0G2JVS7|A0A0G2JVS7_RAT	Probable cytosolic iron-sulfur protein assembly protein CIAO1 (WD repeat-containing protein 39)	Ciao1
2.43027	27.7478	25.3175	+	PTPRD_CNTN1&6	448040000	2.88277	0.00294766	2.53296	5.15971	sp|Q5PQJ6|P5CR3_RAT	sp|Q5PQJ6|P5CR3_RAT	Pyrroline-5-carboxylate reductase 3 (P5C reductase 3) (P5CR 3) (EC 1.5.1.2) (Pyrroline-5-carboxylate reductase-like protein)	Pycr3
0.883354	25.4557	24.5724	+	PTPRD_CNTN1&6	201740000	2.14454	0.0131252	0.873935	3.74991	sp|Q5PQL5|PTSS1_RAT;tr|A0A0G2K2U0|A0A0G2K2U0_RAT;tr|A0A0G2JZJ5|A0A0G2JZJ5_RAT	sp|Q5PQL5|PTSS1_RAT;tr|A0A0G2K2U0|A0A0G2K2U0_RAT;tr|A0A0G2JZJ5|A0A0G2JZJ5_RAT	Phosphatidylserine synthase 1 (PSS-1) (PtdSer synthase 1) (EC 2.7.8.29) (Serine-exchange enzyme I)	Ptdss1
5.00455	28.6288	23.6243	+	PTPRD_CNTN1&6	447310000	4.84983	6.82062e-05	5.31513	10.647	sp|Q5PQT7|PHLA3_RAT	sp|Q5PQT7|PHLA3_RAT	Pleckstrin homology-like domain family A member 3 (TDAG51/Ipl homolog 1)	Phlda3
2.76434	25.5323	22.768	+	PTPRD_CNTN1&6	92188000	2.65339	0.00471161	2.78381	4.69506	sp|Q5PQX1|TOIP1_RAT	sp|Q5PQX1|TOIP1_RAT	Torsin-1A-interacting protein 1 (Lamina-associated polypeptide 1B) (LAP1B) (Lamina-associated polypeptide 1C) (LAP1C)	Tor1aip1
1.50194	30.3742	28.8723	+	PTPRD_CNTN1&6	4542600000	9.06575	5.8412e-08	1.5014	43.6886	sp|Q5QD51|AKA12_RAT	sp|Q5QD51|AKA12_RAT	A-kinase anchor protein 12 (AKAP-12)	Akap12
2.09773	24.3668	22.2691	+	PTPRD_CNTN1&6	25897000	2.21961	0.0113234	1.99882	3.88282	sp|Q5RJQ4|SIR2_RAT;tr|A0A0G2JWM2|A0A0G2JWM2_RAT	sp|Q5RJQ4|SIR2_RAT;tr|A0A0G2JWM2|A0A0G2JWM2_RAT	NAD-dependent protein deacetylase sirtuin-2 (EC 2.3.1.286) (Regulatory protein SIR2 homolog 2) (SIR2-like protein 2)	Sirt2
1.55968	27.6693	26.1096	+	PTPRD_CNTN1&6	719260000	5.3372	2.9275e-05	1.65274	12.5917	sp|Q5RJR8|LRC59_RAT;tr|A0A0G2K6J3|A0A0G2K6J3_RAT	sp|Q5RJR8|LRC59_RAT	Leucine-rich repeat-containing protein 59 (Protein p34) [Cleaved into: Leucine-rich repeat-containing protein 59, N-terminally processed]	Lrrc59
2.61535	24.7862	22.1708	+	PTPRD_CNTN1&6	59803000	2.95133	0.00257516	2.55977	5.30394	sp|Q5RKH6|OS9_RAT	sp|Q5RKH6|OS9_RAT	Protein OS-9	Os9
1.16902	26.1565	24.9874	+	PTPRD_CNTN1&6	262590000	1.56008	0.0431599	1.53999	2.77395	sp|Q5U216|DX39A_RAT	sp|Q5U216|DX39A_RAT	ATP-dependent RNA helicase DDX39A (EC 3.6.4.13) (DEAD box protein 39) (Nuclear RNA helicase, DECD variant of DEAD box family)	Ddx39a
1.72976	27.5143	25.7845	+	PTPRD_CNTN1&6	655550000	1.80379	0.0264027	1.71161	3.16985	sp|Q5U2U0|CLPX_RAT	sp|Q5U2U0|CLPX_RAT	ATP-dependent Clp protease ATP-binding subunit clpX-like, mitochondrial	Clpx
3.3985	26.0192	22.6207	+	PTPRD_CNTN1&6	75820000	3.33162	0.00120322	3.35901	6.15339	sp|Q5U2X7|TIM21_RAT	sp|Q5U2X7|TIM21_RAT	Mitochondrial import inner membrane translocase subunit Tim21 (TIM21-like protein, mitochondrial)	Timm21
4.13597	26.1795	22.0435	+	PTPRD_CNTN1&6	121540000	4.79797	7.45281e-05	4.14236	10.457	sp|Q5U303|TAB2_RAT;tr|F1M1D2|F1M1D2_RAT	sp|Q5U303|TAB2_RAT	TGF-beta-activated kinase 1 and MAP3K7-binding protein 2 (Mitogen-activated protein kinase kinase kinase 7-interacting protein 2) (TGF-beta-activated kinase 1-binding protein 2)	Tab2
0.779852	23.08	22.3001	+	PTPRD_CNTN1&6	6823500	1.97015	0.018781	0.900246	3.44861	sp|Q5U316|RAB35_RAT	sp|Q5U316|RAB35_RAT	Ras-related protein Rab-35	Rab35
0.580454	23.9802	23.3997	+	PTPRD_CNTN1&6	87103000	1.64138	0.0366711	0.439548	2.9046	sp|Q5U318|PEA15_RAT	sp|Q5U318|PEA15_RAT	Astrocytic phosphoprotein PEA-15 (15 kDa phosphoprotein enriched in astrocytes)	Pea15
1.22862	27.2716	26.043	+	PTPRD_CNTN1&6	829970000	3.06795	0.00203207	1.23026	5.55526	sp|Q5XFW8|SEC13_RAT	sp|Q5XFW8|SEC13_RAT	Protein SEC13 homolog (GATOR complex protein SEC13) (SEC13-like protein 1)	Sec13
1.08277	26.0573	24.9745	+	PTPRD_CNTN1&6	283180000	3.72654	0.00056343	0.971004	7.13566	sp|Q5XFX0|TAGL2_RAT;sp|P37805|TAGL3_RAT;tr|A0A0G2K6I5|A0A0G2K6I5_RAT	sp|Q5XFX0|TAGL2_RAT	Transgelin-2	Tagln2
3.53074	25.9494	22.4186	+	PTPRD_CNTN1&6	99999000	4.31543	0.000187196	3.53454	8.82754	sp|Q5XI28|RAVR1_RAT	sp|Q5XI28|RAVR1_RAT	Ribonucleoprotein PTB-binding 1 (Protein raver-1)	Raver1
1.45018	26.8953	25.4451	+	PTPRD_CNTN1&6	445190000	5.05921	4.75153e-05	1.4476	11.4461	sp|Q5XI73|GDIR1_RAT	sp|Q5XI73|GDIR1_RAT	Rho GDP-dissociation inhibitor 1 (Rho GDI 1) (Rho-GDI alpha)	Arhgdia
6.70807	28.8054	22.0973	+	PTPRD_CNTN1&6	412340000	5.9668	9.35701e-06	6.42605	15.5915	sp|Q5XI79|NDUF7_RAT	sp|Q5XI79|NDUF7_RAT	Protein arginine methyltransferase NDUFAF7, mitochondrial (EC 2.1.1.320) (NADH dehydrogenase [ubiquinone] complex I, assembly factor 7) (Protein midA homolog)	Ndufaf7
2.33439	26.876	24.5416	+	PTPRD_CNTN1&6	198250000	5.81662	1.24003e-05	2.3283	14.8202	sp|Q5XIC0|ECI2_RAT	sp|Q5XIC0|ECI2_RAT	Enoyl-CoA delta isomerase 2 (EC 5.3.3.8) (Delta(3),delta(2)-enoyl-CoA isomerase) (D3,D2-enoyl-CoA isomerase) (Dodecenoyl-CoA isomerase) (Peroxisomal 3,2-trans-enoyl-CoA isomerase) (pECI)	Eci2
2.71716	25.2644	22.5472	+	PTPRD_CNTN1&6	80827000	1.54292	0.0446671	2.1896	2.74653	sp|Q5XIF3|NDUS4_RAT	sp|Q5XIF3|NDUS4_RAT	NADH dehydrogenase [ubiquinone] iron-sulfur protein 4, mitochondrial (Complex I-18 kDa) (CI-18 kDa) (NADH-ubiquinone oxidoreductase 18 kDa subunit)	Ndufs4
1.00218	26.7334	25.7312	+	PTPRD_CNTN1&6	443710000	3.56859	0.000768469	1.09012	6.72951	sp|Q5XIG8|STRAP_RAT;tr|M0RCV0|M0RCV0_RAT	sp|Q5XIG8|STRAP_RAT;tr|M0RCV0|M0RCV0_RAT	Serine-threonine kinase receptor-associated protein (UNR-interacting protein)	Strap
3.41952	25.8115	22.392	+	PTPRD_CNTN1&6	89188000	3.43734	0.00097896	3.21044	6.40566	sp|Q5XIJ6|BABA1_RAT	sp|Q5XIJ6|BABA1_RAT	BRISC and BRCA1-A complex member 1 (Mediator of RAP80 interactions and targeting subunit of 40 kDa) (New component of the BRCA1-A complex)	Babam1
1.90257	24.5819	22.6794	+	PTPRD_CNTN1&6	65305000	2.45483	0.00696568	1.68633	4.31329	sp|Q5XIK2|TMX2_RAT	sp|Q5XIK2|TMX2_RAT	Thioredoxin-related transmembrane protein 2 (Thioredoxin domain-containing protein 14)	Tmx2
3.80904	26.1303	22.3213	+	PTPRD_CNTN1&6	72839000	3.20397	0.00155525	4.06078	5.85846	sp|Q5XIN6|LETM1_RAT	sp|Q5XIN6|LETM1_RAT	Mitochondrial proton/calcium exchanger protein (Leucine zipper-EF-hand-containing transmembrane protein 1)	Letm1
1.92124	24.6105	22.6893	+	PTPRD_CNTN1&6	45035000	3.14661	0.00174389	2.19454	5.72925	sp|Q5XIP1|PELO_RAT	sp|Q5XIP1|PELO_RAT	Protein pelota homolog (EC 3.1.-.-)	Pelo
1.85985	31.0403	29.1804	+	PTPRD_CNTN1&6	6010900000	7.18736	1.0511e-06	1.86759	23.4581	sp|Q60587|ECHB_RAT;tr|A0A0G2K330|A0A0G2K330_RAT	sp|Q60587|ECHB_RAT;tr|A0A0G2K330|A0A0G2K330_RAT	Trifunctional enzyme subunit beta, mitochondrial (TP-beta) [Includes: 3-ketoacyl-CoA thiolase (EC 2.3.1.155) (EC 2.3.1.16) (Acetyl-CoA acyltransferase) (Beta-ketothiolase)]	Hadhb
1.37592	28.1379	26.762	+	PTPRD_CNTN1&6	1087700000	5.44104	2.4616e-05	1.31668	13.0459	sp|Q62636|RAP1B_RAT;sp|Q63942|RAB3D_RAT	sp|Q62636|RAP1B_RAT	Ras-related protein Rap-1b (EC 3.6.5.2) (GTP-binding protein smg p21B)	Rap1b
2.29603	24.824	22.528	+	PTPRD_CNTN1&6	35069000	3.98324	0.000345564	2.04646	7.83694	sp|Q62639|RHEB_RAT;tr|M0R3K1|M0R3K1_RAT	sp|Q62639|RHEB_RAT;tr|M0R3K1|M0R3K1_RAT	GTP-binding protein Rheb (Ras homolog enriched in brain)	Rheb
5.92649	27.6283	21.7018	+	PTPRD_CNTN1&6	212970000	5.33718	2.9275e-05	5.59056	12.5916	sp|Q62651|ECH1_RAT	sp|Q62651|ECH1_RAT	Delta(3,5)-Delta(2,4)-dienoyl-CoA isomerase, mitochondrial (EC 5.3.3.-)	Ech1
2.61869	24.9178	22.2991	+	PTPRD_CNTN1&6	63056000	3.26571	0.00137533	2.35083	5.99981	sp|Q62848|ARFG1_RAT;tr|Q3S4A4|Q3S4A4_RAT;tr|Q3S4A5|Q3S4A5_RAT	sp|Q62848|ARFG1_RAT;tr|Q3S4A4|Q3S4A4_RAT;tr|Q3S4A5|Q3S4A5_RAT	ADP-ribosylation factor GTPase-activating protein 1 (ARF GAP 1) (ADP-ribosylation factor 1 GTPase-activating protein) (ARF1 GAP) (ARF1-directed GTPase-activating protein)	Arfgap1
0.883619	26.7575	25.8739	+	PTPRD_CNTN1&6	563570000	3.63815	0.000672774	0.810673	6.9061	sp|Q62920|PDLI5_RAT	sp|Q62920|PDLI5_RAT	PDZ and LIM domain protein 5 (Enigma homolog) (Enigma-like PDZ and LIM domains protein)	Pdlim5
1.63256	24.4691	22.8366	+	PTPRD_CNTN1&6	22024000	2.31546	0.00934864	1.7359	4.05556	sp|Q62950|DPYL1_RAT	sp|Q62950|DPYL1_RAT	Dihydropyrimidinase-related protein 1 (DRP-1) (Collapsin response mediator protein 1) (CRMP-1) (Inactive dihydropyrimidinase)	Crmp1
2.08444	27.1791	25.0947	+	PTPRD_CNTN1&6	408340000	5.21547	3.64256e-05	2.10585	12.0777	sp|Q63016|LAT1_RAT;tr|D3ZMM8|D3ZMM8_RAT	sp|Q63016|LAT1_RAT	Large neutral amino acids transporter small subunit 1 (4F2 light chain) (4F2 LC) (4F2LC) (Integral membrane protein E16) (Protein TA1) (L-type amino acid transporter 1) (LAT-1) (Solute carrier family 7 member 5)	Slc7a5
7.07574	29.1921	22.1164	+	PTPRD_CNTN1&6	771960000	2.10279	0.0142802	4.89822	3.67686	sp|Q63041|A1M_RAT	sp|Q63041|A1M_RAT	Alpha-1-macroglobulin (Alpha-1-M) (Alpha-1-macroglobulin 165 kDa subunit) [Cleaved into: Alpha-1-macroglobulin 45 kDa subunit]	A1m
3.16997	26.7898	23.6198	+	PTPRD_CNTN1&6	238550000	2.22569	0.0112268	3.39956	3.89368	sp|Q63151|ACSL3_RAT	sp|Q63151|ACSL3_RAT	Long-chain-fatty-acid--CoA ligase 3 (EC 6.2.1.3) (Arachidonate--CoA ligase) (EC 6.2.1.15) (Brain acyl-CoA synthetase II) (Long-chain acyl-CoA synthetase 3) (LACS 3)	Acsl3
2.11326	24.8289	22.7156	+	PTPRD_CNTN1&6	23603000	1.73208	0.0305984	1.97253	3.05196	sp|Q63258|ITA7_RAT;tr|D4A051|D4A051_RAT	sp|Q63258|ITA7_RAT;tr|D4A051|D4A051_RAT	Integrin alpha-7 (H36-alpha7) [Cleaved into: Integrin alpha-7 heavy chain; Integrin alpha-7 light chain; Integrin alpha-7 70 kDa form]	Itga7
1.43969	28.3324	26.8928	+	PTPRD_CNTN1&6	1178900000	4.67017	9.5183e-05	1.44639	10.0016	sp|Q63377|AT1B3_RAT	sp|Q63377|AT1B3_RAT	Sodium/potassium-transporting ATPase subunit beta-3 (Sodium/potassium-dependent ATPase subunit beta-3) (ATPB-3) (CD antigen CD298)	Atp1b3
1.60508	29.7685	28.1634	+	PTPRD_CNTN1&6	2725700000	3.26583	0.00137533	1.53266	6.00007	sp|Q63570|PRS6B_RAT	sp|Q63570|PRS6B_RAT	26S proteasome regulatory subunit 6B (26S proteasome AAA-ATPase subunit RPT3) (Proteasome 26S subunit ATPase 4) (S6 ATPase) (Tat-binding protein 7) (TBP-7)	Psmc4
2.0837	24.1837	22.1	+	PTPRD_CNTN1&6	17107000	3.04709	0.00211726	2.17657	5.50973	sp|Q63707|PYRD_RAT	sp|Q63707|PYRD_RAT	Dihydroorotate dehydrogenase (quinone), mitochondrial (DHOdehase) (EC 1.3.5.2) (Dihydroorotate oxidase)	Dhodh
0.850605	25.237	24.3864	+	PTPRD_CNTN1&6	197990000	3.68719	0.000609331	0.740553	7.03273	sp|Q641W4|RFC2_RAT	sp|Q641W4|RFC2_RAT	Replication factor C subunit 2 (Activator 1 subunit C2)	Rfc2
2.70728	24.7653	22.058	+	PTPRD_CNTN1&6	50693000	3.07241	0.00201694	2.59606	5.56503	sp|Q641X3|HEXA_RAT	sp|Q641X3|HEXA_RAT	Beta-hexosaminidase subunit alpha (EC 3.2.1.52) (Beta-N-acetylhexosaminidase subunit alpha) (Hexosaminidase subunit A) (N-acetyl-beta-glucosaminidase subunit alpha)	Hexa
1.93551	29.0137	27.0782	+	PTPRD_CNTN1&6	1400800000	6.13552	7.06583e-06	1.93287	16.5033	sp|Q641Y0|OST48_RAT	sp|Q641Y0|OST48_RAT	Dolichyl-diphosphooligosaccharide--protein glycosyltransferase 48 kDa subunit (DDOST 48 kDa subunit) (Oligosaccharyl transferase 48 kDa subunit)	Ddost
1.09071	27.2765	26.1858	+	PTPRD_CNTN1&6	734090000	3.43167	0.000988701	1.00117	6.39195	sp|Q64232|TECR_RAT	sp|Q64232|TECR_RAT	Very-long-chain enoyl-CoA reductase (EC 1.3.1.93) (Synaptic glycoprotein SC2) (Trans-2,3-enoyl-CoA reductase) (TER)	Tecr
1.87269	24.3661	22.4934	+	PTPRD_CNTN1&6	21783000	1.92478	0.0204276	1.63705	3.3718	sp|Q642A5|DPOE3_RAT	sp|Q642A5|DPOE3_RAT	DNA polymerase epsilon subunit 3 (DNA polymerase II subunit 3) (DNA polymerase epsilon subunit p17)	Pole3
1.75297	30.1376	28.3846	+	PTPRD_CNTN1&6	3152200000	8.52166	1.21951e-07	1.73613	36.5036	sp|Q64428|ECHA_RAT	sp|Q64428|ECHA_RAT	Trifunctional enzyme subunit alpha, mitochondrial (Monolysocardiolipin acyltransferase) (EC 2.3.1.-) (TP-alpha) [Includes: Long-chain enoyl-CoA hydratase (EC 4.2.1.17); Long chain 3-hydroxyacyl-CoA dehydrogenase (EC 1.1.1.211)]	Hadha
6.95642	30.8446	23.8882	+	PTPRD_CNTN1&6	29276000000	3.79985	0.000492448	7.56957	7.33058	sp|Q64604|PTPRF_RAT;tr|G3V8P4|G3V8P4_RAT;tr|A0A0G2JT62|A0A0G2JT62_RAT	sp|Q64604|PTPRF_RAT;tr|G3V8P4|G3V8P4_RAT;tr|A0A0G2JT62|A0A0G2JT62_RAT	Receptor-type tyrosine-protein phosphatase F (EC 3.1.3.48) (Leukocyte common antigen related) (LAR)	Ptprf
3.25042	25.1131	21.8627	+	PTPRD_CNTN1&6	66160000	2.33089	0.00905308	2.97283	4.08372	sp|Q66H39|ABCF3_RAT	sp|Q66H39|ABCF3_RAT	ATP-binding cassette sub-family F member 3	Abcf3
2.1419	28.8486	26.7067	+	PTPRD_CNTN1&6	1054100000	4.30477	0.000190114	2.26637	8.7942	sp|Q66H80|COPD_RAT	sp|Q66H80|COPD_RAT	Coatomer subunit delta (Archain) (Delta-coat protein) (Delta-COP)	Arcn1
4.36914	26.7432	22.374	+	PTPRD_CNTN1&6	221810000	4.44418	0.000148285	4.66894	9.23899	sp|Q66HA6|ARL8B_RAT	sp|Q66HA6|ARL8B_RAT	ADP-ribosylation factor-like protein 8B (EC 3.6.5.2)	Arl8b
1.23095	27.0128	25.7818	+	PTPRD_CNTN1&6	491940000	3.98852	0.000342058	1.2377	7.85193	sp|Q66HA8|HS105_RAT	sp|Q66HA8|HS105_RAT	Heat shock protein 105 kDa (Heat shock 110 kDa protein)	Hsph1
2.88901	25.2465	22.3575	+	PTPRD_CNTN1&6	84084000	5.01648	5.14388e-05	2.79198	11.2788	sp|Q66HG5|TM9S2_RAT	sp|Q66HG5|TM9S2_RAT	Transmembrane 9 superfamily member 2	Tm9sf2
0.396399	26.9391	26.5427	+	PTPRD_CNTN1&6	878730000	2.89123	0.00290232	0.355571	5.17737	sp|Q68FR6|EF1G_RAT	sp|Q68FR6|EF1G_RAT	Elongation factor 1-gamma (EF-1-gamma) (eEF-1B gamma)	Eef1g
0.918507	28.2183	27.2998	+	PTPRD_CNTN1&6	1455200000	3.83274	0.000458199	0.920251	7.41941	sp|Q68FR9|EF1D_RAT	sp|Q68FR9|EF1D_RAT	Elongation factor 1-delta (EF-1-delta)	Eef1d
3.74169	25.1143	21.3727	+	PTPRD_CNTN1&6	47900000	3.54737	0.000801578	3.424	6.67633	sp|Q68FS2|CSN4_RAT	sp|Q68FS2|CSN4_RAT	COP9 signalosome complex subunit 4 (SGN4) (Signalosome subunit 4) (JAB1-containing signalosome subunit 4)	Cops4
1.57564	24.0683	22.4926	+	PTPRD_CNTN1&6	26083000	2.2097	0.0114821	1.74862	3.86515	sp|Q68FS4|AMPL_RAT	sp|Q68FS4|AMPL_RAT	Cytosol aminopeptidase (EC 3.4.11.1) (Cysteinylglycine-S-conjugate dipeptidase) (EC 3.4.13.23) (Leucine aminopeptidase 3) (LAP-3) (Leucyl aminopeptidase) (LAP) (Peptidase S) (Proline aminopeptidase) (EC 3.4.11.5) (Prolyl aminopeptidase)	Lap3
3.06015	28.477	25.4169	+	PTPRD_CNTN1&6	468490000	3.06036	0.00206501	2.7004	5.53867	sp|Q68FU3|ETFB_RAT	sp|Q68FU3|ETFB_RAT	Electron transfer flavoprotein subunit beta (Beta-ETF)	Etfb
2.6629	28.4328	25.7699	+	PTPRD_CNTN1&6	792600000	1.50138	0.0486217	2.89323	2.68038	sp|Q68FX0|IDH3B_RAT	sp|Q68FX0|IDH3B_RAT	Isocitrate dehydrogenase [NAD] subunit beta, mitochondrial (Isocitric dehydrogenase subunit beta) (NAD(+)-specific ICDH subunit beta)	Idh3B
0.25889	27.7348	27.4759	+	PTPRD_CNTN1&6	1587400000	2.60011	0.00519544	0.280761	4.59085	sp|Q68FY0|QCR1_RAT	sp|Q68FY0|QCR1_RAT	Cytochrome b-c1 complex subunit 1, mitochondrial (Complex III subunit 1) (Core protein I) (Ubiquinol-cytochrome-c reductase complex core protein 1)	Uqcrc1
4.67848	26.8388	22.1603	+	PTPRD_CNTN1&6	130820000	3.18237	0.00162383	4.32386	5.80956	sp|Q68G38|TOR1A_RAT	sp|Q68G38|TOR1A_RAT	Torsin-1A (Dystonia 1 protein) (Torsin ATPase 1) (EC 3.6.4.-)	Tor1a
4.64441	26.671	22.0266	+	PTPRD_CNTN1&6	190860000	4.6116	0.00010573	4.39685	9.79887	sp|Q6AXM8|PON2_RAT	sp|Q6AXM8|PON2_RAT	Serum paraoxonase/arylesterase 2 (PON 2) (EC 3.1.1.2) (EC 3.1.1.81) (Aromatic esterase 2) (A-esterase 2) (Serum aryldialkylphosphatase 2)	Pon2
4.2541	27.3988	23.1448	+	PTPRD_CNTN1&6	220510000	5.63577	1.7225e-05	4.16836	13.9394	sp|Q6AXQ0|SAE1_RAT	sp|Q6AXQ0|SAE1_RAT	SUMO-activating enzyme subunit 1 (Ubiquitin-like 1-activating enzyme E1A) [Cleaved into: SUMO-activating enzyme subunit 1, N-terminally processed]	Sae1
3.30151	26.6683	23.3668	+	PTPRD_CNTN1&6	147910000	2.53802	0.00590208	3.1073	4.47107	sp|Q6AXT5|RAB21_RAT	sp|Q6AXT5|RAB21_RAT	Ras-related protein Rab-21	Rab21
1.44697	23.9403	22.4933	+	PTPRD_CNTN1&6	27421000	2.2323	0.0110944	1.70628	3.90549	sp|Q6AXT8|SF3A2_RAT	sp|Q6AXT8|SF3A2_RAT	Splicing factor 3A subunit 2	Sf3a2
2.73121	24.8971	22.1659	+	PTPRD_CNTN1&6	45667000	2.60293	0.0051885	2.33537	4.59633	sp|Q6AY20|MPRD_RAT	sp|Q6AY20|MPRD_RAT	Cation-dependent mannose-6-phosphate receptor (CD Man-6-P receptor) (CD-MPR)	M6pr
3.65515	26.0999	22.4447	+	PTPRD_CNTN1&6	164820000	2.24502	0.0108344	3.14348	3.92828	sp|Q6AY23|P5CR2_RAT	sp|Q6AY23|P5CR2_RAT	Pyrroline-5-carboxylate reductase 2 (P5C reductase 2) (P5CR 2) (EC 1.5.1.2)	Pycr2
4.03727	26.203	22.1657	+	PTPRD_CNTN1&6	147000000	2.99222	0.00236624	3.84056	5.39117	sp|Q6AY30|SCPDL_RAT	sp|Q6AY30|SCPDL_RAT	Saccharopine dehydrogenase-like oxidoreductase (EC 1.-.-.-)	Sccpdh
3.40159	25.2057	21.8041	+	PTPRD_CNTN1&6	66727000	3.99963	0.000335398	3.23096	7.88352	sp|Q6AYB4|HSP7E_RAT	sp|Q6AYB4|HSP7E_RAT	Heat shock 70 kDa protein 14	Hspa14
1.92047	24.3083	22.3878	+	PTPRD_CNTN1&6	24241000	1.78267	0.0276092	1.48198	3.135	sp|Q6AYB5|SRP54_RAT	sp|Q6AYB5|SRP54_RAT	Signal recognition particle 54 kDa protein (SRP54) (EC 3.6.5.-)	Srp54
3.08155	26.8389	23.7574	+	PTPRD_CNTN1&6	188820000	2.71655	0.00416999	3.31506	4.82037	sp|Q6AYE2|SHLB1_RAT;tr|A0A0G2K714|A0A0G2K714_RAT	sp|Q6AYE2|SHLB1_RAT;tr|A0A0G2K714|A0A0G2K714_RAT	Endophilin-B1 (SH3 domain-containing GRB2-like protein B1)	Sh3glb1
5.35323	27.8793	22.5261	+	PTPRD_CNTN1&6	223170000	5.4885	2.26101e-05	5.4711	13.2587	sp|Q6AYE5|OAF_RAT	sp|Q6AYE5|OAF_RAT	Out at first protein homolog	Oaf
2.29883	27.6699	25.371	+	PTPRD_CNTN1&6	433880000	7.23519	9.69175e-07	2.2922	23.8343	sp|Q6AYH5|DCTN2_RAT;tr|A0A0G2JUC7|A0A0G2JUC7_RAT	sp|Q6AYH5|DCTN2_RAT;tr|A0A0G2JUC7|A0A0G2JUC7_RAT	Dynactin subunit 2	Dctn2
5.05384	27.8675	22.8137	+	PTPRD_CNTN1&6	410940000	3.31783	0.00123455	4.74135	6.12101	sp|Q6AYS8|DHB11_RAT	sp|Q6AYS8|DHB11_RAT	Estradiol 17-beta-dehydrogenase 11 (EC 1.1.1.62) (17-beta-hydroxysteroid dehydrogenase 11) (17-beta-HSD 11) (17bHSD11) (17betaHSD11) (17-beta-hydroxysteroid dehydrogenase XI) (17-beta-HSD XI) (17betaHSDXI) (Dehydrogenase/reductase SDR family member 8)	Hsd17b11
2.81197	24.8517	22.0397	+	PTPRD_CNTN1&6	34965000	2.97085	0.00247207	2.65915	5.34545	sp|Q6GQP4|RAB31_RAT;tr|A0A0G2JSZ1|A0A0G2JSZ1_RAT;tr|A0A0G2K3Z3|A0A0G2K3Z3_RAT;tr|B0BN19|B0BN19_RAT	sp|Q6GQP4|RAB31_RAT;tr|A0A0G2JSZ1|A0A0G2JSZ1_RAT	Ras-related protein Rab-31 (GTP-binding protein Rab0)	Rab31
3.5668	25.9844	22.4176	+	PTPRD_CNTN1&6	290620000	3.43493	0.000982863	3.66825	6.39982	sp|Q6IRE4|TS101_RAT	sp|Q6IRE4|TS101_RAT	Tumor susceptibility gene 101 protein (ESCRT-I complex subunit TSG101)	Tsg101
4.90319	27.7709	22.8677	+	PTPRD_CNTN1&6	712450000	1.88136	0.0224168	4.39072	3.29886	sp|Q6NYB7|RAB1A_RAT;tr|E9PU16|E9PU16_RAT;tr|A0A0G2K235|A0A0G2K235_RAT	sp|Q6NYB7|RAB1A_RAT;tr|E9PU16|E9PU16_RAT;tr|A0A0G2K235|A0A0G2K235_RAT	Ras-related protein Rab-1A (EC 3.6.5.2)	Rab1A
1.39898	28.6234	27.2244	+	PTPRD_CNTN1&6	1394800000	4.24211	0.000210592	1.41522	8.6003	sp|Q6P502|TCPG_RAT	sp|Q6P502|TCPG_RAT	T-complex protein 1 subunit gamma (TCP-1-gamma) (CCT-gamma)	Cct3
1.49644	26.7187	25.2223	+	PTPRD_CNTN1&6	227710000	5.07665	4.59393e-05	1.6208	11.5151	sp|Q6P6R2|DLDH_RAT	sp|Q6P6R2|DLDH_RAT	Dihydrolipoyl dehydrogenase, mitochondrial (EC 1.8.1.4) (Dihydrolipoamide dehydrogenase)	Dld
2.82563	24.5592	21.7336	+	PTPRD_CNTN1&6	37792000	3.60865	0.000710275	2.85029	6.83078	sp|Q6P752|TOIP2_RAT	sp|Q6P752|TOIP2_RAT	Torsin-1A-interacting protein 2	Tor1aip2
4.99193	26.523	21.5311	+	PTPRD_CNTN1&6	87434000	4.75144	8.16076e-05	4.80661	10.2891	sp|Q6P777|MB12A_RAT	sp|Q6P777|MB12A_RAT	Multivesicular body subunit 12A (ESCRT-I complex subunit MVB12A) (Protein FAM125A)	Mvb12a
0.751707	26.9016	26.1499	+	PTPRD_CNTN1&6	528370000	2.75392	0.00386339	0.745747	4.89543	sp|Q6P791|LTOR1_RAT	sp|Q6P791|LTOR1_RAT	Ragulator complex protein LAMTOR1 (Late endosomal/lysosomal adaptor and MAPK and MTOR activator 1) (Lipid raft adaptor protein p18)	Lamtor1
4.32601	26.1905	21.8645	+	PTPRD_CNTN1&6	185690000	2.20906	0.0114865	3.70337	3.86402	sp|Q6P7R8|DHB12_RAT;tr|D3ZPU3|D3ZPU3_RAT	sp|Q6P7R8|DHB12_RAT;tr|D3ZPU3|D3ZPU3_RAT	Very-long-chain 3-oxoacyl-CoA reductase (EC 1.1.1.330) (17-beta-hydroxysteroid dehydrogenase 12) (17-beta-HSD 12) (3-ketoacyl-CoA reductase) (KAR) (Estradiol 17-beta-dehydrogenase 12) (EC 1.1.1.62)	Hsd17b12
4.8377	26.919	22.0813	+	PTPRD_CNTN1&6	202050000	4.74154	8.30393e-05	4.68133	10.2537	sp|Q6P7S1|ASAH1_RAT;tr|A0A0G2K8T0|A0A0G2K8T0_RAT	sp|Q6P7S1|ASAH1_RAT;tr|A0A0G2K8T0|A0A0G2K8T0_RAT	Acid ceramidase (AC) (ACDase) (Acid CDase) (EC 3.5.1.23) (Acylsphingosine deacylase) (N-acylethanolamine hydrolase ASAH1) (EC 3.5.1.-) (N-acylsphingosine amidohydrolase) [Cleaved into: Acid ceramidase subunit alpha; Acid ceramidase subunit beta]	Asah1
1.22148	25.5421	24.3206	+	PTPRD_CNTN1&6	186000000	4.00799	0.0003303	1.18022	7.9074	sp|Q6P9U8|EIF3H_RAT;tr|D3ZL77|D3ZL77_RAT	sp|Q6P9U8|EIF3H_RAT;tr|D3ZL77|D3ZL77_RAT	Eukaryotic translation initiation factor 3 subunit H (eIF3h) (Eukaryotic translation initiation factor 3 subunit 3) (eIF-3-gamma) (eIF3 p40 subunit)	Eif3h
2.85191	27.2263	24.3744	+	PTPRD_CNTN1&6	281500000	2.12682	0.0136277	2.83216	3.71883	sp|Q6PCT3|TPD54_RAT	sp|Q6PCT3|TPD54_RAT	Tumor protein D54 (Tumor protein D52-like 2)	Tpd52l2
0.620752	26.7478	26.127	+	PTPRD_CNTN1&6	810190000	2.44224	0.00713598	0.62823	4.28968	sp|Q6PEC4|SKP1_RAT;tr|A0A0G2K4X8|A0A0G2K4X8_RAT	sp|Q6PEC4|SKP1_RAT;tr|A0A0G2K4X8|A0A0G2K4X8_RAT	S-phase kinase-associated protein 1 (Cyclin-A/CDK2-associated protein p19) (S-phase kinase-associated protein 1A) (p19A) (p19skp1)	Skp1
2.14831	24.7216	22.5732	+	PTPRD_CNTN1&6	45160000	2.11175	0.0140037	2.35607	3.69248	sp|Q6Q7Y5|GNA13_RAT	sp|Q6Q7Y5|GNA13_RAT	Guanine nucleotide-binding protein subunit alpha-13 (G alpha-13) (G-protein subunit alpha-13)	Gna13
4.40012	26.7296	22.3295	+	PTPRD_CNTN1&6	133460000	4.24736	0.000208967	4.23082	8.6164	sp|Q6TMG5|NEMO_RAT	sp|Q6TMG5|NEMO_RAT	NF-kappa-B essential modulator (NEMO) (IkB kinase-associated protein 1) (IKKAP1) (Inhibitor of nuclear factor kappa-B kinase subunit gamma) (I-kappa-B kinase subunit gamma) (IKK-gamma) (IKKG) (IkB kinase subunit gamma) (NF-kappa-B essential modifier)	Ikbkg
5.08429	34.4693	29.385	+	PTPRD_CNTN1&6	27758000000	4.55934	0.000118948	5.06178	9.62101	sp|Q6TUG0|DJB11_RAT	sp|Q6TUG0|DJB11_RAT	DnaJ homolog subfamily B member 11 (ER-associated DNAJ) (ER-associated Hsp40 co-chaperone) (Endoplasmic reticulum DNA J domain-containing protein 3) (ER-resident protein ERdj3) (ERdj3) (ERj3p) (Liver regeneration-related protein LRRGT00084)	Dnajb11
5.62659	27.8247	22.1981	+	PTPRD_CNTN1&6	286250000	6.48954	3.79566e-06	5.78206	18.5854	sp|Q76LD0|CRDL1_RAT;tr|F1LQZ2|F1LQZ2_RAT	sp|Q76LD0|CRDL1_RAT;tr|F1LQZ2|F1LQZ2_RAT	Chordin-like protein 1 (Kohjirin) (Neuralin-1) (Neurogenesin-1) (Ventroptin)	Chrdl1
2.21348	28.3595	26.146	+	PTPRD_CNTN1&6	893800000	5.10623	4.41156e-05	2.13687	11.633	sp|Q793F9|VPS4A_RAT;tr|F7F1Y3|F7F1Y3_RAT;sp|Q6GX84|FIGL1_RAT	sp|Q793F9|VPS4A_RAT;tr|F7F1Y3|F7F1Y3_RAT	Vacuolar protein sorting-associated protein 4A (EC 3.6.4.6)	Vps4a
0.372929	29.1324	28.7595	+	PTPRD_CNTN1&6	4100200000	4.03295	0.00031497	0.32449	7.97899	sp|Q794E4|HNRPF_RAT	sp|Q794E4|HNRPF_RAT	Heterogeneous nuclear ribonucleoprotein F (hnRNP F) [Cleaved into: Heterogeneous nuclear ribonucleoprotein F, N-terminally processed]	Hnrnpf
1.78853	29.1092	27.3207	+	PTPRD_CNTN1&6	1909500000	5.21586	3.64256e-05	1.77652	12.0793	sp|Q794F9|4F2_RAT;tr|A0A0H2UHQ0|A0A0H2UHQ0_RAT	sp|Q794F9|4F2_RAT;tr|A0A0H2UHQ0|A0A0H2UHQ0_RAT	4F2 cell-surface antigen heavy chain (4F2hc) (Solute carrier family 3 member 2) (CD antigen CD98)	Slc3a2
1.16241	27.7833	26.6209	+	PTPRD_CNTN1&6	1003900000	5.1298	4.27137e-05	1.1579	11.7276	sp|Q7M0E3|DEST_RAT;tr|D4A315|D4A315_RAT	sp|Q7M0E3|DEST_RAT;tr|D4A315|D4A315_RAT	Destrin (Actin-depolymerizing factor) (ADF)	Dstn
0.904064	26.7944	25.8903	+	PTPRD_CNTN1&6	546240000	3.76584	0.000524267	0.960531	7.23963	sp|Q7TPB1|TCPD_RAT	sp|Q7TPB1|TCPD_RAT	T-complex protein 1 subunit delta (TCP-1-delta) (CCT-delta)	Cct4
1.23218	27.4881	26.2559	+	PTPRD_CNTN1&6	519900000	2.10088	0.014328	1.53592	3.67353	sp|Q7TSE9|HAX1_RAT;tr|M0RC50|M0RC50_RAT;tr|M0R639|M0R639_RAT;tr|A0A096MKE1|A0A096MKE1_RAT;tr|A0A096MJ14|A0A096MJ14_RAT;tr|A0A096MK08|A0A096MK08_RAT	sp|Q7TSE9|HAX1_RAT;tr|M0RC50|M0RC50_RAT;tr|M0R639|M0R639_RAT	HCLS1-associated protein X-1 (HS1-associating protein X-1) (HAX-1) (HS1-binding protein 1) (HSP1BP-1)	Hax1
1.01269	26.2868	25.2741	+	PTPRD_CNTN1&6	323410000	3.27904	0.00134379	1.1238	6.03064	sp|Q8CHN6|SGPL1_RAT	sp|Q8CHN6|SGPL1_RAT	Sphingosine-1-phosphate lyase 1 (S1PL) (SP-lyase 1) (SPL) (SPL 1) (EC 4.1.2.27) (Sphingosine-1-phosphate aldolase)	Sgpl1
2.00805	25.5673	23.5593	+	PTPRD_CNTN1&6	160100000	2.31255	0.00940078	2.12044	4.05027	sp|Q8K4D8|AL1A3_RAT;sp|Q63639|AL1A2_RAT	sp|Q8K4D8|AL1A3_RAT	Aldehyde dehydrogenase family 1 member A3 (EC 1.2.1.36) (Aldehyde dehydrogenase 6) (Retinaldehyde dehydrogenase 3) (RALDH-3) (RalDH3)	Aldh1a3
6.19062	28.3827	22.192	+	PTPRD_CNTN1&6	452700000	2.90883	0.0027982	5.30842	5.21423	sp|Q8VHK0|ACOT8_RAT;tr|F7F557|F7F557_RAT	sp|Q8VHK0|ACOT8_RAT;tr|F7F557|F7F557_RAT	Acyl-coenzyme A thioesterase 8 (Acyl-CoA thioesterase 8) (EC 3.1.2.1) (EC 3.1.2.11) (EC 3.1.2.2) (EC 3.1.2.3) (EC 3.1.2.5) (Choloyl-coenzyme A thioesterase) (EC 3.1.2.27) (Peroxisomal acyl-coenzyme A thioester hydrolase 1) (PTE-1) (Peroxisomal long-chain acyl-CoA thioesterase 1)	Acot8
2.10746	23.9979	21.8905	+	PTPRD_CNTN1&6	25335000	2.58695	0.00533077	2.15528	4.56531	sp|Q8VI04|ASGL1_RAT	sp|Q8VI04|ASGL1_RAT	Isoaspartyl peptidase/L-asparaginase (EC 3.4.19.5) (EC 3.5.1.1) (Asparaginase-like protein 1) (Asparaginase-like sperm autoantigen) (Beta-aspartyl-peptidase) (Glial asparaginase) (Isoaspartyl dipeptidase) (L-asparagine amidohydrolase) [Cleaved into: Isoaspartyl peptidase/L-asparaginase alpha chain; Isoaspartyl peptidase/L-asparaginase beta chain]	Asrgl1
1.76262	28.2112	26.4486	+	PTPRD_CNTN1&6	896860000	3.27421	0.00135474	1.93028	6.01946	sp|Q91XU1|QKI_RAT;tr|A0A0G2JUS0|A0A0G2JUS0_RAT;tr|D4A2X0|D4A2X0_RAT;tr|F1LMH5|F1LMH5_RAT;tr|A0A0G2JXZ5|A0A0G2JXZ5_RAT	sp|Q91XU1|QKI_RAT;tr|A0A0G2JUS0|A0A0G2JUS0_RAT;tr|D4A2X0|D4A2X0_RAT;tr|F1LMH5|F1LMH5_RAT;tr|A0A0G2JXZ5|A0A0G2JXZ5_RAT	Protein quaking (RqkI)	Qki
3.47977	30.369	26.8892	+	PTPRD_CNTN1&6	2316100000	5.73058	1.42963e-05	3.5173	14.3948	sp|Q920L2|SDHA_RAT	sp|Q920L2|SDHA_RAT	Succinate dehydrogenase [ubiquinone] flavoprotein subunit, mitochondrial (EC 1.3.5.1) (Flavoprotein subunit of complex II) (Fp)	Sdha
1.54481	26.679	25.1341	+	PTPRD_CNTN1&6	315000000	3.61971	0.000694776	1.54188	6.85894	sp|Q920R3|FADS1_RAT	sp|Q920R3|FADS1_RAT	Acyl-CoA (8-3)-desaturase (EC 1.14.19.44) (Delta(5) fatty acid desaturase) (D5D) (Delta(5) desaturase) (Delta-5 desaturase) (Fatty acid desaturase 1)	Fads1
1.96046	25.6907	23.7302	+	PTPRD_CNTN1&6	106840000	3.4187	0.00101532	2.35908	6.36064	sp|Q924C3|ENPP1_RAT;tr|G3V7V4|G3V7V4_RAT	sp|Q924C3|ENPP1_RAT;tr|G3V7V4|G3V7V4_RAT	Ectonucleotide pyrophosphatase/phosphodiesterase family member 1 (E-NPP 1) (Phosphodiesterase I/nucleotide pyrophosphatase 1) (Plasma-cell membrane glycoprotein PC-1) [Cleaved into: Ectonucleotide pyrophosphatase/phosphodiesterase family member 1, secreted form] [Includes: Alkaline phosphodiesterase I (EC 3.1.4.1); Nucleotide pyrophosphatase (NPPase) (EC 3.6.1.9) (Nucleotide diphosphatase)]	Enpp1
1.97279	28.2911	26.3183	+	PTPRD_CNTN1&6	735020000	2.91102	0.00279161	2.2145	5.21882	sp|Q99068|AMRP_RAT	sp|Q99068|AMRP_RAT	Alpha-2-macroglobulin receptor-associated protein (Alpha-2-MRAP) (Gp330-binding 45 kDa protein) (Low density lipoprotein receptor-related protein-associated protein 1) (RAP)	Lrpap1
0.978466	26.3538	25.3753	+	PTPRD_CNTN1&6	372510000	5.07865	4.58764e-05	0.974832	11.523	sp|Q99J82|ILK_RAT	sp|Q99J82|ILK_RAT	Integrin-linked protein kinase (EC 2.7.11.1) (59 kDa serine/threonine-protein kinase) (Beta-integrin-linked kinase) (ILK-1) (ILK-2) (p59ILK)	Ilk
2.09592	24.679	22.5831	+	PTPRD_CNTN1&6	60940000	1.92706	0.0203659	2.00408	3.37564	sp|Q99MB4|CBWD1_RAT	sp|Q99MB4|CBWD1_RAT	COBW domain-containing protein 1 (Cobalamin synthase W domain-containing protein 1)	Cbwd1
2.91099	25.3787	22.4677	+	PTPRD_CNTN1&6	37587000	3.61761	0.00069696	3.16139	6.85358	sp|Q99ML5|PCYOX_RAT	sp|Q99ML5|PCYOX_RAT	Prenylcysteine oxidase (EC 1.8.3.5) (Chloride ion pump-associated 55 kDa protein)	Pcyox1
2.34343	24.3644	22.021	+	PTPRD_CNTN1&6	35286000	2.90339	0.00282972	2.25692	5.20282	sp|Q99MZ4|GGT7_RAT	sp|Q99MZ4|GGT7_RAT	Glutathione hydrolase 7 (EC 3.4.19.13) (Gamma-glutamyltransferase 7) (GGT 7) (EC 2.3.2.2) (Gamma-glutamyltransferase-like 3) (Gamma-glutamyltranspeptidase 7) [Cleaved into: Glutathione hydrolase 7 heavy chain; Glutathione hydrolase 7 light chain]	Ggt7
1.5574	26.0656	24.5082	+	PTPRD_CNTN1&6	180790000	4.22189	0.000217799	1.42872	8.53852	sp|Q99N27|SNX1_RAT	sp|Q99N27|SNX1_RAT	Sorting nexin-1	Snx1
3.01614	26.8572	23.8411	+	PTPRD_CNTN1&6	229890000	2.60068	0.00519544	3.50222	4.59196	sp|Q99P39|NFS1_RAT;tr|Q3MHT2|Q3MHT2_RAT	sp|Q99P39|NFS1_RAT;tr|Q3MHT2|Q3MHT2_RAT	Cysteine desulfurase, mitochondrial (EC 2.8.1.7)	Nfs1
3.72317	26.3041	22.581	+	PTPRD_CNTN1&6	85218000	3.4829	0.000902822	3.67431	6.51672	sp|Q99PD6|TGFI1_RAT	sp|Q99PD6|TGFI1_RAT	Transforming growth factor beta-1-induced transcript 1 protein (Androgen receptor-associated protein of 55 kDa) (Hydrogen peroxide-inducible clone 5 protein) (Hic-5)	Tgfb1i1
2.87788	25.8753	22.9974	+	PTPRD_CNTN1&6	157110000	5.08431	4.57261e-05	3.04259	11.5455	sp|Q9EQX9|UBE2N_RAT	sp|Q9EQX9|UBE2N_RAT	Ubiquitin-conjugating enzyme E2 N (EC 2.3.2.23) (Bendless-like ubiquitin-conjugating enzyme) (E2 ubiquitin-conjugating enzyme N) (Ubiquitin carrier protein N) (Ubiquitin-protein ligase N)	Ube2n
3.13212	25.4121	22.28	+	PTPRD_CNTN1&6	57257000	1.6544	0.0357575	2.39213	2.92563	sp|Q9ER34|ACON_RAT	sp|Q9ER34|ACON_RAT	Aconitate hydratase, mitochondrial (Aconitase) (EC 4.2.1.3) (Citrate hydro-lyase)	Aco2
1.96071	27.1253	25.1646	+	PTPRD_CNTN1&6	362820000	4.79212	7.53311e-05	1.97645	10.4358	sp|Q9ES21|SAC1_RAT	sp|Q9ES21|SAC1_RAT	Phosphatidylinositol-3-phosphatase SAC1 (EC 3.1.3.64) (Phosphatidylinositol-4-phosphate phosphatase) (Suppressor of actin mutations 1-like protein)	Sacm1l
3.14803	25.6962	22.5481	+	PTPRD_CNTN1&6	81744000	4.38515	0.000165072	3.15854	9.04836	sp|Q9ES40|PRAF3_RAT;tr|A0A0H2UHF6|A0A0H2UHF6_RAT	sp|Q9ES40|PRAF3_RAT;tr|A0A0H2UHF6|A0A0H2UHF6_RAT	PRA1 family protein 3 (ADP-ribosylation factor-like protein 6-interacting protein 5) (ARL-6-interacting protein 5) (Aip-5) (GTRAP3-18) (Glutamate transporter EAAC1-interacting protein) (Prenylated Rab acceptor protein 2) (Protein JWa)	Arl6ip5
2.03218	27.5546	25.5225	+	PTPRD_CNTN1&6	525230000	6.009	8.94705e-06	2.00369	15.8149	sp|Q9JHY2|SFXN3_RAT;tr|G3V804|G3V804_RAT	sp|Q9JHY2|SFXN3_RAT;tr|G3V804|G3V804_RAT	Sideroflexin-3	Sfxn3
6.67965	29.2585	22.5788	+	PTPRD_CNTN1&6	1084700000	3.45239	0.000956177	6.37975	6.44218	sp|Q9JJ31|CUL5_RAT;tr|A0A0H2UHG3|A0A0H2UHG3_RAT	sp|Q9JJ31|CUL5_RAT;tr|A0A0H2UHG3|A0A0H2UHG3_RAT	Cullin-5 (CUL-5) (Vasopressin-activated calcium-mobilizing receptor 1) (VACM-1)	Cul5
3.23266	24.9136	21.6809	+	PTPRD_CNTN1&6	47169000	3.64988	0.000658238	3.10008	6.93624	sp|Q9JLJ3|AL9A1_RAT;tr|A0A0G2JSI1|A0A0G2JSI1_RAT	sp|Q9JLJ3|AL9A1_RAT;tr|A0A0G2JSI1|A0A0G2JSI1_RAT	4-trimethylaminobutyraldehyde dehydrogenase (TMABA-DH) (TMABADH) (EC 1.2.1.47) (Aldehyde dehydrogenase family 9 member A1) (EC 1.2.1.3) (Gamma-aminobutyraldehyde dehydrogenase) (EC 1.2.1.19)	Aldh9a1
2.56412	27.2859	24.7218	+	PTPRD_CNTN1&6	290820000	3.25053	0.00141161	2.66377	5.96483	sp|Q9JMB5|ADRM1_RAT	sp|Q9JMB5|ADRM1_RAT	Proteasomal ubiquitin receptor ADRM1 (110 kDa cell membrane glycoprotein) (Gp110) (Adhesion-regulating molecule 1) (ARM-1) (Rpn13 homolog)	Adrm1
1.94389	24.5416	22.5977	+	PTPRD_CNTN1&6	37051000	2.56487	0.00558842	1.96313	4.52266	sp|Q9QUR2|DCTN4_RAT	sp|Q9QUR2|DCTN4_RAT	Dynactin subunit 4 (Dynactin subunit p62)	Dctn4
2.55322	24.8834	22.3302	+	PTPRD_CNTN1&6	114680000	2.59274	0.00527291	2.31122	4.57654	sp|Q9QYG8|UCK2_RAT;tr|A0A0G2JX05|A0A0G2JX05_RAT;tr|D3Z885|D3Z885_RAT;tr|A0A096MJY5|A0A096MJY5_RAT	sp|Q9QYG8|UCK2_RAT;tr|A0A0G2JX05|A0A0G2JX05_RAT;tr|D3Z885|D3Z885_RAT;tr|A0A096MJY5|A0A096MJY5_RAT	Uridine-cytidine kinase 2 (UCK 2) (EC 2.7.1.48) (Cytidine monophosphokinase 2) (Uridine monophosphokinase 2)	Uck2
1.98635	24.2241	22.2377	+	PTPRD_CNTN1&6	48739000	3.33295	0.00120139	2.14438	6.1565	sp|Q9QZA6|CD151_RAT	sp|Q9QZA6|CD151_RAT	CD151 antigen (Platelet-endothelial tetraspan antigen 3) (PETA-3) (CD antigen CD151)	Cd151
3.33748	26.9944	23.6569	+	PTPRD_CNTN1&6	189990000	2.55471	0.0057001	3.56858	4.50309	sp|Q9R0T3|DNJC3_RAT	sp|Q9R0T3|DNJC3_RAT	DnaJ homolog subfamily C member 3 (Interferon-induced, double-stranded RNA-activated protein kinase inhibitor) (Protein kinase inhibitor of 58 kDa) (Protein kinase inhibitor p58)	Dnajc3
4.9593	27.3465	22.3872	+	PTPRD_CNTN1&6	406470000	2.25949	0.0105148	3.92363	3.95427	sp|Q9Z0V5|PRDX4_RAT	sp|Q9Z0V5|PRDX4_RAT	Peroxiredoxin-4 (EC 1.11.1.24) (Antioxidant enzyme AOE372) (Peroxiredoxin IV) (Prx-IV) (Thioredoxin peroxidase AO372) (Thioredoxin-dependent peroxide reductase A0372) (Thioredoxin-dependent peroxiredoxin 4)	Prdx4
2.0292	24.6125	22.5833	+	PTPRD_CNTN1&6	31544000	1.9229	0.020475	1.67062	3.36862	sp|Q9Z158|STX17_RAT	sp|Q9Z158|STX17_RAT	Syntaxin-17	Stx17
2.78735	24.858	22.0707	+	PTPRD_CNTN1&6	57170000	3.18206	0.00162383	2.61598	5.80887	sp|Q9Z1X1|ESYT1_RAT;tr|A0A0G2JXJ7|A0A0G2JXJ7_RAT	sp|Q9Z1X1|ESYT1_RAT;tr|A0A0G2JXJ7|A0A0G2JXJ7_RAT	Extended synaptotagmin-1 (E-Syt1) (Membrane-bound C2 domain-containing protein) (vp115)	Esyt1
5.0759	31.6117	26.5358	+	PTPRD_CNTN1&6	3453900000	8.0026	2.52071e-07	4.96515	30.7448	sp|Q9Z1Z9|PDLI7_RAT	sp|Q9Z1Z9|PDLI7_RAT	PDZ and LIM domain protein 7 (LIM mineralization protein) (LMP) (Protein enigma)	Pdlim7
3.98071	26.2303	22.2496	+	PTPRD_CNTN1&6	274770000	5.41254	2.57699e-05	4.08796	12.9198	sp|Q9Z270|VAPA_RAT;tr|A0A0G2K8E6|A0A0G2K8E6_RAT	sp|Q9Z270|VAPA_RAT	Vesicle-associated membrane protein-associated protein A (VAMP-A) (VAMP-associated protein A) (VAP-A) (33 kDa VAMP-associated protein) (VAP-33)	Vapa
3.47708	25.5343	22.0572	+	PTPRD_CNTN1&6	110470000	2.65525	0.00469736	2.95441	4.69872	sp|Q9Z2P5|RIPK3_RAT	sp|Q9Z2P5|RIPK3_RAT	Receptor-interacting serine/threonine-protein kinase 3 (EC 2.7.11.1) (Homocysteine respondent protein HCYP2) (RIP-like protein kinase 3) (Receptor-interacting protein 3) (RIP-3)	Ripk3
1.66629	28.9067	27.2404	+	PTPRD_CNTN1&6	1538900000	3.49418	0.000888291	1.6935	6.54442	tr|A0A096MIV5|A0A096MIV5_RAT;tr|A2VD14|A2VD14_RAT;tr|F1M8H5|F1M8H5_RAT;tr|A0A096MJ15|A0A096MJ15_RAT	tr|A0A096MIV5|A0A096MIV5_RAT;tr|A2VD14|A2VD14_RAT;tr|F1M8H5|F1M8H5_RAT	ATP-binding cassette subfamily F member 2	Abcf2
1.85374	24.7921	22.9383	+	PTPRD_CNTN1&6	44712000	2.46827	0.00679096	2.01779	4.33858	tr|A0A096MJJ7|A0A096MJJ7_RAT;tr|A0A096MJW2|A0A096MJW2_RAT;sp|Q66H50|FACR1_RAT;tr|A0A0H2UHL1|A0A0H2UHL1_RAT	tr|A0A096MJJ7|A0A096MJJ7_RAT;tr|A0A096MJW2|A0A096MJW2_RAT;sp|Q66H50|FACR1_RAT;tr|A0A0H2UHL1|A0A0H2UHL1_RAT	Fatty acyl-CoA reductase (EC 1.2.1.84) (Fragment)	Far1
1.81041	26.4351	24.6247	+	PTPRD_CNTN1&6	229100000	1.7585	0.0290179	2.33248	3.09525	tr|A0A096MJM1|A0A096MJM1_RAT;tr|Q32PX6|Q32PX6_RAT;tr|A0A096MK75|A0A096MK75_RAT	tr|A0A096MJM1|A0A096MJM1_RAT;tr|Q32PX6|Q32PX6_RAT;tr|A0A096MK75|A0A096MK75_RAT	Ras homolog family member G (Fragment)	Rhog
2.04227	27.0588	25.0165	+	PTPRD_CNTN1&6	430530000	3.96027	0.000355298	2.07756	7.772	tr|A0A096MK30|A0A096MK30_RAT;sp|O35763|MOES_RAT;tr|A0A0G2K095|A0A0G2K095_RAT	tr|A0A096MK30|A0A096MK30_RAT;sp|O35763|MOES_RAT	Moesin (Moesin, isoform CRA_a)	Msn
3.61752	26.3896	22.7721	+	PTPRD_CNTN1&6	124970000	4.25517	0.000207244	3.56758	8.6404	tr|A0A0A0MXU4|A0A0A0MXU4_RAT;sp|B0BNG0|EMC2_RAT	tr|A0A0A0MXU4|A0A0A0MXU4_RAT;sp|B0BNG0|EMC2_RAT	ER membrane protein complex subunit 2	Emc2
1.78442	30.5841	28.7996	+	PTPRD_CNTN1&6	5160500000	6.59704	3.02597e-06	1.83297	19.2662	tr|A0A0A0MY09|A0A0A0MY09_RAT;sp|Q66HD0|ENPL_RAT;tr|A0A0G2K4I4|A0A0G2K4I4_RAT	tr|A0A0A0MY09|A0A0A0MY09_RAT;sp|Q66HD0|ENPL_RAT;tr|A0A0G2K4I4|A0A0G2K4I4_RAT	Endoplasmin	Hsp90b1
2.47832	27.9741	25.4958	+	PTPRD_CNTN1&6	592350000	5.48888	2.26101e-05	2.4229	13.2604	tr|A0A0G2JSK5|A0A0G2JSK5_RAT;sp|P49134|ITB1_RAT	tr|A0A0G2JSK5|A0A0G2JSK5_RAT;sp|P49134|ITB1_RAT	Integrin beta	Itgb1
2.44242	25.8913	23.4489	+	PTPRD_CNTN1&6	309730000	1.97894	0.0184237	2.32311	3.46356	tr|A0A0G2JSV3|A0A0G2JSV3_RAT;sp|P60892|PRPS1_RAT;tr|M0RBK1|M0RBK1_RAT	tr|A0A0G2JSV3|A0A0G2JSV3_RAT;sp|P60892|PRPS1_RAT	Ribose-phosphate diphosphokinase (EC 2.7.6.1)	LOC314140
0.817095	25.6743	24.8572	+	PTPRD_CNTN1&6	255750000	2.26947	0.0102929	0.909741	3.97224	tr|A0A0G2JTA0|A0A0G2JTA0_RAT;sp|Q5BK32|FAF2_RAT	tr|A0A0G2JTA0|A0A0G2JTA0_RAT;sp|Q5BK32|FAF2_RAT	FAS-associated factor 2 (RCG24095, isoform CRA_b)	Faf2
0.324572	29.3705	29.0459	+	PTPRD_CNTN1&6	5061100000	2.43382	0.00724204	0.300802	4.27392	tr|A0A0G2JTG7|A0A0G2JTG7_RAT;sp|Q8VHV7|HNRH1_RAT;tr|Q499R8|Q499R8_RAT;tr|G3V9Q3|G3V9Q3_RAT	tr|A0A0G2JTG7|A0A0G2JTG7_RAT;sp|Q8VHV7|HNRH1_RAT;tr|Q499R8|Q499R8_RAT;tr|G3V9Q3|G3V9Q3_RAT	Heterogeneous nuclear ribonucleoprotein H (Heterogeneous nuclear ribonucleoprotein H1, isoform CRA_b)	Hnrnph1
0.917231	28.6179	27.7006	+	PTPRD_CNTN1&6	2011700000	2.55591	0.00569124	0.939391	4.5054	tr|A0A0G2JTW5|A0A0G2JTW5_RAT;tr|G3V8B6|G3V8B6_RAT;sp|O88761|PSMD1_RAT	tr|A0A0G2JTW5|A0A0G2JTW5_RAT;tr|G3V8B6|G3V8B6_RAT;sp|O88761|PSMD1_RAT	26S proteasome non-ATPase regulatory subunit 1	Psmd1
1.50036	23.7117	22.2113	+	PTPRD_CNTN1&6	8715100	2.11655	0.0138942	1.40109	3.70086	tr|A0A0G2JUB0|A0A0G2JUB0_RAT;sp|Q810F4|FAM3C_RAT	tr|A0A0G2JUB0|A0A0G2JUB0_RAT;sp|Q810F4|FAM3C_RAT	Protein FAM3C	Fam3c
2.84521	25.2432	22.398	+	PTPRD_CNTN1&6	45555000	1.4887	0.0497679	2.01157	2.66024	tr|A0A0G2JUJ9|A0A0G2JUJ9_RAT;tr|D4A2Z6|D4A2Z6_RAT	tr|A0A0G2JUJ9|A0A0G2JUJ9_RAT;tr|D4A2Z6|D4A2Z6_RAT	SEC63 homolog, protein translocation regulator	Sec63
0.503775	27.5576	27.0539	+	PTPRD_CNTN1&6	1178200000	1.70061	0.0325498	0.409628	3.00062	tr|A0A0G2JVA4|A0A0G2JVA4_RAT;tr|D3ZQR7|D3ZQR7_RAT;tr|G3V9I0|G3V9I0_RAT;sp|Q811A3|PLOD2_RAT	tr|A0A0G2JVA4|A0A0G2JVA4_RAT;tr|D3ZQR7|D3ZQR7_RAT;tr|G3V9I0|G3V9I0_RAT;sp|Q811A3|PLOD2_RAT	Procollagen-lysine 5-dioxygenase (EC 1.14.11.4)	Plod2
1.65909	29.3444	27.6853	+	PTPRD_CNTN1&6	2076600000	4.69861	9.02072e-05	1.62392	10.1014	tr|A0A0G2JVG3|A0A0G2JVG3_RAT;tr|M0RD14|M0RD14_RAT	tr|A0A0G2JVG3|A0A0G2JVG3_RAT;tr|M0RD14|M0RD14_RAT	Pyruvate kinase (EC 2.7.1.40)	Pkm
2.36094	29.3641	27.0031	+	PTPRD_CNTN1&6	1455900000	8.13194	2.05551e-07	2.38305	32.0897	tr|A0A0G2JVL6|A0A0G2JVL6_RAT;tr|F7EXQ7|F7EXQ7_RAT	tr|A0A0G2JVL6|A0A0G2JVL6_RAT;tr|F7EXQ7|F7EXQ7_RAT	NADH dehydrogenase [ubiquinone] 1 alpha subcomplex subunit 8	Ndufa8
4.7798	26.7107	21.9309	+	PTPRD_CNTN1&6	97666000	5.08686	4.56072e-05	4.50751	11.5557	tr|A0A0G2JW34|A0A0G2JW34_RAT;tr|D3ZV37|D3ZV37_RAT	tr|A0A0G2JW34|A0A0G2JW34_RAT	CDGSH iron sulfur domain 3	Cisd3
1.22228	23.7957	22.5734	+	PTPRD_CNTN1&6	65096000	1.63076	0.0374027	1.15927	2.88745	tr|A0A0G2JXB1|A0A0G2JXB1_RAT;sp|P08699|LEG3_RAT;tr|A0A0G2JXN6|A0A0G2JXN6_RAT	tr|A0A0G2JXB1|A0A0G2JXB1_RAT;sp|P08699|LEG3_RAT;tr|A0A0G2JXN6|A0A0G2JXN6_RAT	Galectin	Lgals3
3.1362	25.5804	22.4442	+	PTPRD_CNTN1&6	58030000	4.68348	9.31589e-05	3.17857	10.0482	tr|A0A0G2JY70|A0A0G2JY70_RAT	tr|A0A0G2JY70|A0A0G2JY70_RAT	40S ribosomal protein S20	Rps20
3.89121	26.4516	22.5604	+	PTPRD_CNTN1&6	145950000	5.66826	1.62811e-05	3.8482	14.0939	tr|A0A0G2JYA2|A0A0G2JYA2_RAT;sp|Q9JHU5|ARFP1_RAT	tr|A0A0G2JYA2|A0A0G2JYA2_RAT;sp|Q9JHU5|ARFP1_RAT	ADP-ribosylation factor interacting protein 1, isoform CRA_b (Arfaptin-1)	Arfip1
0.305319	27.0226	26.7173	+	PTPRD_CNTN1&6	1053400000	2.08272	0.0148764	0.318987	3.64195	tr|A0A0G2JYA4|A0A0G2JYA4_RAT;sp|P63331|PP2AA_RAT;tr|G3V8M5|G3V8M5_RAT;sp|Q5BJ92|PP4C_RAT	tr|A0A0G2JYA4|A0A0G2JYA4_RAT;sp|P63331|PP2AA_RAT	Serine/threonine-protein phosphatase (EC 3.1.3.16)	LOC100362453
4.34119	26.8218	22.4806	+	PTPRD_CNTN1&6	152850000	4.10813	0.0002731	4.62268	8.19783	tr|A0A0G2JYD8|A0A0G2JYD8_RAT;tr|G3V7U6|G3V7U6_RAT;sp|Q8R4C0|CAN5_RAT	tr|A0A0G2JYD8|A0A0G2JYD8_RAT;tr|G3V7U6|G3V7U6_RAT;sp|Q8R4C0|CAN5_RAT	Calpain-5	Capn5
2.07854	26.8737	24.7952	+	PTPRD_CNTN1&6	373610000	1.68228	0.0338227	1.71261	2.97083	tr|A0A0G2JYN0|A0A0G2JYN0_RAT;sp|Q5U2M6|DCAF8_RAT	tr|A0A0G2JYN0|A0A0G2JYN0_RAT;sp|Q5U2M6|DCAF8_RAT	DDB1- and CUL4-associated factor 8	Dcaf8
4.53835	27.2083	22.67	+	PTPRD_CNTN1&6	194390000	5.21723	3.64256e-05	4.41631	12.085	tr|A0A0G2JZH8|A0A0G2JZH8_RAT;tr|Q7TQ85|Q7TQ85_RAT	tr|A0A0G2JZH8|A0A0G2JZH8_RAT;tr|Q7TQ85|Q7TQ85_RAT	Dihydrolipoamide acetyltransferase component of pyruvate dehydrogenase complex (EC 2.3.1.-)	Pdhx
1.0992	30.0486	28.9494	+	PTPRD_CNTN1&6	4945100000	3.51361	0.000856063	1.11974	6.59238	tr|A0A0G2JZI2|A0A0G2JZI2_RAT;tr|Q6TXE9|Q6TXE9_RAT	tr|A0A0G2JZI2|A0A0G2JZI2_RAT;tr|Q6TXE9|Q6TXE9_RAT	Glutamyl-tRNA synthetase (EC 6.1.1.15) (EC 6.1.1.17) (Prolyl-tRNA synthetase)	Eprs
4.24701	26.4343	22.1873	+	PTPRD_CNTN1&6	117280000	6.71487	2.44464e-06	4.17793	20.0401	tr|A0A0G2K0W9|A0A0G2K0W9_RAT;sp|P48004|PSA7_RAT;tr|F1M6I7|F1M6I7_RAT	tr|A0A0G2K0W9|A0A0G2K0W9_RAT;sp|P48004|PSA7_RAT	Proteasome subunit alpha type	Psma7
0.551365	26.8819	26.3306	+	PTPRD_CNTN1&6	709510000	2.7857	0.00360474	0.504249	4.95981	tr|A0A0G2K0X9|A0A0G2K0X9_RAT;tr|G3V699|G3V699_RAT;sp|Q9Z2Q1|SC31A_RAT	tr|A0A0G2K0X9|A0A0G2K0X9_RAT;tr|G3V699|G3V699_RAT;sp|Q9Z2Q1|SC31A_RAT	Protein transport protein Sec31A	Sec31a
2.92607	24.988	22.062	+	PTPRD_CNTN1&6	32955000	2.88793	0.00292058	2.88807	5.17048	tr|A0A0G2K1E2|A0A0G2K1E2_RAT	tr|A0A0G2K1E2|A0A0G2K1E2_RAT	Integrin alpha 5 (Mapped) (Integrin subunit alpha 5)	Itga5
2.75991	24.7595	21.9996	+	PTPRD_CNTN1&6	25250000	2.45526	0.00696568	2.38697	4.31411	tr|A0A0G2K1I6|A0A0G2K1I6_RAT;tr|A0A0G2JY82|A0A0G2JY82_RAT;sp|P56603|SCAM1_RAT	tr|A0A0G2K1I6|A0A0G2K1I6_RAT;tr|A0A0G2JY82|A0A0G2JY82_RAT;sp|P56603|SCAM1_RAT	Secretory carrier-associated membrane protein (Secretory carrier membrane protein)	Scamp1
2.68876	24.7623	22.0736	+	PTPRD_CNTN1&6	31484000	2.16232	0.0126531	2.09749	3.78121	tr|A0A0G2K1Z9|A0A0G2K1Z9_RAT;tr|D3ZP98|D3ZP98_RAT	tr|A0A0G2K1Z9|A0A0G2K1Z9_RAT;tr|D3ZP98|D3ZP98_RAT	Histocompatibility 13 (Predicted), isoform CRA_d (Histocompatibility minor 13)	Hm13
1.4349	23.7893	22.3543	+	PTPRD_CNTN1&6	13517000	3.93116	0.000376338	1.28312	7.69034	tr|A0A0G2K277|A0A0G2K277_RAT;tr|Q5M884|Q5M884_RAT	tr|A0A0G2K277|A0A0G2K277_RAT;tr|Q5M884|Q5M884_RAT	Enoyl-CoA delta isomerase 2	Eci3
4.39724	26.8856	22.4884	+	PTPRD_CNTN1&6	145970000	4.84502	6.85755e-05	4.48396	10.6293	tr|A0A0G2K2Q2|A0A0G2K2Q2_RAT	tr|A0A0G2K2Q2|A0A0G2K2Q2_RAT	Glycine C-acetyltransferase (Glycine C-acetyltransferase (2-amino-3-ketobutyrate-coenzyme A ligase), isoform CRA_b)	Gcat
4.1245	26.1585	22.034	+	PTPRD_CNTN1&6	159660000	4.65507	9.76488e-05	4.33566	9.94899	tr|A0A0G2K398|A0A0G2K398_RAT;sp|P36970|GPX41_RAT;tr|F8WFK6|F8WFK6_RAT;sp|Q91XR8|GPX42_RAT;tr|A0A0G2KAD1|A0A0G2KAD1_RAT	tr|A0A0G2K398|A0A0G2K398_RAT;sp|P36970|GPX41_RAT;tr|F8WFK6|F8WFK6_RAT;sp|Q91XR8|GPX42_RAT	Glutathione peroxidase	Gpx4
2.00201	24.3193	22.3173	+	PTPRD_CNTN1&6	40245000	1.67614	0.0341414	1.64786	2.96085	tr|A0A0G2K3W1|A0A0G2K3W1_RAT	tr|A0A0G2K3W1|A0A0G2K3W1_RAT	von Willebrand factor A domain-containing 8	Vwa8
1.21963	29.8497	28.63	+	PTPRD_CNTN1&6	3802000000	7.26848	9.14448e-07	1.21442	24.0996	tr|A0A0G2K3Z9|A0A0G2K3Z9_RAT;sp|Q63716|PRDX1_RAT	tr|A0A0G2K3Z9|A0A0G2K3Z9_RAT;sp|Q63716|PRDX1_RAT	Peroxiredoxin-1 (EC 1.11.1.24)	Prdx1
0.885189	25.9557	25.0705	+	PTPRD_CNTN1&6	245650000	1.9565	0.0193011	0.903251	3.42543	tr|A0A0G2K428|A0A0G2K428_RAT;tr|D4A8U7|D4A8U7_RAT;sp|P28023|DCTN1_RAT	tr|A0A0G2K428|A0A0G2K428_RAT;tr|D4A8U7|D4A8U7_RAT;sp|P28023|DCTN1_RAT	Dynactin subunit 1	Dctn1
4.13051	25.8304	21.6998	+	PTPRD_CNTN1&6	74022000	4.51391	0.000128796	3.92834	9.46869	tr|A0A0G2K4U8|A0A0G2K4U8_RAT;sp|G3V7P1|STX12_RAT;tr|A0A0G2JVB6|A0A0G2JVB6_RAT	tr|A0A0G2K4U8|A0A0G2K4U8_RAT;sp|G3V7P1|STX12_RAT;tr|A0A0G2JVB6|A0A0G2JVB6_RAT	Syntaxin-12	Stx12
3.99589	26.4278	22.4319	+	PTPRD_CNTN1&6	171820000	2.30231	0.00961405	3.85676	4.03166	tr|A0A0G2K583|A0A0G2K583_RAT;tr|Q7TP15|Q7TP15_RAT	tr|A0A0G2K583|A0A0G2K583_RAT;tr|Q7TP15|Q7TP15_RAT	S-methyl-5'-thioadenosine phosphorylase (EC 2.4.2.28) (5'-methylthioadenosine phosphorylase) (MTA phosphorylase) (MTAP) (MTAPase)	Mtap
1.6907	28.8316	27.1409	+	PTPRD_CNTN1&6	1223700000	2.4848	0.00656142	1.77359	4.36978	tr|A0A0G2K5E4|A0A0G2K5E4_RAT;tr|G3V6I5|G3V6I5_RAT	tr|A0A0G2K5E4|A0A0G2K5E4_RAT;tr|G3V6I5|G3V6I5_RAT	DnaJ heat shock protein family (Hsp40) member A3 (RCG49803, isoform CRA_a)	Dnaja3
1.20056	28.2208	27.0202	+	PTPRD_CNTN1&6	1224200000	4.42227	0.000154465	1.11397	9.16784	tr|A0A0G2K757|A0A0G2K757_RAT;sp|P25235|RPN2_RAT	tr|A0A0G2K757|A0A0G2K757_RAT;sp|P25235|RPN2_RAT	Dolichyl-diphosphooligosaccharide--protein glycosyltransferase subunit 2 (Ribophorin-2)	Rpn2
4.99966	27.537	22.5373	+	PTPRD_CNTN1&6	183430000	5.16374	4.01844e-05	5.2018	11.8652	tr|A0A0G2K791|A0A0G2K791_RAT;tr|D4ABL7|D4ABL7_RAT	tr|A0A0G2K791|A0A0G2K791_RAT;tr|D4ABL7|D4ABL7_RAT	39S ribosomal protein L33, mitochondrial	Mrpl33
3.47843	25.6527	22.1742	+	PTPRD_CNTN1&6	57958000	5.87682	1.11143e-05	3.4225	15.1249	tr|A0A0G2K7C6|A0A0G2K7C6_RAT;tr|Q99ND8|Q99ND8_RAT;sp|P35815|PPM1B_RAT;tr|Q642F2|Q642F2_RAT	tr|A0A0G2K7C6|A0A0G2K7C6_RAT;tr|Q99ND8|Q99ND8_RAT;sp|P35815|PPM1B_RAT;tr|Q642F2|Q642F2_RAT	Protein-serine/threonine phosphatase (EC 3.1.3.16)	Ppm1b
2.79687	28.5486	25.7518	+	PTPRD_CNTN1&6	693790000	3.48696	0.000898779	2.75454	6.52668	tr|A0A0G2K7K2|A0A0G2K7K2_RAT;sp|Q9JM53|AIFM1_RAT	tr|A0A0G2K7K2|A0A0G2K7K2_RAT;sp|Q9JM53|AIFM1_RAT	Apoptosis-inducing factor 1, mitochondrial (Programmed cell death 8, isoform CRA_a)	Aifm1
1.88637	24.6131	22.7268	+	PTPRD_CNTN1&6	27139000	3.85352	0.000440025	2.17682	7.47595	tr|A0A0G2K7R8|A0A0G2K7R8_RAT;tr|A0A0G2K0P8|A0A0G2K0P8_RAT;sp|Q8VII6|CTL1_RAT	tr|A0A0G2K7R8|A0A0G2K7R8_RAT;tr|A0A0G2K0P8|A0A0G2K0P8_RAT;sp|Q8VII6|CTL1_RAT	CDW92 antigen, isoform CRA_a (Choline transporter-like protein 1)	Slc44a1
2.43688	25.1894	22.7525	+	PTPRD_CNTN1&6	45954000	1.99729	0.0177346	2.43159	3.49486	tr|A0A0G2K7W5|A0A0G2K7W5_RAT	tr|A0A0G2K7W5|A0A0G2K7W5_RAT	Activator of HSP90 ATPase homolog 2	Ahsa2
0.421513	25.6291	25.2076	+	PTPRD_CNTN1&6	197200000	2.06118	0.015567	0.485303	3.60464	tr|A0A0G2K9I8|A0A0G2K9I8_RAT;sp|Q63009|ANM1_RAT;tr|F1LWG2|F1LWG2_RAT	tr|A0A0G2K9I8|A0A0G2K9I8_RAT;sp|Q63009|ANM1_RAT	Protein arginine methyltransferase 1-like	LOC100361025
1.9894	27.1552	25.1658	+	PTPRD_CNTN1&6	225050000	5.40345	2.61102e-05	2.10181	12.8798	tr|A0A0G2K9P4|A0A0G2K9P4_RAT;sp|Q5PPJ9|SHLB2_RAT;tr|D4A7V1|D4A7V1_RAT	tr|A0A0G2K9P4|A0A0G2K9P4_RAT;sp|Q5PPJ9|SHLB2_RAT;tr|D4A7V1|D4A7V1_RAT	Endophilin-B2	Sh3glb2
2.73639	29.5631	26.8267	+	PTPRD_CNTN1&6	1706500000	4.71868	8.68244e-05	2.71336	10.1724	tr|A0A0G2KB63|A0A0G2KB63_RAT;sp|Q5XIH7|PHB2_RAT	tr|A0A0G2KB63|A0A0G2KB63_RAT;sp|Q5XIH7|PHB2_RAT	Prohibitin	Phb2
0.588062	30.3008	29.7128	+	PTPRD_CNTN1&6	8399900000	4.35587	0.000174934	0.572068	8.95506	tr|A0A0G2QC41|A0A0G2QC41_RAT;tr|D3ZVD8|D3ZVD8_RAT	tr|A0A0G2QC41|A0A0G2QC41_RAT;tr|D3ZVD8|D3ZVD8_RAT	Histone deacetylase 6	Hdac6
2.33236	29.572	27.2396	+	PTPRD_CNTN1&6	1830800000	8.8398	8.20988e-08	2.33695	40.5487	tr|A0A0H2UHG7|A0A0H2UHG7_RAT;tr|D3ZZK1|D3ZZK1_RAT;tr|A0A0G2K6L6|A0A0G2K6L6_RAT;sp|P60868|RS20_RAT;tr|M0RB28|M0RB28_RAT;tr|M0R5V6|M0R5V6_RAT;tr|M0R566|M0R566_RAT;tr|A0A0G2K8W1|A0A0G2K8W1_RAT;tr|M0R987|M0R987_RAT;tr|A0A0G2K3E9|A0A0G2K3E9_RAT	tr|A0A0H2UHG7|A0A0H2UHG7_RAT;tr|D3ZZK1|D3ZZK1_RAT;tr|A0A0G2K6L6|A0A0G2K6L6_RAT;sp|P60868|RS20_RAT;tr|M0RB28|M0RB28_RAT;tr|M0R5V6|M0R5V6_RAT;tr|M0R566|M0R566_RAT;tr|A0A0G2K8W1|A0A0G2K8W1_RAT;tr|M0R987|M0R987_RAT	40S ribosomal protein S20	Rps20
2.31742	27.542	25.2246	+	PTPRD_CNTN1&6	322530000	5.20496	3.7187e-05	2.16265	12.0342	tr|A0A0H2UHM0|A0A0H2UHM0_RAT;sp|B5DEN9|VPS28_RAT	tr|A0A0H2UHM0|A0A0H2UHM0_RAT;sp|B5DEN9|VPS28_RAT	Vacuolar protein sorting-associated protein 28 homolog	Vps28
1.73788	28.3298	26.5919	+	PTPRD_CNTN1&6	1114300000	7.01186	1.4252e-06	1.75178	22.1269	tr|A0A0H2UHP9|A0A0H2UHP9_RAT;sp|Q9WVB1|RAB6A_RAT;tr|A0A0G2JT78|A0A0G2JT78_RAT;tr|F1LVC3|F1LVC3_RAT;tr|A0A0G2K201|A0A0G2K201_RAT;tr|D3ZZP2|D3ZZP2_RAT	tr|A0A0H2UHP9|A0A0H2UHP9_RAT;sp|Q9WVB1|RAB6A_RAT	RCG39700, isoform CRA_d (Ras-related protein Rab-6A)	Rab6a
0.666986	28.0328	27.3658	+	PTPRD_CNTN1&6	1327300000	4.64857	9.86078e-05	0.646561	9.92643	tr|A0A0H2UHQ8|A0A0H2UHQ8_RAT;tr|D3ZFA8|D3ZFA8_RAT;sp|P04644|RS17_RAT;tr|D3ZHU9|D3ZHU9_RAT;tr|D3ZKG6|D3ZKG6_RAT;tr|D3ZM01|D3ZM01_RAT;tr|A0A0G2K0R6|A0A0G2K0R6_RAT	tr|A0A0H2UHQ8|A0A0H2UHQ8_RAT;tr|D3ZFA8|D3ZFA8_RAT;sp|P04644|RS17_RAT;tr|D3ZHU9|D3ZHU9_RAT;tr|D3ZKG6|D3ZKG6_RAT	40S ribosomal protein S17	Rps17
1.74897	23.6239	21.8749	+	PTPRD_CNTN1&6	12311000	3.74123	0.00054954	1.67095	7.1744	tr|A0A0H2UHS3|A0A0H2UHS3_RAT;sp|Q5PPN7|CCD51_RAT;tr|A0A0G2JXH2|A0A0G2JXH2_RAT	tr|A0A0H2UHS3|A0A0H2UHS3_RAT;sp|Q5PPN7|CCD51_RAT;tr|A0A0G2JXH2|A0A0G2JXH2_RAT	Mitochondrial potassium channel	Ccdc51
3.22434	25.4391	22.2148	+	PTPRD_CNTN1&6	43917000	3.75429	0.000535168	3.04215	7.20897	tr|A0A0H2UHV6|A0A0H2UHV6_RAT;sp|P63100|CANB1_RAT;tr|A0A0G2K4H3|A0A0G2K4H3_RAT	tr|A0A0H2UHV6|A0A0H2UHV6_RAT;sp|P63100|CANB1_RAT;tr|A0A0G2K4H3|A0A0G2K4H3_RAT	Calcineurin subunit B type 1 (Protein phosphatase 3, regulatory subunit B, alpha isoform (Calcineurin B, type I), isoform CRA_b)	Ppp3r1
3.61627	25.3862	21.77	+	PTPRD_CNTN1&6	87953000	4.77048	7.87469e-05	3.37219	10.3575	tr|A0A0H2UHV9|A0A0H2UHV9_RAT;sp|D4ABY2|COPG2_RAT	tr|A0A0H2UHV9|A0A0H2UHV9_RAT;sp|D4ABY2|COPG2_RAT	Coatomer subunit gamma	Copg2
3.02498	26.1487	23.1237	+	PTPRD_CNTN1&6	182800000	1.64419	0.0365383	3.00201	2.90913	tr|A0A0H2UHX1|A0A0H2UHX1_RAT;sp|Q6RJR6|RTN3_RAT	tr|A0A0H2UHX1|A0A0H2UHX1_RAT;sp|Q6RJR6|RTN3_RAT	Reticulon	Rtn3
3.05335	30.5177	27.4643	+	PTPRD_CNTN1&6	2297200000	1.60055	0.0396866	3.91364	2.83881	tr|A0A140TA99|A0A140TA99_RAT;sp|P62870|ELOB_RAT;tr|F1M937|F1M937_RAT;tr|F1LZ51|F1LZ51_RAT;tr|M0R6V0|M0R6V0_RAT;tr|D3ZYC5|D3ZYC5_RAT	tr|A0A140TA99|A0A140TA99_RAT;sp|P62870|ELOB_RAT;tr|F1M937|F1M937_RAT	Elongin-B	Elob
2.02096	28.0599	26.039	+	PTPRD_CNTN1&6	654190000	7.28612	8.97106e-07	1.98318	24.2413	tr|A0A140TAB3|A0A140TAB3_RAT;sp|P37285|KLC1_RAT;sp|Q68G30|KLC3_RAT	tr|A0A140TAB3|A0A140TAB3_RAT;sp|P37285|KLC1_RAT	Kinesin light chain	Klc1
5.33455	27.8329	22.4983	+	PTPRD_CNTN1&6	262540000	5.06819	4.66918e-05	5.45525	11.4816	tr|A0A140TAI1|A0A140TAI1_RAT;sp|Q9JJP9|UBQL1_RAT	tr|A0A140TAI1|A0A140TAI1_RAT;sp|Q9JJP9|UBQL1_RAT	Ubiquilin 1, isoform CRA_a (Ubiquilin-1)	Ubqln1
1.69178	24.1905	22.4987	+	PTPRD_CNTN1&6	109100000	1.52994	0.0457552	1.56412	2.72583	tr|A0A1B0GWW0|A0A1B0GWW0_RAT	tr|A0A1B0GWW0|A0A1B0GWW0_RAT	HECT-type E3 ubiquitin transferase (EC 2.3.2.26) (Fragment)	Ube3c
2.85839	25.3272	22.4689	+	PTPRD_CNTN1&6	121630000	5.4352	2.47082e-05	2.88596	13.02	tr|A1L1J8|A1L1J8_RAT	tr|A1L1J8|A1L1J8_RAT	RAB5B, member RAS oncogene family (RAB5B, member RAS oncogene family (Predicted), isoform CRA_c)	Rab5b
2.85124	24.8013	21.9501	+	PTPRD_CNTN1&6	54163000	2.67523	0.0045114	2.47856	4.73816	tr|A1L1L6|A1L1L6_RAT;tr|A0A0G2K777|A0A0G2K777_RAT	tr|A1L1L6|A1L1L6_RAT;tr|A0A0G2K777|A0A0G2K777_RAT	Mitochondrial Rho GTPase (EC 3.6.5.-)	Rhot1
3.13914	24.6645	21.5253	+	PTPRD_CNTN1&6	74493000	2.67808	0.00449053	2.95939	4.7438	tr|A9UMV9|A9UMV9_RAT	tr|A9UMV9|A9UMV9_RAT	Complex I-B14.5a (NADH dehydrogenase [ubiquinone] 1 alpha subcomplex subunit 7) (NADH-ubiquinone oxidoreductase subunit B14.5a)	Ndufa7
4.11195	26.875	22.7631	+	PTPRD_CNTN1&6	196250000	4.80533	7.35379e-05	4.34554	10.4838	tr|B0BMT9|B0BMT9_RAT;tr|Q7TP12|Q7TP12_RAT	tr|B0BMT9|B0BMT9_RAT	Sqrdl protein (Sulfide quinone oxidoreductase) (Sulfide quinone reductase-like (Yeast), isoform CRA_a)	Sqor
2.29909	27.7698	25.4707	+	PTPRD_CNTN1&6	419280000	2.6599	0.00465898	2.64952	4.70788	tr|B0BMW0|B0BMW0_RAT;sp|P61107|RAB14_RAT;tr|A0A1B0GWR3|A0A1B0GWR3_RAT	tr|B0BMW0|B0BMW0_RAT;sp|P61107|RAB14_RAT;tr|A0A1B0GWR3|A0A1B0GWR3_RAT	Ras-related protein Rab-14	Rab14
2.44476	29.1992	26.7545	+	PTPRD_CNTN1&6	1321200000	3.43886	0.000977086	2.51552	6.40934	tr|B0BMW2|B0BMW2_RAT;sp|O70351|HCD2_RAT	tr|B0BMW2|B0BMW2_RAT;sp|O70351|HCD2_RAT	3-hydroxyacyl-CoA dehydrogenase type-2 (Hydroxyacyl-Coenzyme A dehydrogenase type II) (Hydroxysteroid (17-beta) dehydrogenase 10)	Hsd17b10
1.57406	27.6512	26.0771	+	PTPRD_CNTN1&6	623830000	3.20485	0.0015544	1.59396	5.86044	tr|B0BN51|B0BN51_RAT;sp|P63164|RSMN_RAT;sp|P17136|RSMB_RAT;tr|Q5XII7|Q5XII7_RAT	tr|B0BN51|B0BN51_RAT;sp|P63164|RSMN_RAT;sp|P17136|RSMB_RAT;tr|Q5XII7|Q5XII7_RAT	Small nuclear ribonucleoprotein-associated protein B (snRNP-B) (snRPB) (SM11) (Sm protein B) (Sm-B) (SmB)	Snrpb
3.01645	27.4529	24.4364	+	PTPRD_CNTN1&6	318910000	2.22149	0.011311	3.24814	3.88617	tr|B0BN63|B0BN63_RAT	tr|B0BN63|B0BN63_RAT	Activator of Hsp90 ATPase activity 1 (LOC681996 protein) (RCG20659, isoform CRA_b)	Ahsa1
2.35444	27.5034	25.149	+	PTPRD_CNTN1&6	362930000	4.09497	0.000280345	2.42339	8.15917	tr|B0BNG3|B0BNG3_RAT	tr|B0BNG3|B0BNG3_RAT	Lectin, mannose-binding 2 (Lman2 protein) (RCG24303, isoform CRA_a)	Lman2
1.24761	27.75	26.5024	+	PTPRD_CNTN1&6	1005500000	4.75237	8.16076e-05	1.2803	10.2925	tr|B0BNK1|B0BNK1_RAT	tr|B0BNK1|B0BNK1_RAT	RAB5C, member RAS oncogene family (RCG32615, isoform CRA_a) (Rab5c protein)	Rab5c
3.23728	25.6234	22.3861	+	PTPRD_CNTN1&6	43858000	3.96208	0.000354495	3.09936	7.7771	tr|B0K008|B0K008_RAT;tr|B5DFN1|B5DFN1_RAT;tr|D4AA70|D4AA70_RAT	tr|B0K008|B0K008_RAT;tr|B5DFN1|B5DFN1_RAT	Eukaryotic translation initiation factor 1 (RCG33041, isoform CRA_b)	Eif1
2.61558	30.1239	27.5083	+	PTPRD_CNTN1&6	2514600000	4.27126	0.00020262	2.58055	8.69005	tr|B1WC02|B1WC02_RAT	tr|B1WC02|B1WC02_RAT	CTP synthase (EC 6.3.4.2) (UTP--ammonia ligase)	Ctps1
3.42384	27.7708	24.3469	+	PTPRD_CNTN1&6	285970000	2.73456	0.00401881	3.79122	4.85645	tr|B1WC34|B1WC34_RAT	tr|B1WC34|B1WC34_RAT	Glucosidase 2 subunit beta (Glucosidase II subunit beta)	Prkcsh
2.47567	25.9867	23.511	+	PTPRD_CNTN1&6	151580000	1.57462	0.041855	2.53944	2.79722	tr|B1WC67|B1WC67_RAT	tr|B1WC67|B1WC67_RAT	RCG29001 (Slc25a24 protein) (Solute carrier family 25 member 24)	Slc25a24
3.94102	26.3049	22.3639	+	PTPRD_CNTN1&6	83553000	4.92755	5.90425e-05	4.1255	10.9376	tr|B1WC73|B1WC73_RAT	tr|B1WC73|B1WC73_RAT	ADP-ribosylation factor-like protein 6	Arl6
2.76172	29.4215	26.6598	+	PTPRD_CNTN1&6	1449400000	1.85651	0.0235667	2.94505	3.25736	tr|B2GUZ3|B2GUZ3_RAT	tr|B2GUZ3|B2GUZ3_RAT	Formyltetrahydrofolate synthetase (EC 6.3.4.3)	Mthfd1l
2.28722	26.5773	24.2901	+	PTPRD_CNTN1&6	238430000	3.86442	0.00042991	2.80773	7.50576	tr|B2RYA8|B2RYA8_RAT;tr|D4ABC2|D4ABC2_RAT;tr|A0A0G2JYE9|A0A0G2JYE9_RAT	tr|B2RYA8|B2RYA8_RAT;tr|D4ABC2|D4ABC2_RAT	DnaJ heat shock protein family (Hsp40) member B2 (LOC689593 protein)	Dnajb2
2.43571	26.8817	24.446	+	PTPRD_CNTN1&6	250760000	2.19036	0.0119267	3.04546	3.83079	tr|B2RYC9|B2RYC9_RAT	tr|B2RYC9|B2RYC9_RAT	Glucosylceramidase (EC 3.2.1.45)	Gba
1.10693	23.4326	22.3257	+	PTPRD_CNTN1&6	46882000	2.82066	0.00335873	1.2124	5.03125	tr|B2RYH5|B2RYH5_RAT	tr|B2RYH5|B2RYH5_RAT	Interleukin-1 receptor-associated kinase 1 (Interleukin-1 receptor-associated kinase 1 (Predicted)) (Irak1 protein)	Irak1
0.942108	22.185	21.2429	+	PTPRD_CNTN1&6	15823000	1.53684	0.045241	1.20443	2.73682	tr|B2RYJ3|B2RYJ3_RAT	tr|B2RYJ3|B2RYJ3_RAT	Cullin 4A (RGD1563853 protein)	Cul4a
1.28101	23.3838	22.1028	+	PTPRD_CNTN1&6	51437000	1.92327	0.020475	1.19827	3.36925	tr|B2RYL4|B2RYL4_RAT	tr|B2RYL4|B2RYL4_RAT	Armadillo repeat containing 6 (Armc6 protein) (RCG38798, isoform CRA_a)	Armc6
7.01234	29.1939	22.1815	+	PTPRD_CNTN1&6	656710000	5.90097	1.06706e-05	7.06637	15.2489	tr|B2RYM3|B2RYM3_RAT	tr|B2RYM3|B2RYM3_RAT	Inter-alpha trypsin inhibitor, heavy chain 1 (Inter-alpha trypsin inhibitor, heavy chain 1 (Predicted), isoform CRA_a) (Itih1 protein)	Itih1
1.6394	27.9326	26.2932	+	PTPRD_CNTN1&6	739010000	3.0898	0.00194321	1.66456	5.60323	tr|B2RYP0|B2RYP0_RAT;tr|A0A0G2K6E0|A0A0G2K6E0_RAT;tr|Q5XIM3|Q5XIM3_RAT;sp|P62747|RHOB_RAT	tr|B2RYP0|B2RYP0_RAT;tr|A0A0G2K6E0|A0A0G2K6E0_RAT	Ras homolog family member C (Ras homolog gene family, member C)	Rhoc
3.12553	28.568	25.4425	+	PTPRD_CNTN1&6	568400000	1.67918	0.0339678	3.575	2.96579	tr|B2RYS2|B2RYS2_RAT	tr|B2RYS2|B2RYS2_RAT	Cytochrome b-c1 complex subunit 7	Uqcrb
0.495249	26.1757	25.6804	+	PTPRD_CNTN1&6	364670000	2.21772	0.0113467	0.598337	3.87944	tr|B2RYW3|B2RYW3_RAT	tr|B2RYW3|B2RYW3_RAT	Complex I-B22 (NADH dehydrogenase [ubiquinone] 1 beta subcomplex subunit 9) (NADH-ubiquinone oxidoreductase B22 subunit)	Ndufb9
1.63499	24.2365	22.6015	+	PTPRD_CNTN1&6	18558000	1.63488	0.0370867	1.8567	2.89409	tr|B2RYW4|B2RYW4_RAT	tr|B2RYW4|B2RYW4_RAT	39S ribosomal protein L53, mitochondrial (Mitochondrial ribosomal protein L53) (Mitochondrial ribosomal protein L53 (Predicted))	Mrpl53
3.85176	25.9283	22.0766	+	PTPRD_CNTN1&6	117220000	5.32324	3.00058e-05	3.92896	12.5317	tr|B2RYW7|B2RYW7_RAT	tr|B2RYW7|B2RYW7_RAT	Signal recognition particle 14 kDa protein	Srp14
3.20102	25.4984	22.2974	+	PTPRD_CNTN1&6	68795000	4.16722	0.000239843	3.1123	8.37334	tr|B2RZ08|B2RZ08_RAT	tr|B2RZ08|B2RZ08_RAT	RGD1563325 protein (Transmembrane protein 263) (Uncharacterized protein RGD1563325_predicted)	Tmem263
1.98653	24.2893	22.3028	+	PTPRD_CNTN1&6	23938000	2.63026	0.00495084	1.98454	4.64965	tr|B2RZ66|B2RZ66_RAT	tr|B2RZ66|B2RZ66_RAT	Signal recognition particle 19 (Signal recognition particle 19 (Predicted), isoform CRA_a)	Srp19
5.4203	27.7033	22.283	+	PTPRD_CNTN1&6	199090000	5.10604	4.41156e-05	5.31848	11.6322	tr|B2RZ79|B2RZ79_RAT	tr|B2RZ79|B2RZ79_RAT	Iron-sulfur cluster assembly enzyme (Iron-sulfur cluster scaffold homolog (E. coli)) (Similar to nitrogen fixation cluster-like (Predicted), isoform CRA_b)	Iscu
1.20082	23.5399	22.3391	+	PTPRD_CNTN1&6	210690000	2.49853	0.00637975	1.13472	4.3958	tr|B2RZC6|B2RZC6_RAT;sp|Q7TP98|ILF2_RAT;tr|A0A0H2UHX8|A0A0H2UHX8_RAT	tr|B2RZC6|B2RZC6_RAT;sp|Q7TP98|ILF2_RAT;tr|A0A0H2UHX8|A0A0H2UHX8_RAT	Ilf2 protein (Interleukin enhancer-binding factor 2) (RCG62739, isoform CRA_a)	Ilf2
2.86192	30.8746	28.0127	+	PTPRD_CNTN1&6	3499500000	1.68122	0.0338731	4.06595	2.9691	tr|B2RZD6|B2RZD6_RAT	tr|B2RZD6|B2RZD6_RAT	NDUFA4, mitochondrial complex-associated (Ndufa4 protein) (RCG28086, isoform CRA_a)	Ndufa4
2.76837	24.757	21.9886	+	PTPRD_CNTN1&6	41051000	4.32636	0.000184648	2.44512	8.86184	tr|B4F765|B4F765_RAT	tr|B4F765|B4F765_RAT	Intraflagellar transport 27 (RAB, member of RAS oncogene family-like 4 (Predicted)) (Rabl4 protein)	Ift27
3.55433	25.6505	22.0962	+	PTPRD_CNTN1&6	52136000	5.2858	3.21099e-05	3.44347	12.3722	tr|B4F772|B4F772_RAT	tr|B4F772|B4F772_RAT	Heat shock 70kDa protein 4-like (Predicted), isoform CRA_b (Hspa4l protein)	Hspa4l
3.4203	25.4955	22.0752	+	PTPRD_CNTN1&6	140370000	6.14833	6.93921e-06	3.52195	16.5746	tr|B4F778|B4F778_RAT	tr|B4F778|B4F778_RAT	Replication factor C (Activator 1) 4 (Predicted), isoform CRA_a (Replication factor C subunit 4) (Rfc4 protein)	Rfc4
5.75384	29.649	23.8951	+	PTPRD_CNTN1&6	808900000	2.98451	0.00239874	5.87588	5.37466	tr|B4F7C9|B4F7C9_RAT;tr|A0A0G2JWH5|A0A0G2JWH5_RAT	tr|B4F7C9|B4F7C9_RAT;tr|A0A0G2JWH5|A0A0G2JWH5_RAT	Dolichyl-diphosphooligosaccharide--protein glycotransferase (EC 2.4.99.18)	Stt3a
0.797396	26.7615	25.9641	+	PTPRD_CNTN1&6	509990000	3.49059	0.000892742	0.825356	6.53561	tr|B5DEN5|B5DEN5_RAT;tr|Q7TPK5|Q7TPK5_RAT	tr|B5DEN5|B5DEN5_RAT	Elongation factor 1-beta	Eef1b2
1.02965	26.9376	25.908	+	PTPRD_CNTN1&6	592740000	3.60674	0.000710994	1.04721	6.82592	tr|B5DFB2|B5DFB2_RAT;tr|D4A250|D4A250_RAT	tr|B5DFB2|B5DFB2_RAT;tr|D4A250|D4A250_RAT	RB-binding protein 4, chromatin-remodeling factor (RCG30896) (Rbbp4 protein)	Rbbp4
2.21248	25.3236	23.1112	+	PTPRD_CNTN1&6	50140000	2.86773	0.00303946	2.34407	5.12841	tr|B5DFF4|B5DFF4_RAT	tr|B5DFF4|B5DFF4_RAT	VPS37C subunit of ESCRT-I (Vacuolar protein sorting 37C (Yeast) (Predicted)) (Vps37c protein)	Vps37c
2.89695	28.2035	25.3066	+	PTPRD_CNTN1&6	480560000	1.96835	0.0188397	3.14619	3.44555	tr|C0KUC5|C0KUC5_RAT;tr|C0KUC6|C0KUC6_RAT;tr|A0A0G2KAE1|A0A0G2KAE1_RAT;tr|Q5PQM7|Q5PQM7_RAT	tr|C0KUC5|C0KUC5_RAT;tr|C0KUC6|C0KUC6_RAT	LIM and senescent cell antigen-like-containing domain protein	Lims1
2.72086	24.5256	21.8048	+	PTPRD_CNTN1&6	18483000	3.20567	0.00155373	2.63005	5.86231	tr|D3Z853|D3Z853_RAT	tr|D3Z853|D3Z853_RAT	Apoptosis and caspase activation inhibitor (Apoptosis, caspase activation inhibitor (Predicted), isoform CRA_c)	Aven
3.63522	28.5218	24.8866	+	PTPRD_CNTN1&6	778320000	2.50849	0.00624988	4.09059	4.41472	tr|D3Z8P1|D3Z8P1_RAT	tr|D3Z8P1|D3Z8P1_RAT	Ring finger protein 7 (Ring finger protein 7 (Predicted))	Rnf7
3.30382	25.0341	21.7302	+	PTPRD_CNTN1&6	31221000	3.50517	0.000868213	3.18399	6.57151	tr|D3Z9L0|D3Z9L0_RAT	tr|D3Z9L0|D3Z9L0_RAT	Acylglycerol kinase	Agk
0.311407	27.4611	27.1497	+	PTPRD_CNTN1&6	1307200000	2.0598	0.0156001	0.30018	3.60225	tr|D3ZA84|D3ZA84_RAT;tr|D4A3B0|D4A3B0_RAT;tr|D3ZT58|D3ZT58_RAT;tr|D3ZE09|D3ZE09_RAT	tr|D3ZA84|D3ZA84_RAT;tr|D4A3B0|D4A3B0_RAT;tr|D3ZT58|D3ZT58_RAT;tr|D3ZE09|D3ZE09_RAT	Talin 2	Tln2
0.529903	26.161	25.6311	+	PTPRD_CNTN1&6	315240000	1.53299	0.0455445	0.549815	2.73068	tr|D3ZAN3|D3ZAN3_RAT	tr|D3ZAN3|D3ZAN3_RAT	Alpha glucosidase 2 alpha neutral subunit (Predicted) (Glucosidase II alpha subunit)	Ganab
2.72207	24.7766	22.0545	+	PTPRD_CNTN1&6	32645000	4.99401	5.34963e-05	2.71741	11.1917	tr|D3ZBM3|D3ZBM3_RAT	tr|D3ZBM3|D3ZBM3_RAT	Ferrochelatase (EC 4.99.1.1)	Fech
3.24937	25.6699	22.4206	+	PTPRD_CNTN1&6	65703000	3.72316	0.00056683	3.08867	7.12678	tr|D3ZCK2|D3ZCK2_RAT;tr|B4F776|B4F776_RAT	tr|D3ZCK2|D3ZCK2_RAT;tr|B4F776|B4F776_RAT	NFKB inhibitor interacting Ras-like protein 2 (Predicted), isoform CRA_a (NFKB inhibitor-interacting Ras-like 2)	Nkiras2
5.11306	26.6954	21.5823	+	PTPRD_CNTN1&6	211790000	4.25475	0.000207244	4.92095	8.63911	tr|D3ZCR3|D3ZCR3_RAT;tr|A0A0G2K6P4|A0A0G2K6P4_RAT;sp|P63159|HMGB1_RAT;tr|D3ZXR5|D3ZXR5_RAT;tr|D3ZLG3|D3ZLG3_RAT;tr|D3ZIU9|D3ZIU9_RAT;tr|D3ZC69|D3ZC69_RAT;tr|M0R7R5|M0R7R5_RAT;tr|F1LNG6|F1LNG6_RAT;tr|F1M6B2|F1M6B2_RAT;tr|D4A6A9|D4A6A9_RAT;tr|D3ZGW6|D3ZGW6_RAT	tr|D3ZCR3|D3ZCR3_RAT;tr|A0A0G2K6P4|A0A0G2K6P4_RAT;sp|P63159|HMGB1_RAT;tr|D3ZXR5|D3ZXR5_RAT	High mobility group protein 1 (High mobility group protein B1)	LOC108349189
5.2582	27.4012	22.143	+	PTPRD_CNTN1&6	204040000	5.41698	2.5608e-05	5.103	12.9394	tr|D3ZCS3|D3ZCS3_RAT	tr|D3ZCS3|D3ZCS3_RAT	Poly(rC)-binding protein 4	Pcbp4
3.42957	25.679	22.2495	+	PTPRD_CNTN1&6	56409000	3.07145	0.00201856	3.11856	5.56293	tr|D3ZD11|D3ZD11_RAT	tr|D3ZD11|D3ZD11_RAT	Microsomal signal peptidase 25 kDa subunit (Signal peptidase complex subunit 2)	Spcs2
2.86303	24.4874	21.6244	+	PTPRD_CNTN1&6	30851000	3.07443	0.00201042	2.71717	5.56945	tr|D3ZD83|D3ZD83_RAT	tr|D3ZD83|D3ZD83_RAT	Major facilitator superfamily domain-containing 10	Mfsd10
0.941078	27.0475	26.1064	+	PTPRD_CNTN1&6	635490000	6.02945	8.67549e-06	0.941093	15.9243	tr|D3ZE63|D3ZE63_RAT;sp|P30904|MIF_RAT;tr|D4A3P7|D4A3P7_RAT;tr|F1LTZ6|F1LTZ6_RAT	tr|D3ZE63|D3ZE63_RAT;sp|P30904|MIF_RAT;tr|D4A3P7|D4A3P7_RAT	Macrophage migration inhibitory factor	Mif
0.605923	26.619	26.0131	+	PTPRD_CNTN1&6	489690000	1.54278	0.0446671	0.537655	2.7463	tr|D3ZF11|D3ZF11_RAT	tr|D3ZF11|D3ZF11_RAT	Late endosomal/lysosomal adaptor and MAPK and MTOR activator 5 (Ragulator complex protein LAMTOR5)	Lamtor5
0.401834	24.6024	24.2006	+	PTPRD_CNTN1&6	145060000	1.51179	0.0475784	0.411874	2.69691	tr|D3ZF26|D3ZF26_RAT	tr|D3ZF26|D3ZF26_RAT	Tankyrase 1-binding protein 1	Tnks1bp1
1.70108	26.1128	24.4117	+	PTPRD_CNTN1&6	197480000	3.45429	0.000953508	1.55679	6.44682	tr|D3ZFP4|D3ZFP4_RAT	tr|D3ZFP4|D3ZFP4_RAT	DNA helicase (EC 3.6.4.12)	Mcm3
2.84678	25.1234	22.2766	+	PTPRD_CNTN1&6	28406000	1.51362	0.0474205	1.94937	2.69984	tr|D3ZFQ3|D3ZFQ3_RAT	tr|D3ZFQ3|D3ZFQ3_RAT	Nucleotide-binding protein-like	Nubpl
2.55301	28.1428	25.5898	+	PTPRD_CNTN1&6	539100000	2.28802	0.00990186	3.28085	4.00576	tr|D3ZFQ8|D3ZFQ8_RAT	tr|D3ZFQ8|D3ZFQ8_RAT	Cytochrome c-1 (Cytochrome c-1 (Predicted), isoform CRA_c)	Cyc1
0.413698	27.6123	27.1986	+	PTPRD_CNTN1&6	1418600000	2.01488	0.0170852	0.454598	3.52495	tr|D3ZH41|D3ZH41_RAT	tr|D3ZH41|D3ZH41_RAT	Cytoskeleton-associated protein 4 (Cytoskeleton-associated protein 4 (Predicted))	Ckap4
6.7245	28.5847	21.8602	+	PTPRD_CNTN1&6	393190000	7.02668	1.38935e-06	6.68622	22.2365	tr|D3ZHX3|D3ZHX3_RAT	tr|D3ZHX3|D3ZHX3_RAT	DIRAS family GTPase 2	Diras2
2.23566	24.2795	22.0439	+	PTPRD_CNTN1&6	17909000	2.23379	0.0110694	2.22004	3.90816	tr|D3ZI16|D3ZI16_RAT	tr|D3ZI16|D3ZI16_RAT	COP9 signalosome complex subunit 6	Cops6
3.51421	26.6674	23.1532	+	PTPRD_CNTN1&6	213980000	1.71851	0.031417	3.22133	3.02979	tr|D3ZJ32|D3ZJ32_RAT	tr|D3ZJ32|D3ZJ32_RAT	Extended synaptotagmin 2	Esyt2
5.70951	27.4007	21.6912	+	PTPRD_CNTN1&6	185670000	6.18635	6.43159e-06	5.53214	16.7878	tr|D3ZJH4|D3ZJH4_RAT	tr|D3ZJH4|D3ZJH4_RAT	Ras-like without CAAX 1 (Ras-like without CAAX 1 (Predicted), isoform CRA_b)	Rit1
0.900627	27.411	26.5104	+	PTPRD_CNTN1&6	842760000	2.94885	0.0025829	0.89749	5.29868	tr|D3ZJX5|D3ZJX5_RAT	tr|D3ZJX5|D3ZJX5_RAT	Mitochondrial import inner membrane translocase subunit TIM50	Timm50
2.1952	27.3628	25.1676	+	PTPRD_CNTN1&6	381270000	5.1003	4.45096e-05	2.00289	11.6092	tr|D3ZKT0|D3ZKT0_RAT	tr|D3ZKT0|D3ZKT0_RAT	Phosphatidate cytidylyltransferase, mitochondrial (EC 2.7.7.41) (CDP-diacylglycerol synthase) (CDP-DAG synthase) (Mitochondrial translocator assembly and maintenance protein 41 homolog) (TAM41)	Tamm41
1.81915	23.7195	21.9004	+	PTPRD_CNTN1&6	12890000	2.80666	0.00345284	1.57787	5.00255	tr|D3ZLF0|D3ZLF0_RAT	tr|D3ZLF0|D3ZLF0_RAT	GTP-binding protein 6 (putative) (Putative GTP-binding protein 6-like)	Gtpbp6
2.47014	24.7687	22.2985	+	PTPRD_CNTN1&6	59611000	2.49571	0.00641381	2.03588	4.39044	tr|D3ZND9|D3ZND9_RAT	tr|D3ZND9|D3ZND9_RAT	Serine/threonine-protein kinase RIO3 (EC 2.7.11.1)	Riok3
2.22219	24.5405	22.3183	+	PTPRD_CNTN1&6	20823000	1.59528	0.0400214	1.55774	2.83036	tr|D3ZNJ0|D3ZNJ0_RAT;tr|M0RE03|M0RE03_RAT	tr|D3ZNJ0|D3ZNJ0_RAT;tr|M0RE03|M0RE03_RAT	Cytochrome c oxidase copper chaperone COX11	Cox11
3.55829	32.0644	28.5061	+	PTPRD_CNTN1&6	7166000000	9.36777	3.16734e-08	3.60496	48.266	tr|D3ZPF0|D3ZPF0_RAT	tr|D3ZPF0|D3ZPF0_RAT	Four and a half LIM domains 3 (Four and a half LIM domains 3 (Predicted))	Fhl3
1.8059	24.0499	22.244	+	PTPRD_CNTN1&6	48434000	1.6798	0.0339514	1.80981	2.9668	tr|D3ZPL1|D3ZPL1_RAT	tr|D3ZPL1|D3ZPL1_RAT	Cleavage and polyadenylation specificity factor subunit 6	Cpsf6
1.98662	24.2898	22.3032	+	PTPRD_CNTN1&6	44397000	4.06425	0.000299054	1.97798	8.06949	tr|D3ZPN3|D3ZPN3_RAT	tr|D3ZPN3|D3ZPN3_RAT	Myeloid leukemia factor 2 (Myeloid leukemia factor 2 (Predicted), isoform CRA_a)	Mlf2
1.37233	28.5069	27.1346	+	PTPRD_CNTN1&6	1189700000	4.18468	0.000232432	1.56573	8.42578	tr|D3ZPP2|D3ZPP2_RAT	tr|D3ZPP2|D3ZPP2_RAT	ADP-ribosylation factor-like GTPase 8A (Similar to ADP-ribosylation factor-like 10B (Predicted))	Arl8a
2.73079	26.0855	23.3547	+	PTPRD_CNTN1&6	117200000	2.34025	0.00887021	2.97452	4.10084	tr|D3ZPR0|D3ZPR0_RAT	tr|D3ZPR0|D3ZPR0_RAT	Chromosome segregation 1-like protein (Exportin-2) (Importin-alpha re-exporter)	Cse1l
3.2298	26.0832	22.8534	+	PTPRD_CNTN1&6	125050000	1.61418	0.0386762	2.52526	2.86073	tr|D3ZPW7|D3ZPW7_RAT	tr|D3ZPW7|D3ZPW7_RAT	Glutathione peroxidase	Gpx8
4.37397	26.8385	22.4645	+	PTPRD_CNTN1&6	140190000	5.74242	1.39748e-05	4.44097	14.4527	tr|D3ZQ57|D3ZQ57_RAT	tr|D3ZQ57|D3ZQ57_RAT	Plexin B2	Plxnb2
0.8822	23.7272	22.845	+	PTPRD_CNTN1&6	21477000	1.7136	0.0317435	1.24765	3.02178	tr|D3ZRH1|D3ZRH1_RAT	tr|D3ZRH1|D3ZRH1_RAT	OXA1L, mitochondrial inner membrane protein (RCG23545, isoform CRA_c)	Oxa1l
3.9169	26.2038	22.2869	+	PTPRD_CNTN1&6	132130000	4.51619	0.000128441	3.96402	9.47628	tr|D3ZRM5|D3ZRM5_RAT	tr|D3ZRM5|D3ZRM5_RAT	RAB23, member RAS oncogene family (RAB23, member RAS oncogene family (Predicted))	Rab23
4.23165	26.9276	22.696	+	PTPRD_CNTN1&6	199020000	2.74544	0.00392947	3.97693	4.87833	tr|D3ZRX9|D3ZRX9_RAT	tr|D3ZRX9|D3ZRX9_RAT	Calponin (Fragment)	Cnn2
0.972021	25.9806	25.0086	+	PTPRD_CNTN1&6	258570000	1.93241	0.0201533	0.935903	3.38468	tr|D3ZS58|D3ZS58_RAT	tr|D3ZS58|D3ZS58_RAT	NADH dehydrogenase [ubiquinone] 1 alpha subcomplex subunit 2	Ndufa2
4.5028	27.0426	22.5398	+	PTPRD_CNTN1&6	126920000	3.25446	0.00140096	4.48588	5.97388	tr|D3ZSA9|D3ZSA9_RAT	tr|D3ZSA9|D3ZSA9_RAT	Nodal modulator 1 (Similar to pM5 protein; DNA segment, Chr 7, ERATO Doi 156, expressed (Predicted))	Nomo1
1.98364	23.7254	21.7417	+	PTPRD_CNTN1&6	12463000	4.5557	0.000119342	2.01067	9.60874	tr|D3ZTW9|D3ZTW9_RAT	tr|D3ZTW9|D3ZTW9_RAT	Endonuclease G-like 1 (Predicted), isoform CRA_d (Exo/endonuclease G)	Exog
2.99429	27.1881	24.1938	+	PTPRD_CNTN1&6	236030000	6.8305	1.99061e-06	2.91028	20.8288	tr|D3ZU64|D3ZU64_RAT;tr|D3ZLS5|D3ZLS5_RAT	tr|D3ZU64|D3ZU64_RAT	VPS37B subunit of ESCRT-I (Vacuolar protein sorting 37B (Yeast) (Predicted), isoform CRA_b)	Vps37b
2.34616	27.7415	25.3953	+	PTPRD_CNTN1&6	627160000	5.44455	2.45157e-05	2.33841	13.0616	tr|D3ZU74|D3ZU74_RAT;tr|Q6AZ35|Q6AZ35_RAT;tr|G3V9V3|G3V9V3_RAT;sp|Q62871|DC1I2_RAT;tr|G3V792|G3V792_RAT;sp|Q63100|DC1I1_RAT	tr|D3ZU74|D3ZU74_RAT;tr|Q6AZ35|Q6AZ35_RAT;tr|G3V9V3|G3V9V3_RAT;sp|Q62871|DC1I2_RAT	Cytoplasmic dynein 1 intermediate chain 2 (Dynein, cytoplasmic, intermediate chain 2, isoform CRA_c)	Dync1i2
1.6883	23.3433	21.655	+	PTPRD_CNTN1&6	24021000	1.69211	0.0331614	1.47327	2.98679	tr|D3ZU88|D3ZU88_RAT	tr|D3ZU88|D3ZU88_RAT	Similar to RIKEN cDNA 1700025G04 gene (Similar to RIKEN cDNA 1700025G04 gene (Predicted), isoform CRA_b)	RGD1309104
4.17385	25.8461	21.6722	+	PTPRD_CNTN1&6	105680000	4.82894	7.07624e-05	3.95262	10.5701	tr|D3ZUB0|D3ZUB0_RAT	tr|D3ZUB0|D3ZUB0_RAT	Reticulocalbin 1 (Reticulocalbin 1 (Predicted), isoform CRA_a)	Rcn1
0.57386	27.316	26.7421	+	PTPRD_CNTN1&6	1064100000	4.21297	0.000221372	0.582669	8.51139	tr|D3ZWZ6|D3ZWZ6_RAT;tr|Q7TP50|Q7TP50_RAT;tr|A0A0G2K0Y2|A0A0G2K0Y2_RAT	tr|D3ZWZ6|D3ZWZ6_RAT	Insulin-like growth factor 2 mRNA-binding protein 2 (Similar to IGF-II mRNA-binding protein 2 (Predicted))	Igf2bp2
2.90304	25.8564	22.9534	+	PTPRD_CNTN1&6	125310000	2.43672	0.00720222	2.66392	4.27934	tr|D3ZXI0|D3ZXI0_RAT	tr|D3ZXI0|D3ZXI0_RAT	Pyrroline-5-carboxylate reductase (EC 1.5.1.2)	Pycr1
6.01665	28.1547	22.1381	+	PTPRD_CNTN1&6	348820000	5.94767	9.72866e-06	6.01325	15.4912	tr|D3ZY20|D3ZY20_RAT	tr|D3ZY20|D3ZY20_RAT	Protein-L-isoaspartate (D-aspartate) O-methyltransferase domain containing 2 (Predicted), isoform CRA_b (Protein-L-isoaspartate (D-aspartate) O-methyltransferase domain-containing 2)	Pcmtd2
3.46774	26.0929	22.6251	+	PTPRD_CNTN1&6	65965000	3.44409	0.000969976	3.43372	6.42203	tr|D3ZY28|D3ZY28_RAT	tr|D3ZY28|D3ZY28_RAT	Forkhead box K2 (Forkhead box K2 (Predicted), isoform CRA_a)	Foxk2
1.72852	23.9299	22.2013	+	PTPRD_CNTN1&6	17855000	1.55288	0.0438006	1.53149	2.76244	tr|D3ZYM7|D3ZYM7_RAT	tr|D3ZYM7|D3ZYM7_RAT	LYR motif-containing 4 (RCG44066)	Lyrm4
3.63988	26.1353	22.4954	+	PTPRD_CNTN1&6	62266000	6.1043	7.46519e-06	3.51254	16.3308	tr|D3ZZV1|D3ZZV1_RAT;sp|Q6EIX2|TIM16_RAT	tr|D3ZZV1|D3ZZV1_RAT	Presequence translocase-associated motor 16 (RCG49810, isoform CRA_a)	Pam16
2.82387	24.9902	22.1664	+	PTPRD_CNTN1&6	30575000	2.62179	0.00501093	2.61583	4.63309	tr|D4A040|D4A040_RAT;tr|D4A0K2|D4A0K2_RAT	tr|D4A040|D4A040_RAT;tr|D4A0K2|D4A0K2_RAT	Mitochondrial ribosomal protein S11 (Similar to mitochondrial ribosomal protein S11 (Predicted), isoform CRA_a)	Mrps11
3.30251	25.3165	22.014	+	PTPRD_CNTN1&6	45967000	2.87427	0.00299796	3.307	5.14201	tr|D4A0E2|D4A0E2_RAT;tr|A0A0G2K350|A0A0G2K350_RAT	tr|D4A0E2|D4A0E2_RAT;tr|A0A0G2K350|A0A0G2K350_RAT	NSF attachment protein gamma (RCG46917, isoform CRA_b)	Napg
1.47135	28.2584	26.7871	+	PTPRD_CNTN1&6	929550000	3.34897	0.00116495	1.49352	6.19428	tr|D4A0T0|D4A0T0_RAT	tr|D4A0T0|D4A0T0_RAT	Complex I-PDSW (NADH dehydrogenase [ubiquinone] 1 beta subcomplex subunit 10) (NADH-ubiquinone oxidoreductase PDSW subunit)	Ndufb10
2.03241	24.1025	22.07	+	PTPRD_CNTN1&6	16058000	2.46782	0.00679096	1.83275	4.33774	tr|D4A0T8|D4A0T8_RAT	tr|D4A0T8|D4A0T8_RAT	Dehydrogenase/reductase 7	Dhrs7
1.43615	23.7979	22.3617	+	PTPRD_CNTN1&6	29825000	2.38116	0.00812857	1.48169	4.17607	tr|D4A0W7|D4A0W7_RAT	tr|D4A0W7|D4A0W7_RAT	Fibronectin type III domain-containing 3B	Fndc3b
6.88925	29.39	22.5008	+	PTPRD_CNTN1&6	660910000	4.21093	0.000221944	6.52666	8.50518	tr|D4A1Y5|D4A1Y5_RAT	tr|D4A1Y5|D4A1Y5_RAT	Methenyltetrahydrofolate cyclohydrolase (EC 3.5.4.9)	Mthfd2
4.64618	26.2437	21.5975	+	PTPRD_CNTN1&6	102100000	4.98225	5.44578e-05	4.48996	11.1463	tr|D4A2G9|D4A2G9_RAT	tr|D4A2G9|D4A2G9_RAT	RAN-binding protein 1 (RCG36598)	Ranbp1
1.08394	23.8207	22.7367	+	PTPRD_CNTN1&6	8993800	1.73303	0.0305609	1.0395	3.05352	tr|D4A2N1|D4A2N1_RAT;tr|A0A0G2JX45|A0A0G2JX45_RAT	tr|D4A2N1|D4A2N1_RAT;tr|A0A0G2JX45|A0A0G2JX45_RAT	Arginyl-tRNA--protein transferase 1 (Arginyltransferase 1) (R-transferase 1) (EC 2.3.2.8) (Arginine-tRNA--protein transferase 1)	Ate1
1.47574	26.2229	24.7472	+	PTPRD_CNTN1&6	279230000	3.9675	0.000350771	1.47727	7.79238	tr|D4A3K2|D4A3K2_RAT	tr|D4A3K2|D4A3K2_RAT	SHC adaptor protein 4	Shc4
2.5764	24.8448	22.2684	+	PTPRD_CNTN1&6	28815000	3.50942	0.000861874	2.72208	6.58202	tr|D4A3S8|D4A3S8_RAT	tr|D4A3S8|D4A3S8_RAT	NOL1/NOP2/Sun domain family member 2 (EC 2.1.1.203) (mRNA cytosine C(5)-methyltransferase) (tRNA cytosine C(5)-methyltransferase)	Nsun2
2.10162	24.9818	22.8801	+	PTPRD_CNTN1&6	54272000	3.4412	0.000973359	2.23586	6.41502	tr|D4A465|D4A465_RAT;tr|A0A1B0GWT7|A0A1B0GWT7_RAT	tr|D4A465|D4A465_RAT	Late endosomal/lysosomal adaptor, MAPK and MTOR activator 2 (RCG62440, isoform CRA_b)	Lamtor2
3.64255	29.0684	25.4259	+	PTPRD_CNTN1&6	694420000	2.5137	0.00619747	4.27584	4.42463	tr|D4A478|D4A478_RAT	tr|D4A478|D4A478_RAT	Nucleoside-triphosphatase, cancer-related (Similar to RIKEN cDNA 2310079N02 (Predicted), isoform CRA_a)	Ntpcr
5.79202	33.69	27.898	+	PTPRD_CNTN1&6	14535000000	4.23051	0.000214597	5.8569	8.56482	tr|D4A4H5|D4A4H5_RAT;tr|M0RAG8|M0RAG8_RAT	tr|D4A4H5|D4A4H5_RAT	Stromal cell derived factor 2 (Predicted), isoform CRA_b (Stromal cell-derived factor 2)	Sdf2
2.04127	24.137	22.0957	+	PTPRD_CNTN1&6	37070000	2.32412	0.00918484	2.10694	4.07136	tr|D4A4N1|D4A4N1_RAT	tr|D4A4N1|D4A4N1_RAT	Mitotic spindle organizing protein 1	Mzt1
2.42317	24.7281	22.3049	+	PTPRD_CNTN1&6	22368000	2.74235	0.00395239	2.34026	4.87212	tr|D4A4W6|D4A4W6_RAT	tr|D4A4W6|D4A4W6_RAT	RCG20695, isoform CRA_b (SRA stem-loop-interacting RNA-binding protein)	Slirp
1.80535	26.1012	24.2958	+	PTPRD_CNTN1&6	206840000	4.65116	9.82755e-05	1.83108	9.93542	tr|D4A511|D4A511_RAT	tr|D4A511|D4A511_RAT	Signal recognition particle 9 kDa protein (SRP9)	Srp9
2.35029	29.0687	26.7184	+	PTPRD_CNTN1&6	1415600000	4.49457	0.000133016	2.43973	9.40449	tr|D4A5G8|D4A5G8_RAT;sp|P26284|ODPA_RAT;tr|F7FKI5|F7FKI5_RAT;tr|A0A0G2JW90|A0A0G2JW90_RAT;sp|Q06437|ODPAT_RAT	tr|D4A5G8|D4A5G8_RAT;sp|P26284|ODPA_RAT;tr|F7FKI5|F7FKI5_RAT;tr|A0A0G2JW90|A0A0G2JW90_RAT	Pyruvate dehydrogenase E1 component subunit alpha (EC 1.2.4.1)	Pdha1l1
3.43163	25.9788	22.5471	+	PTPRD_CNTN1&6	61297000	4.03582	0.000313528	3.21887	7.98723	tr|D4A5Q2|D4A5Q2_RAT	tr|D4A5Q2|D4A5Q2_RAT	Structural maintenance of chromosomes protein	Smc2
4.72052	27.2148	22.4943	+	PTPRD_CNTN1&6	210720000	4.24	0.000211161	4.83999	8.59383	tr|D4A629|D4A629_RAT	tr|D4A629|D4A629_RAT	Protein-L-isoaspartate (D-aspartate) O-methyltransferase domain-containing 1 (RCG30411, isoform CRA_b)	Pcmtd1
3.89989	26.1604	22.2605	+	PTPRD_CNTN1&6	82299000	4.26457	0.000204402	3.895	8.66938	tr|D4A6C6|D4A6C6_RAT;tr|A0A0U1RRU5|A0A0U1RRU5_RAT	tr|D4A6C6|D4A6C6_RAT;tr|A0A0U1RRU5|A0A0U1RRU5_RAT	TGF-beta-activated kinase 1/MAP3K7-binding protein 1	Tab1
1.02422	23.7588	22.7346	+	PTPRD_CNTN1&6	17737000	1.52507	0.046229	1.21543	2.71807	tr|D4A6X4|D4A6X4_RAT	tr|D4A6X4|D4A6X4_RAT	Acylphosphatase (EC 3.6.1.7)	Acyp1
3.2712	26.1213	22.8501	+	PTPRD_CNTN1&6	96737000	3.3705	0.00112062	3.14336	6.2453	tr|D4A777|D4A777_RAT;tr|D4A5F0|D4A5F0_RAT	tr|D4A777|D4A777_RAT;tr|D4A5F0|D4A5F0_RAT	Family with sequence similarity 114, member A1	Fam114a1
0.839973	27.3777	26.5377	+	PTPRD_CNTN1&6	823330000	3.22731	0.00148693	0.900553	5.91162	tr|D4A781|D4A781_RAT;tr|M0RB74|M0RB74_RAT;tr|D4A634|D4A634_RAT	tr|D4A781|D4A781_RAT;tr|M0RB74|M0RB74_RAT	Importin 5	Ipo5
3.29282	25.7631	22.4703	+	PTPRD_CNTN1&6	135450000	4.48531	0.000135551	3.49983	9.37389	tr|D4A7F2|D4A7F2_RAT	tr|D4A7F2|D4A7F2_RAT	Myc-binding protein (RCG31143)	Mycbp
3.4229	25.2093	21.7864	+	PTPRD_CNTN1&6	46504000	2.93383	0.00266663	3.37303	5.26687	tr|D4A7Z0|D4A7Z0_RAT	tr|D4A7Z0|D4A7Z0_RAT	WD and tetratricopeptide repeats 1 (WD and tetratricopeptide repeats 1 (Predicted))	Wdtc1
1.24174	23.355	22.1133	+	PTPRD_CNTN1&6	52492000	2.36919	0.00833651	1.27289	4.15399	tr|D4A8G7|D4A8G7_RAT	tr|D4A8G7|D4A8G7_RAT	SNW domain-containing protein 1	Snw1
2.45464	24.6339	22.1793	+	PTPRD_CNTN1&6	25348000	2.35647	0.00856459	2.18719	4.13059	tr|D4A8M7|D4A8M7_RAT	tr|D4A8M7|D4A8M7_RAT	Condensin complex subunit 2	Ncaph
4.46863	26.8271	22.3585	+	PTPRD_CNTN1&6	168200000	4.40536	0.00015869	4.52418	9.11325	tr|D4A8N1|D4A8N1_RAT	tr|D4A8N1|D4A8N1_RAT	Dolichol-phosphate mannosyltransferase subunit 1 (EC 2.4.1.83)	Dpm1
2.01368	24.5231	22.5095	+	PTPRD_CNTN1&6	58270000	3.01571	0.00226018	2.00379	5.44173	tr|D4A994|D4A994_RAT	tr|D4A994|D4A994_RAT	ER membrane protein complex subunit 1	Emc1
6.00532	32.9211	26.9158	+	PTPRD_CNTN1&6	8918600000	2.60865	0.00512685	6.56185	4.60747	tr|D4A9Y0|D4A9Y0_RAT	tr|D4A9Y0|D4A9Y0_RAT	RCG36668 (Stromal cell-derived factor 2-like 1)	Sdf2l1
2.16809	24.9379	22.7698	+	PTPRD_CNTN1&6	99579000	2.07974	0.0149475	2.35334	3.63677	tr|D4ABD7|D4ABD7_RAT	tr|D4ABD7|D4ABD7_RAT	Thyroid hormone receptor interactor 11	Trip11
2.2529	25.0612	22.8083	+	PTPRD_CNTN1&6	50115000	2.61413	0.00507498	2.16467	4.61815	tr|D4ABV0|D4ABV0_RAT	tr|D4ABV0|D4ABV0_RAT	RGD1566320 (Predicted) (Small integral membrane protein 26)	Smim26
6.12227	28.765	22.6427	+	PTPRD_CNTN1&6	418130000	5.35696	2.82954e-05	6.42411	12.6769	tr|D4AC65|D4AC65_RAT	tr|D4AC65|D4AC65_RAT	Cytochrome c oxidase assembly factor 7 (Similar to RIKEN cDNA 2010305A19 (Predicted), isoform CRA_a)	Coa7
0.274094	28.7456	28.4715	+	PTPRD_CNTN1&6	3194000000	2.11331	0.0139682	0.222223	3.69521	tr|D4AC70|D4AC70_RAT	tr|D4AC70|D4AC70_RAT	Collagen type VIII alpha 1 chain	Col8a1
2.21667	24.4788	22.2621	+	PTPRD_CNTN1&6	22937000	2.4194	0.00746914	2.09687	4.24702	tr|D4ACG2|D4ACG2_RAT	tr|D4ACG2|D4ACG2_RAT	2-hydroxyacyl-CoA lyase 2 (Acetolactate synthase-like protein) (IlvB-like protein)	Ilvbl
3.87463	26.1349	22.2603	+	PTPRD_CNTN1&6	79598000	5.99396	9.06736e-06	3.79694	15.7349	tr|D4ACM2|D4ACM2_RAT	tr|D4ACM2|D4ACM2_RAT	MAD2 (Mitotic arrest deficient, homolog)-like 1 (Yeast) (Predicted), isoform CRA_a (Mitotic arrest deficient 2-like 1)	Mad2l1
2.61346	29.6075	26.9941	+	PTPRD_CNTN1&6	1726500000	6.83581	1.99061e-06	2.63879	20.8657	tr|D4AD70|D4AD70_RAT;sp|P63174|RL38_RAT;tr|D3ZW57|D3ZW57_RAT;tr|D3ZZH2|D3ZZH2_RAT;tr|D4A862|D4A862_RAT	tr|D4AD70|D4AD70_RAT;sp|P63174|RL38_RAT;tr|D3ZW57|D3ZW57_RAT;tr|D3ZZH2|D3ZZH2_RAT	60S ribosomal protein L38	Rpl38
0.808636	26.5526	25.7439	+	PTPRD_CNTN1&6	505110000	2.55313	0.00571402	0.772419	4.50005	tr|D4AE68|D4AE68_RAT;sp|P82471|GNAQ_RAT;tr|Q5EAP4|Q5EAP4_RAT;sp|P19627|GNAZ_RAT;sp|Q63210|GNA12_RAT	tr|D4AE68|D4AE68_RAT;sp|P82471|GNAQ_RAT	Guanine nucleotide binding protein, alpha q polypeptide, isoform CRA_a (Guanine nucleotide-binding protein G(q) subunit alpha)	Gnaq
1.8604	24.6666	22.8062	+	PTPRD_CNTN1&6	108550000	1.8291	0.0249578	1.91454	3.21176	tr|D4AEH3|D4AEH3_RAT	tr|D4AEH3|D4AEH3_RAT	Proteasome (Prosome, macropain) 26S subunit, non-ATPase, 7 (Predicted) (Proteasome 26S subunit, non-ATPase 7)	Psmd7
1.74133	26.2071	24.4657	+	PTPRD_CNTN1&6	231990000	4.39563	0.000161901	1.83361	9.08195	tr|E2RUH2|E2RUH2_RAT;sp|P29315|RINI_RAT;tr|A0A0G2K9E0|A0A0G2K9E0_RAT	tr|E2RUH2|E2RUH2_RAT;sp|P29315|RINI_RAT;tr|A0A0G2K9E0|A0A0G2K9E0_RAT	Ribonuclease inhibitor (Ribonuclease/angiogenin inhibitor 1)	Rnh1
3.32454	27.5557	24.2312	+	PTPRD_CNTN1&6	282140000	4.20086	0.000225053	3.56433	8.47465	tr|E9PT51|E9PT51_RAT	tr|E9PT51|E9PT51_RAT	DNA polymerase delta-interacting protein 2 (DNA-directed polymerase delta interacting protein 2)	Poldip2
3.54807	25.6417	22.0936	+	PTPRD_CNTN1&6	90334000	3.50482	0.000868213	3.19284	6.57064	tr|E9PTW1|E9PTW1_RAT;tr|A0A0G2K5Q8|A0A0G2K5Q8_RAT	tr|E9PTW1|E9PTW1_RAT;tr|A0A0G2K5Q8|A0A0G2K5Q8_RAT	Secretory carrier-associated membrane protein (Secretory carrier membrane protein)	Scamp3
2.64597	24.2605	21.6145	+	PTPRD_CNTN1&6	69221000	1.49717	0.0489841	2.01256	2.67368	tr|E9PU13|E9PU13_RAT	tr|E9PU13|E9PU13_RAT	Sorting nexin 4	Snx4
3.57335	27.7461	24.1728	+	PTPRD_CNTN1&6	352360000	2.90989	0.0027951	3.706	5.21646	tr|F1LM47|F1LM47_RAT	tr|F1LM47|F1LM47_RAT	Succinate--CoA ligase [ADP-forming] subunit beta, mitochondrial (EC 6.2.1.5) (ATP-specific succinyl-CoA synthetase subunit beta) (A-SCS) (Succinyl-CoA synthetase beta-A chain) (SCS-betaA)	Sucla2
3.09858	24.9361	21.8375	+	PTPRD_CNTN1&6	26229000	1.72853	0.0307895	2.36643	3.04616	tr|F1LMW3|F1LMW3_RAT;sp|Q8K3V3|AGRG1_RAT	tr|F1LMW3|F1LMW3_RAT;sp|Q8K3V3|AGRG1_RAT	ADGRG1 C-terminal fragment (ADGRG1 N-terminal fragment) (Adhesion G-protein coupled receptor G1) (G-protein coupled receptor 56) (GPR56 C-terminal fragment) (GPR56 N-terminal fragment) (GPR56 extracellular subunit) (GPR56 seven-transmembrane subunit) (GPR56 subunit alpha) (GPR56 subunit beta)	Adgrg1
4.44132	27.2372	22.7959	+	PTPRD_CNTN1&6	165470000	4.21772	0.000219435	4.34152	8.52581	tr|F1LN03|F1LN03_RAT;sp|P0C1Q3|PCAT2_RAT	tr|F1LN03|F1LN03_RAT;sp|P0C1Q3|PCAT2_RAT	Lysophosphatidylcholine acyltransferase 2	Lpcat2
1.70339	28.1773	26.4739	+	PTPRD_CNTN1&6	947860000	6.77946	2.18847e-06	1.65559	20.477	tr|F1LN91|F1LN91_RAT	tr|F1LN91|F1LN91_RAT	Tensin 3	Tns3
2.54039	24.9199	22.3795	+	PTPRD_CNTN1&6	74867000	1.59149	0.0402976	1.84461	2.82427	tr|F1LN92|F1LN92_RAT	tr|F1LN92|F1LN92_RAT	AFG3-like matrix AAA peptidase subunit 2	Afg3l2
2.96138	28.2699	25.3085	+	PTPRD_CNTN1&6	762850000	5.3744	2.74887e-05	3.07078	12.7527	tr|F1LNT5|F1LNT5_RAT;sp|Q9QZA1|PHLA1_RAT	tr|F1LNT5|F1LNT5_RAT;sp|Q9QZA1|PHLA1_RAT	Pleckstrin homology-like domain family A member 1 (Pleckstrin homology-like domain, family A, member 1, isoform CRA_a)	Phlda1
0.860802	28.4235	27.5627	+	PTPRD_CNTN1&6	1630300000	5.5252	2.10365e-05	0.88645	13.4253	tr|F1LNY3|F1LNY3_RAT;sp|P13596|NCAM1_RAT;tr|F1LUV9|F1LUV9_RAT;tr|A0A0G2K0M8|A0A0G2K0M8_RAT	tr|F1LNY3|F1LNY3_RAT;sp|P13596|NCAM1_RAT;tr|F1LUV9|F1LUV9_RAT;tr|A0A0G2K0M8|A0A0G2K0M8_RAT	Neural cell adhesion molecule 1	Ncam1
2.77591	34.0105	31.2346	+	PTPRD_CNTN1&6	32641000000	6.01225	8.92837e-06	2.86868	15.8323	tr|F1LP05|F1LP05_RAT;sp|P15999|ATPA_RAT;tr|A0A0G2K099|A0A0G2K099_RAT	tr|F1LP05|F1LP05_RAT;sp|P15999|ATPA_RAT;tr|A0A0G2K099|A0A0G2K099_RAT	ATP synthase subunit alpha	Atp5f1a
2.05574	24.9973	22.9416	+	PTPRD_CNTN1&6	30378000	2.21878	0.0113314	2.03608	3.88134	tr|F1LPC6|F1LPC6_RAT;sp|Q9JHW1|CBPD_RAT;tr|A0A0G2JY30|A0A0G2JY30_RAT	tr|F1LPC6|F1LPC6_RAT;sp|Q9JHW1|CBPD_RAT;tr|A0A0G2JY30|A0A0G2JY30_RAT	Carboxypeptidase D (EC 3.4.17.22) (Metallocarboxypeptidase D)	Cpd
4.80966	27.1203	22.3106	+	PTPRD_CNTN1&6	170810000	6.22434	5.99747e-06	4.94262	17.0036	tr|F1LPH1|F1LPH1_RAT;sp|P27321|ICAL_RAT;tr|A0A0G2JSY2|A0A0G2JSY2_RAT;tr|D3ZL24|D3ZL24_RAT;tr|O55154|O55154_RAT;tr|D4A129|D4A129_RAT	tr|F1LPH1|F1LPH1_RAT;sp|P27321|ICAL_RAT;tr|A0A0G2JSY2|A0A0G2JSY2_RAT;tr|D3ZL24|D3ZL24_RAT	Calpain inhibitor (Calpastatin)	Cast
2.90476	25.2939	22.3892	+	PTPRD_CNTN1&6	43217000	3.0007	0.00233002	2.83972	5.40939	tr|F1LPV8|F1LPV8_RAT	tr|F1LPV8|F1LPV8_RAT	Succinate--CoA ligase [GDP-forming] subunit beta, mitochondrial (EC 6.2.1.4) (GTP-specific succinyl-CoA synthetase subunit beta) (G-SCS) (GTPSCS) (Succinyl-CoA synthetase beta-G chain) (SCS-betaG)	Suclg2
3.79929	25.8016	22.0023	+	PTPRD_CNTN1&6	60717000	3.66079	0.000645255	3.5984	6.96436	tr|F1LQ55|F1LQ55_RAT;sp|P11915|NLTP_RAT;tr|A0A0G2KAC1|A0A0G2KAC1_RAT	tr|F1LQ55|F1LQ55_RAT;sp|P11915|NLTP_RAT;tr|A0A0G2KAC1|A0A0G2KAC1_RAT	Acetyl-CoA C-myristoyltransferase (EC 2.3.1.155) (EC 2.3.1.16) (EC 2.3.1.176) (Non-specific lipid-transfer protein) (Propanoyl-CoA C-acyltransferase) (SCP-2/3-oxoacyl-CoA thiolase) (SCP-2/thiolase) (SCP-chi) (Sterol carrier protein 2) (Sterol carrier protein X)	Scp2
3.86742	28.3875	24.5201	+	PTPRD_CNTN1&6	625430000	1.88395	0.0223059	3.87049	3.3032	tr|F1LQ81|F1LQ81_RAT;tr|A0A0G2K6U1|A0A0G2K6U1_RAT;sp|Q9QUL6|NSF_RAT	tr|F1LQ81|F1LQ81_RAT;tr|A0A0G2K6U1|A0A0G2K6U1_RAT;sp|Q9QUL6|NSF_RAT	Vesicle-fusing ATPase (EC 3.6.4.6)	Nsf
2.8902	25.1166	22.2264	+	PTPRD_CNTN1&6	195800000	1.77018	0.028387	2.22938	3.11444	tr|F1LRA1|F1LRA1_RAT;tr|A0A0G2JXC1|A0A0G2JXC1_RAT	tr|F1LRA1|F1LRA1_RAT;tr|A0A0G2JXC1|A0A0G2JXC1_RAT	Protein ERGIC-53	Lman1
1.07929	29.6599	28.5806	+	PTPRD_CNTN1&6	3858300000	3.70331	0.000590211	1.07598	7.07477	tr|F1LRL9|F1LRL9_RAT;sp|P15205|MAP1B_RAT	tr|F1LRL9|F1LRL9_RAT;sp|P15205|MAP1B_RAT	Microtubule-associated protein 1B (MAP-1B) (Neuraxin) [Cleaved into: MAP1B heavy chain; MAP1 light chain LC1]	Map1b
5.52336	27.8659	22.3425	+	PTPRD_CNTN1&6	273610000	5.24998	3.44933e-05	5.67997	12.2214	tr|F1LRT0|F1LRT0_RAT	tr|F1LRT0|F1LRT0_RAT	Latent-transforming growth factor beta-binding protein 3	Ltbp3
1.55144	28.2003	26.6488	+	PTPRD_CNTN1&6	943780000	6.79721	2.11723e-06	1.52486	20.5987	tr|F1LRV4|F1LRV4_RAT;sp|O88600|HSP74_RAT	tr|F1LRV4|F1LRV4_RAT;sp|O88600|HSP74_RAT	Heat shock 70 kDa protein 4	Hspa4
1.22025	26.5797	25.3595	+	PTPRD_CNTN1&6	418710000	4.24829	0.000208967	1.18212	8.61926	tr|F1LS86|F1LS86_RAT;tr|A0A0G2JVL8|A0A0G2JVL8_RAT;tr|A0A0G2JZH2|A0A0G2JZH2_RAT	tr|F1LS86|F1LS86_RAT;tr|A0A0G2JVL8|A0A0G2JVL8_RAT	Isoleucyl-tRNA synthetase (EC 6.1.1.5)	Iars
3.14202	25.3816	22.2395	+	PTPRD_CNTN1&6	90156000	2.48338	0.00657511	2.87683	4.3671	tr|F1LSK6|F1LSK6_RAT;sp|Q6P7D4|CP20A_RAT	tr|F1LSK6|F1LSK6_RAT;sp|Q6P7D4|CP20A_RAT	Cytochrome P450 20A1	Cyp20a1
2.40968	24.6507	22.241	+	PTPRD_CNTN1&6	29446000	1.89929	0.0215537	2.09293	3.32891	tr|F1LSS1|F1LSS1_RAT;sp|Q9Z1M9|SMC1A_RAT	tr|F1LSS1|F1LSS1_RAT;sp|Q9Z1M9|SMC1A_RAT	Structural maintenance of chromosomes protein	Smc1a
0.500278	27.3541	26.8538	+	PTPRD_CNTN1&6	955350000	2.51115	0.00622651	0.530609	4.41978	tr|F1LTF8|F1LTF8_RAT	tr|F1LTF8|F1LTF8_RAT	Laminin subunit alpha 4	Lama4
2.54727	25.3082	22.7609	+	PTPRD_CNTN1&6	139700000	2.5306	0.0059895	2.63225	4.45686	tr|F1LU48|F1LU48_RAT	tr|F1LU48|F1LU48_RAT	Endoplasmic reticulum-golgi intermediate compartment 1	Ergic1
4.6985	27.0789	22.3804	+	PTPRD_CNTN1&6	172390000	3.11869	0.00183887	4.31537	5.66706	tr|F1LW77|F1LW77_RAT;tr|D3ZCU8|D3ZCU8_RAT	tr|F1LW77|F1LW77_RAT	RAB33B, member RAS oncogene family (RAB33B, member of RAS oncogene family (Predicted), isoform CRA_b)	Rab33b
1.41081	28.2137	26.8029	+	PTPRD_CNTN1&6	1034800000	4.97455	5.52623e-05	1.43325	11.1167	tr|F1LWE6|F1LWE6_RAT;tr|F1LRH1|F1LRH1_RAT;sp|Q8K3P4|MSI1H_RAT	tr|F1LWE6|F1LWE6_RAT	Musashi RNA-binding protein 2	Msi2
0.815351	27.8206	27.0052	+	PTPRD_CNTN1&6	1261800000	3.9728	0.00034734	0.771844	7.80736	tr|F1LX07|F1LX07_RAT;tr|A0A0G2K2J7|A0A0G2K2J7_RAT	tr|F1LX07|F1LX07_RAT;tr|A0A0G2K2J7|A0A0G2K2J7_RAT	Solute carrier family 25 member 12	Slc25a12
2.63092	24.68	22.0491	+	PTPRD_CNTN1&6	25592000	1.90138	0.0214716	2.04776	3.33242	tr|F1LXA9|F1LXA9_RAT	tr|F1LXA9|F1LXA9_RAT	Pleckstrin homology domain-containing A2	Plekha2
3.01894	24.9927	21.9737	+	PTPRD_CNTN1&6	81882000	1.83171	0.0248325	2.59471	3.2161	tr|F1LXV3|F1LXV3_RAT	tr|F1LXV3|F1LXV3_RAT	Serine/threonine kinase 26	Stk26
1.15119	28.8028	27.6516	+	PTPRD_CNTN1&6	1905400000	5.28944	3.19588e-05	1.15071	12.3876	tr|F1LY19|F1LY19_RAT;tr|A0A0U1RS25|A0A0U1RS25_RAT	tr|F1LY19|F1LY19_RAT;tr|A0A0U1RS25|A0A0U1RS25_RAT	RCG38820 (UPF1, RNA helicase and ATPase)	Upf1
1.98778	24.0642	22.0764	+	PTPRD_CNTN1&6	46948000	3.76557	0.000524267	1.94332	7.23891	tr|F1LZW6|F1LZW6_RAT	tr|F1LZW6|F1LZW6_RAT	Solute carrier family 25 member 13	Slc25a13
1.9296	27.2053	25.2757	+	PTPRD_CNTN1&6	343300000	1.85616	0.0235667	2.29093	3.25677	tr|F1LZX9|F1LZX9_RAT;tr|A0A0G2JVZ6|A0A0G2JVZ6_RAT	tr|F1LZX9|F1LZX9_RAT;tr|A0A0G2JVZ6|A0A0G2JVZ6_RAT	Integrin subunit alpha V	Itgav
1.26047	29.1251	27.8647	+	PTPRD_CNTN1&6	2533600000	4.44129	0.000148561	1.31157	9.22959	tr|F1M3H8|F1M3H8_RAT	tr|F1M3H8|F1M3H8_RAT	Hypothetical protein LOC681410	LOC681410
2.18709	24.2854	22.0983	+	PTPRD_CNTN1&6	24954000	3.51307	0.000856063	2.11443	6.59104	tr|F1M6P8|F1M6P8_RAT	tr|F1M6P8|F1M6P8_RAT	EGF-like repeats and discoidin domains 3 (RCG44653, isoform CRA_a)	Edil3
4.45204	26.923	22.4709	+	PTPRD_CNTN1&6	148320000	5.21767	3.64256e-05	4.24969	12.0868	tr|F1M8K0|F1M8K0_RAT	tr|F1M8K0|F1M8K0_RAT	Alpha-dystroglycan (Beta-dystroglycan) (Dystroglycan) (Dystrophin-associated glycoprotein 1)	Dag1
2.93219	33.9699	31.0377	+	PTPRD_CNTN1&6	30995000000	8.60684	1.10552e-07	2.92331	37.5457	tr|F1M953|F1M953_RAT;sp|P48721|GRP75_RAT	tr|F1M953|F1M953_RAT;sp|P48721|GRP75_RAT	75 kDa glucose-regulated protein (Heat shock 70 kDa protein 9) (Stress-70 protein, mitochondrial)	Hspa9
3.84969	29.8898	26.0401	+	PTPRD_CNTN1&6	1379200000	4.63853	0.000100654	3.81331	9.89163	tr|F1M9B9|F1M9B9_RAT;sp|Q63621|IL1AP_RAT;tr|D1M8S3|D1M8S3_RAT	tr|F1M9B9|F1M9B9_RAT;sp|Q63621|IL1AP_RAT;tr|D1M8S3|D1M8S3_RAT	Interleukin-1 receptor accessory protein	Il1rap
3.5013	25.4852	21.9839	+	PTPRD_CNTN1&6	43179000	5.3029	3.12122e-05	3.52715	12.4448	tr|F1M9Q8|F1M9Q8_RAT;sp|Q9EQR2|ADAS_RAT	tr|F1M9Q8|F1M9Q8_RAT;sp|Q9EQR2|ADAS_RAT	Alkylglycerone-phosphate synthase (Alkyl-DHAP synthase) (EC 2.5.1.26)	Agps
3.84136	26.1711	22.3298	+	PTPRD_CNTN1&6	70141000	4.92881	5.90425e-05	4.06273	10.9423	tr|F1MA52|F1MA52_RAT;sp|O88984|NXF1_RAT	tr|F1MA52|F1MA52_RAT;sp|O88984|NXF1_RAT	Nuclear RNA export factor 1	Nxf1
1.97469	24.1218	22.1471	+	PTPRD_CNTN1&6	27084000	3.63583	0.000675216	2.05526	6.90015	tr|F1MAD9|F1MAD9_RAT	tr|F1MAD9|F1MAD9_RAT	Structural maintenance of chromosomes protein	Smc4
1.84201	26.1246	24.2826	+	PTPRD_CNTN1&6	172940000	5.18259	3.88798e-05	1.94102	11.9422	tr|F1SW39|F1SW39_RAT;sp|Q812D1|PSIP1_RAT;tr|Q566D6|Q566D6_RAT	tr|F1SW39|F1SW39_RAT;sp|Q812D1|PSIP1_RAT;tr|Q566D6|Q566D6_RAT	PC4 and SFRS1 interacting protein 1 (PC4 and SFRS1-interacting protein) (Supercoiled DNA binding protein 75)	Psip1
4.25714	26.1793	21.9222	+	PTPRD_CNTN1&6	118660000	5.45991	2.39522e-05	4.39528	13.1302	tr|F2Z3T8|F2Z3T8_RAT;sp|P63219|GBG5_RAT	tr|F2Z3T8|F2Z3T8_RAT;sp|P63219|GBG5_RAT	Guanine nucleotide-binding protein subunit gamma	LOC100360499
2.0443	23.1856	21.1413	+	PTPRD_CNTN1&6	26159000	3.36176	0.00113636	1.86907	6.22456	tr|F6Q5K7|F6Q5K7_RAT;tr|A0A0G2JXL3|A0A0G2JXL3_RAT;tr|A0A0G2JUQ9|A0A0G2JUQ9_RAT	tr|F6Q5K7|F6Q5K7_RAT;tr|A0A0G2JXL3|A0A0G2JXL3_RAT	28S ribosomal protein S18-2, mitochondrial (28S ribosomal protein S18b, mitochondrial)	Mrps18b
1.73886	24.0669	22.328	+	PTPRD_CNTN1&6	22128000	1.6784	0.0339964	1.43345	2.96452	tr|F7EUU4|F7EUU4_RAT	tr|F7EUU4|F7EUU4_RAT	COP9 signalosome subunit 5	Cops5
2.63226	25.0127	22.3805	+	PTPRD_CNTN1&6	43350000	3.45433	0.000953508	2.66829	6.44691	tr|F7EZ89|F7EZ89_RAT	tr|F7EZ89|F7EZ89_RAT	TBC1 domain family, member 15	Tbc1d15
1.26472	23.2634	21.9987	+	PTPRD_CNTN1&6	62384000	2.44142	0.00714112	1.11856	4.28815	tr|F7EZZ0|F7EZZ0_RAT;tr|A0A0G2K264|A0A0G2K264_RAT	tr|F7EZZ0|F7EZZ0_RAT;tr|A0A0G2K264|A0A0G2K264_RAT	Death-associated protein 3 (RCG62665)	Dap3
5.30131	27.2101	21.9088	+	PTPRD_CNTN1&6	143710000	6.43775	4.18965e-06	5.49207	18.2658	tr|F7F350|F7F350_RAT	tr|F7F350|F7F350_RAT	Synapse associated protein 1, isoform CRA_a (Synapse-associated protein 1)	Syap1
2.5367	24.6098	22.0731	+	PTPRD_CNTN1&6	36981000	3.0487	0.0021153	2.40851	5.51324	tr|G3V640|G3V640_RAT;sp|O35094|TIM44_RAT	tr|G3V640|G3V640_RAT;sp|O35094|TIM44_RAT	Mitochondrial import inner membrane translocase subunit TIM44	Timm44
2.02971	24.515	22.4853	+	PTPRD_CNTN1&6	18660000	2.98456	0.00239874	1.97606	5.37477	tr|G3V641|G3V641_RAT;tr|B2RZ30|B2RZ30_RAT	tr|G3V641|G3V641_RAT	NAD-dependent protein lipoamidase sirtuin-4, mitochondrial (EC 2.3.1.-) (NAD-dependent ADP-ribosyltransferase sirtuin-4) (EC 2.4.2.-) (NAD-dependent protein deacetylase sirtuin-4) (EC 2.3.1.286) (Regulatory protein SIR2 homolog 4) (SIR2-like protein 4)	Sirt4
4.14646	28.1032	23.9567	+	PTPRD_CNTN1&6	379660000	4.98868	5.39892e-05	4.35546	11.1711	tr|G3V667|G3V667_RAT	tr|G3V667|G3V667_RAT	Integrin subunit alpha 6 (Integrin, alpha 6, isoform CRA_a)	Itga6
4.51228	26.8904	22.3781	+	PTPRD_CNTN1&6	164680000	3.93417	0.00037445	4.42048	7.69874	tr|G3V6C3|G3V6C3_RAT	tr|G3V6C3|G3V6C3_RAT	Polysaccharide biosynthesis domain-containing 1 (Similar to RIKEN cDNA 2610029G23 (Predicted), isoform CRA_a)	Pbdc1
2.41319	30.9124	28.4992	+	PTPRD_CNTN1&6	4692600000	2.76921	0.00373941	2.48392	4.92634	tr|G3V6C4|G3V6C4_RAT;sp|O70199|UGDH_RAT	tr|G3V6C4|G3V6C4_RAT;sp|O70199|UGDH_RAT	UDP-glucose 6-dehydrogenase (EC 1.1.1.22)	Ugdh
2.21405	33.8631	31.6491	+	PTPRD_CNTN1&6	36367000000	7.29679	8.93586e-07	2.2202	24.3274	tr|G3V6D3|G3V6D3_RAT;sp|P10719|ATPB_RAT	tr|G3V6D3|G3V6D3_RAT;sp|P10719|ATPB_RAT	ATP synthase subunit beta (EC 7.1.2.2)	Atp5f1b
3.69025	26.172	22.4818	+	PTPRD_CNTN1&6	153680000	2.22642	0.0112206	3.09199	3.89497	tr|G3V6E4|G3V6E4_RAT;tr|A0A0G2K756|A0A0G2K756_RAT;sp|Q7TNY6|GCP60_RAT	tr|G3V6E4|G3V6E4_RAT;tr|A0A0G2K756|A0A0G2K756_RAT;sp|Q7TNY6|GCP60_RAT	Golgi resident protein GCP60	Acbd3
2.94903	24.9038	21.9548	+	PTPRD_CNTN1&6	49513000	1.63485	0.0370867	2.06021	2.89405	tr|G3V6H0|G3V6H0_RAT;sp|P10536|RAB1B_RAT	tr|G3V6H0|G3V6H0_RAT;sp|P10536|RAB1B_RAT	RCG48149, isoform CRA_b (RCG63295) (Ras-related protein Rab-1B-like)	LOC100363782
2.05671	28.0969	26.0402	+	PTPRD_CNTN1&6	688850000	4.95831	5.65005e-05	2.00588	11.0545	tr|G3V6H5|G3V6H5_RAT;sp|P97700|M2OM_RAT	tr|G3V6H5|G3V6H5_RAT;sp|P97700|M2OM_RAT	Mitochondrial 2-oxoglutarate/malate carrier protein (Solute carrier family 25 (Mitochondrial carrier; oxoglutarate carrier), member 11, isoform CRA_b)	Slc25a11
2.10565	27.4954	25.3898	+	PTPRD_CNTN1&6	388420000	2.61079	0.00510792	2.34784	4.61163	tr|G3V6L8|G3V6L8_RAT;sp|P70483|STRN_RAT	tr|G3V6L8|G3V6L8_RAT;sp|P70483|STRN_RAT	RCG61894, isoform CRA_a (Striatin)	Strn
1.64163	27.2891	25.6475	+	PTPRD_CNTN1&6	434420000	4.50374	0.000131401	1.57505	9.43491	tr|G3V6S3|G3V6S3_RAT;tr|Q3MID6|Q3MID6_RAT;sp|O35783|CALU_RAT	tr|G3V6S3|G3V6S3_RAT;tr|Q3MID6|Q3MID6_RAT;sp|O35783|CALU_RAT	Calumenin	Calu
1.78462	28.2429	26.4582	+	PTPRD_CNTN1&6	927270000	3.64369	0.000665389	1.7045	6.92032	tr|G3V6T1|G3V6T1_RAT	tr|G3V6T1|G3V6T1_RAT	Coatomer subunit alpha	Copa
1.65368	24.0381	22.3844	+	PTPRD_CNTN1&6	88431000	1.66058	0.0352856	1.93531	2.93564	tr|G3V6T7|G3V6T7_RAT;sp|P38659|PDIA4_RAT	tr|G3V6T7|G3V6T7_RAT;sp|P38659|PDIA4_RAT	Protein disulfide-isomerase A4 (EC 5.3.4.1) (Endoplasmic reticulum resident protein 72)	Pdia4
4.43102	27.0688	22.6377	+	PTPRD_CNTN1&6	195280000	4.40559	0.00015869	4.6291	9.11398	tr|G3V728|G3V728_RAT	tr|G3V728|G3V728_RAT	4-nitrophenylphosphatase domain and non-neuronal SNAP25-like protein homolog 1 (C. elegans), isoform CRA_b (Nipsnap homolog 1)	Nipsnap1
1.46749	23.7528	22.2853	+	PTPRD_CNTN1&6	13318000	1.68776	0.033463	1.28672	2.97972	tr|G3V734|G3V734_RAT;sp|Q64591|DECR_RAT	tr|G3V734|G3V734_RAT;sp|Q64591|DECR_RAT	2,4-dienoyl CoA reductase 1, mitochondrial, isoform CRA_a (2,4-dienoyl-CoA reductase [(3E)-enoyl-CoA-producing], mitochondrial)	Decr1
1.2105	28.6283	27.4178	+	PTPRD_CNTN1&6	1479000000	2.62639	0.00496426	1.19196	4.64208	tr|G3V741|G3V741_RAT;tr|Q6IRH6|Q6IRH6_RAT;sp|P16036|MPCP_RAT	tr|G3V741|G3V741_RAT;tr|Q6IRH6|Q6IRH6_RAT;sp|P16036|MPCP_RAT	Phosphate carrier protein, mitochondrial (Phosphate transport protein) (Solute carrier family 25 member 3)	Slc25a3
2.60412	25.3367	22.7326	+	PTPRD_CNTN1&6	64291000	3.28176	0.00133741	2.77875	6.03695	tr|G3V784|G3V784_RAT	tr|G3V784|G3V784_RAT	ADP-dependent glucokinase (ADP-dependent glucokinase, isoform CRA_a)	Adpgk
2.5593	24.3327	21.7733	+	PTPRD_CNTN1&6	22566000	1.70784	0.0321051	1.91735	3.0124	tr|G3V786|G3V786_RAT;tr|A0A0G2JT64|A0A0G2JT64_RAT;tr|F7EMK8|F7EMK8_RAT;tr|Q6AY99|Q6AY99_RAT	tr|G3V786|G3V786_RAT;tr|A0A0G2JT64|A0A0G2JT64_RAT	Aldo-keto reductase family 1, member B8 (RCG27994)	Akr1b8
1.24706	34.1807	32.9336	+	PTPRD_CNTN1&6	69053000000	2.56737	0.00556312	1.28142	4.52747	tr|G3V7C6|G3V7C6_RAT;sp|Q6P9T8|TBB4B_RAT	tr|G3V7C6|G3V7C6_RAT;sp|Q6P9T8|TBB4B_RAT	Tubulin beta chain	Tubb4b
1.80412	27.5426	25.7385	+	PTPRD_CNTN1&6	510490000	3.60521	0.00071229	1.98754	6.82205	tr|G3V7G0|G3V7G0_RAT;sp|Q9QXU8|DC1L1_RAT	tr|G3V7G0|G3V7G0_RAT;sp|Q9QXU8|DC1L1_RAT	Dynein light intermediate chain	Dync1li1
2.84891	25.2286	22.3797	+	PTPRD_CNTN1&6	49922000	4.37909	0.000167001	3.03593	9.02896	tr|G3V7I3|G3V7I3_RAT	tr|G3V7I3|G3V7I3_RAT	ATPase 13A1 (ATPase type 13A1 (Predicted), isoform CRA_a)	Atp13a1
2.13849	29.3568	27.2183	+	PTPRD_CNTN1&6	1890200000	2.68552	0.0044254	2.17583	4.75855	tr|G3V7L6|G3V7L6_RAT;sp|Q63347|PRS7_RAT	tr|G3V7L6|G3V7L6_RAT;sp|Q63347|PRS7_RAT	26S proteasome AAA-ATPase subunit RPT1 (26S proteasome regulatory subunit 7) (Proteasome 26S subunit ATPase 2)	Psmc2
3.69948	25.553	21.8535	+	PTPRD_CNTN1&6	43714000	4.02374	0.000321078	3.69322	7.95251	tr|G3V7V2|G3V7V2_RAT;tr|A0A0G2JWU9|A0A0G2JWU9_RAT	tr|G3V7V2|G3V7V2_RAT	Angio-associated migratory protein (Predicted) (Angio-associated, migratory cell protein)	Aamp
3.10261	25.8756	22.773	+	PTPRD_CNTN1&6	115960000	4.65753	9.73493e-05	3.26782	9.95756	tr|G3V7V6|G3V7V6_RAT;sp|Q8VHE9|RETST_RAT	tr|G3V7V6|G3V7V6_RAT;sp|Q8VHE9|RETST_RAT	All-trans-13,14-dihydroretinol saturase, isoform CRA_b (All-trans-retinol 13,14-reductase)	Retsat
1.88694	28.56	26.673	+	PTPRD_CNTN1&6	964020000	6.68862	2.52171e-06	1.91828	19.8651	tr|G3V7Z4|G3V7Z4_RAT;sp|P07092|GDN_RAT	tr|G3V7Z4|G3V7Z4_RAT;sp|P07092|GDN_RAT	Glia-derived nexin (Serine (Or cysteine) proteinase inhibitor, clade E, member 2, isoform CRA_a)	Serpine2
2.62268	28.54	25.9174	+	PTPRD_CNTN1&6	790410000	5.38416	2.69813e-05	2.55073	12.7952	tr|G3V824|G3V824_RAT	tr|G3V824|G3V824_RAT	Insulin-like growth factor 2 receptor (Insulin-like growth factor 2 receptor, isoform CRA_b)	Igf2r
3.14713	28.7322	25.5851	+	PTPRD_CNTN1&6	715920000	6.29491	5.28566e-06	3.11839	17.4114	tr|G3V829|G3V829_RAT	tr|G3V829|G3V829_RAT	Far upstream element-binding protein 3 (RCG45587)	Fubp3
4.19959	26.5288	22.3292	+	PTPRD_CNTN1&6	101700000	5.16781	3.99474e-05	4.32694	11.8818	tr|G3V834|G3V834_RAT;sp|Q3T1I4|PRRC1_RAT	tr|G3V834|G3V834_RAT;sp|Q3T1I4|PRRC1_RAT	Protein PRRC1 (Similar to RIKEN cDNA 1190002C06, isoform CRA_a)	Prrc1
0.763737	28.5637	27.7999	+	PTPRD_CNTN1&6	1834000000	2.21341	0.0114346	0.880782	3.87176	tr|G3V852|G3V852_RAT	tr|G3V852|G3V852_RAT	RCG55135, isoform CRA_b (Talin 1)	Tln1
2.61379	26.6387	24.0249	+	PTPRD_CNTN1&6	183510000	2.90206	0.00283462	2.76884	5.20003	tr|G3V8B8|G3V8B8_RAT;tr|A0A0G2K435|A0A0G2K435_RAT	tr|G3V8B8|G3V8B8_RAT;tr|A0A0G2K435|A0A0G2K435_RAT	DnaJ heat shock protein family (Hsp40) member C7 (Dnajc7 protein)	Dnajc7
1.1316	23.3048	22.1732	+	PTPRD_CNTN1&6	20105000	1.72893	0.0307895	0.998321	3.04681	tr|G3V8C4|G3V8C4_RAT;sp|Q9Z0W7|CLIC4_RAT;tr|F1M9X4|F1M9X4_RAT;sp|Q811Q2|CLIC6_RAT;tr|A0A0G2JTB6|A0A0G2JTB6_RAT	tr|G3V8C4|G3V8C4_RAT;sp|Q9Z0W7|CLIC4_RAT;tr|F1M9X4|F1M9X4_RAT;sp|Q811Q2|CLIC6_RAT;tr|A0A0G2JTB6|A0A0G2JTB6_RAT	Chloride intracellular channel protein	Clic4
0.605883	27.6419	27.036	+	PTPRD_CNTN1&6	1174800000	6.13633	7.06583e-06	0.622955	16.5078	tr|G3V8G5|G3V8G5_RAT;sp|Q62638|GSLG1_RAT	tr|G3V8G5|G3V8G5_RAT;sp|Q62638|GSLG1_RAT	Golgi apparatus protein 1	Glg1
1.61169	28.8713	27.2596	+	PTPRD_CNTN1&6	1561700000	5.51483	2.14559e-05	1.62706	13.378	tr|G3V8Q1|G3V8Q1_RAT;tr|A0A0U1RRT4|A0A0U1RRT4_RAT	tr|G3V8Q1|G3V8Q1_RAT	Coatomer subunit epsilon	Cope
3.50146	25.9185	22.4171	+	PTPRD_CNTN1&6	75904000	4.35439	0.000175125	3.53015	8.95034	tr|G3V8Q8|G3V8Q8_RAT	tr|G3V8Q8|G3V8Q8_RAT	RCG40648, isoform CRA_b (SEC23-interacting protein)	Sec23ip
1.54893	29.6666	28.1177	+	PTPRD_CNTN1&6	2598200000	5.53296	2.07501e-05	1.54404	13.4608	tr|G3V8T4|G3V8T4_RAT;sp|Q9ESW0|DDB1_RAT	tr|G3V8T4|G3V8T4_RAT;sp|Q9ESW0|DDB1_RAT	DNA damage-binding protein 1 (Damage-specific DNA-binding protein 1)	Ddb1
1.76752	29.7768	28.0092	+	PTPRD_CNTN1&6	2605200000	8.24419	1.89858e-07	1.76663	33.3039	tr|G3V8T5|G3V8T5_RAT	tr|G3V8T5|G3V8T5_RAT	RuvB-like helicase (EC 3.6.4.12)	Ruvbl2
3.6758	26.7729	23.0971	+	PTPRD_CNTN1&6	219960000	2.13792	0.0133124	3.52855	3.73829	tr|G3V8T7|G3V8T7_RAT	tr|G3V8T7|G3V8T7_RAT	RCG51933, isoform CRA_a (Tudor and KH domain-containing)	Tdrkh
1.7662	24.0477	22.2815	+	PTPRD_CNTN1&6	13088000	2.70838	0.00423588	1.7347	4.80404	tr|G3V8T9|G3V8T9_RAT;tr|Q9JKL3|Q9JKL3_RAT;sp|Q63690|BAX_RAT	tr|G3V8T9|G3V8T9_RAT;tr|Q9JKL3|Q9JKL3_RAT;sp|Q63690|BAX_RAT	Apoptosis regulator BAX (RCG54570, isoform CRA_b)	Bax
2.38361	28.1647	25.7811	+	PTPRD_CNTN1&6	608270000	2.20977	0.0114821	2.87689	3.86527	tr|G3V918|G3V918_RAT	tr|G3V918|G3V918_RAT	Trifunctional purine biosynthetic protein adenosine-3 [Includes: Phosphoribosylamine--glycine ligase (EC 6.3.4.13) (Glycinamide ribonucleotide synthetase) (GARS) (Phosphoribosylglycinamide synthetase); Phosphoribosylformylglycinamidine cyclo-ligase (EC 6.3.3.1) (AIR synthase) (AIRS) (Phosphoribosyl-aminoimidazole synthetase); Phosphoribosylglycinamide formyltransferase (EC 2.1.2.2) (5'-phosphorib…	Gart
0.665352	29.1769	28.5115	+	PTPRD_CNTN1&6	3586200000	5.136	4.22515e-05	0.651093	11.7526	tr|G3V928|G3V928_RAT;tr|F1M443|F1M443_RAT	tr|G3V928|G3V928_RAT	Prolow-density lipoprotein receptor-related protein 1 (LRP-1) [Cleaved into: Low-density lipoprotein receptor-related protein 1 85 kDa subunit (LRP-85); Low-density lipoprotein receptor-related protein 1 515 kDa subunit (LRP-515); Low-density lipoprotein receptor-related protein 1 intracellular domain (LRPICD)]	Lrp1
1.26409	26.2498	24.9858	+	PTPRD_CNTN1&6	359640000	3.54144	0.000808574	1.39085	6.66151	tr|G3V949|G3V949_RAT;tr|A0A0G2JZF2|A0A0G2JZF2_RAT;sp|O55156|CLIP2_RAT;tr|A0A0G2JTX8|A0A0G2JTX8_RAT	tr|G3V949|G3V949_RAT;tr|A0A0G2JZF2|A0A0G2JZF2_RAT;sp|O55156|CLIP2_RAT	CAP-Gly domain-containing linker protein 2 (Cytoplasmic linker 2)	Clip2
3.27385	26.3428	23.069	+	PTPRD_CNTN1&6	114700000	3.91289	0.000390298	3.62694	7.63944	tr|G3V9T7|G3V9T7_RAT	tr|G3V9T7|G3V9T7_RAT	ATPase Get3 (EC 3.6.-.-) (Arsenical pump-driving ATPase) (Arsenite-stimulated ATPase) (Guided entry of tail-anchored proteins factor 3, ATPase)	Get3
2.63724	24.9838	22.3466	+	PTPRD_CNTN1&6	39328000	1.74959	0.029475	1.79231	3.08064	tr|G3V9W6|G3V9W6_RAT;sp|P30839|AL3A2_RAT;tr|A0A0G2JY43|A0A0G2JY43_RAT;sp|P11883|AL3A1_RAT	tr|G3V9W6|G3V9W6_RAT;sp|P30839|AL3A2_RAT;tr|A0A0G2JY43|A0A0G2JY43_RAT	Aldehyde dehydrogenase	Aldh3a2
1.99621	24.6144	22.6182	+	PTPRD_CNTN1&6	45873000	1.75255	0.0293319	2.3493	3.08549	tr|G3V9X6|G3V9X6_RAT;sp|Q9JIL8|RAD50_RAT	tr|G3V9X6|G3V9X6_RAT;sp|Q9JIL8|RAD50_RAT	DNA repair protein RAD50 (RAD50 homolog (S. cerevisiae))	Rad50
1.43678	25.9534	24.5166	+	PTPRD_CNTN1&6	271540000	5.10559	4.41156e-05	1.44129	11.6304	tr|G3V9Z3|G3V9Z3_RAT;sp|P21396|AOFA_RAT	tr|G3V9Z3|G3V9Z3_RAT;sp|P21396|AOFA_RAT	Amine oxidase (EC 1.4.3.-)	Maoa
1.46995	29.1237	27.6537	+	PTPRD_CNTN1&6	1839300000	3.46473	0.000939889	1.50203	6.47224	tr|I6L9G6|I6L9G6_RAT	tr|I6L9G6|I6L9G6_RAT	TAR DNA-binding protein 43	Tardbp
2.2297	26.8027	24.573	+	PTPRD_CNTN1&6	254450000	2.13392	0.0134211	2.59504	3.73127	tr|M0R402|M0R402_RAT	tr|M0R402|M0R402_RAT	Thioredoxin-related transmembrane protein 3	Tmx3
3.00714	25.3192	22.3121	+	PTPRD_CNTN1&6	42783000	4.41282	0.000157107	2.93582	9.1373	tr|M0R5E8|M0R5E8_RAT	tr|M0R5E8|M0R5E8_RAT	Methenyltetrahydrofolate synthase domain-containing protein	Mthfsd
1.72036	29.2212	27.5008	+	PTPRD_CNTN1&6	1822700000	4.37336	0.000168819	1.56273	9.01069	tr|M0R5J4|M0R5J4_RAT;sp|P04764|ENOA_RAT;sp|P15429|ENOB_RAT;tr|A0A0G2K4Y2|A0A0G2K4Y2_RAT;tr|F1M9V3|F1M9V3_RAT;sp|P07323|ENOG_RAT	tr|M0R5J4|M0R5J4_RAT;sp|P04764|ENOA_RAT	Alpha-enolase	Eno1
2.32804	24.7643	22.4363	+	PTPRD_CNTN1&6	42043000	2.12569	0.0136485	2.21041	3.71686	tr|M0R5Q3|M0R5Q3_RAT;tr|M0RD63|M0RD63_RAT;tr|M0R920|M0R920_RAT	tr|M0R5Q3|M0R5Q3_RAT;tr|M0RD63|M0RD63_RAT;tr|M0R920|M0R920_RAT	RAN-binding protein 3	Ranbp3
1.37689	23.2949	21.918	+	PTPRD_CNTN1&6	9288900	3.04784	0.00211651	1.28958	5.51138	tr|M0R617|M0R617_RAT;sp|Q62985|SH2B1_RAT	tr|M0R617|M0R617_RAT;sp|Q62985|SH2B1_RAT	SH2-B PH domain containing signaling mediator 1, isoform CRA_a (SH2B adapter protein 1)	Sh2b1
0.702833	27.5144	26.8115	+	PTPRD_CNTN1&6	981520000	2.61505	0.00507498	0.608858	4.61992	tr|M0R735|M0R735_RAT	tr|M0R735|M0R735_RAT	Heterogeneous nuclear ribonucleoprotein Q	Syncrip
2.8276	28.9698	26.1422	+	PTPRD_CNTN1&6	902050000	5.70048	1.51848e-05	2.81347	14.2488	tr|M0R907|M0R907_RAT	tr|M0R907|M0R907_RAT	Small nuclear ribonucleoprotein Sm D3 (Sm-D3) (snRNP core protein D3)	Snrpd3
3.95868	27.8407	23.8821	+	PTPRD_CNTN1&6	319850000	3.19344	0.00158878	4.19853	5.83458	tr|M0R961|M0R961_RAT;sp|Q99PF5|FUBP2_RAT;tr|A0A0G2K2B3|A0A0G2K2B3_RAT	tr|M0R961|M0R961_RAT;sp|Q99PF5|FUBP2_RAT;tr|A0A0G2K2B3|A0A0G2K2B3_RAT	Far upstream element-binding protein 2 (KH-type splicing regulatory protein, isoform CRA_b)	Khsrp
1.20943	27.6358	26.4264	+	PTPRD_CNTN1&6	906170000	6.49594	3.76606e-06	1.15714	18.6253	tr|M0R9Q1|M0R9Q1_RAT;tr|M0R3R6|M0R3R6_RAT	tr|M0R9Q1|M0R9Q1_RAT;tr|M0R3R6|M0R3R6_RAT	RCG48334, isoform CRA_e (RNA-binding motif protein 14)	Rbm14
4.18349	26.2284	22.0449	+	PTPRD_CNTN1&6	83711000	6.23149	5.93457e-06	4.09252	17.0445	tr|M0RAM5|M0RAM5_RAT;sp|P04041|GPX1_RAT	tr|M0RAM5|M0RAM5_RAT;sp|P04041|GPX1_RAT	Glutathione peroxidase	Gpx1
13.1573	35.2728	22.1156	+	PTPRD_CNTN1&6	58963000000	7.91942	2.92198e-07	13.7413	29.9095	tr|M0RB22|M0RB22_RAT	tr|M0RB22|M0RB22_RAT	Protein-tyrosine-phosphatase (EC 3.1.3.48)	Ptprd
1.06329	23.7711	22.7078	+	PTPRD_CNTN1&6	11274000	1.60611	0.0392776	0.835177	2.84776	tr|M0RDK9|M0RDK9_RAT	tr|M0RDK9|M0RDK9_RAT	Acyl-CoA dehydrogenase family, member 8	Acad8
0.80541	28.3314	27.526	+	PTPRD_CNTN1&6	1837200000	4.25307	0.000207588	0.785109	8.63396	tr|O70509|O70509_RAT;tr|D3ZGF1|D3ZGF1_RAT;sp|P26051|CD44_RAT;tr|F1LSA1|F1LSA1_RAT	tr|O70509|O70509_RAT;tr|D3ZGF1|D3ZGF1_RAT;sp|P26051|CD44_RAT;tr|F1LSA1|F1LSA1_RAT	CD44 antigen (Extracellular matrix receptor III) (GP90 lymphocyte homing/adhesion receptor) (HUTCH-I) (Hermes antigen) (Hyaluronate receptor) (Phagocytic glycoprotein 1) (Phagocytic glycoprotein I)	Cd44
2.41179	29.661	27.2492	+	PTPRD_CNTN1&6	2235700000	3.97396	0.00034734	2.39311	7.81065	tr|O88321|O88321_RAT	tr|O88321|O88321_RAT	26S proteasome non-ATPase regulatory subunit 4	Psmd4
2.70853	24.6833	21.9748	+	PTPRD_CNTN1&6	24698000	3.83961	0.000451841	2.50646	7.43805	tr|P97949|P97949_RAT;sp|P36370|TAP1_RAT;tr|A0A0G2JY71|A0A0G2JY71_RAT	tr|P97949|P97949_RAT;sp|P36370|TAP1_RAT	Antigen peptide transporter 1 (Tap1 protein) (Transporter 1, ATP-binding cassette, sub-family B (MDR/TAP))	Tap1
1.72129	24.1649	22.4436	+	PTPRD_CNTN1&6	93749000	3.65544	0.000652132	1.66013	6.95054	tr|Q0D2L2|Q0D2L2_RAT	tr|Q0D2L2|Q0D2L2_RAT	Mitochondrial ribosomal protein S22 (Similar to ribosomal protein, mitochondrial, S22)	Mrps22
4.32785	26.2007	21.8728	+	PTPRD_CNTN1&6	145850000	4.24371	0.000210271	4.09259	8.60522	tr|Q3B7V5|Q3B7V5_RAT	tr|Q3B7V5|Q3B7V5_RAT	RAB2B, member RAS oncogene family (RCG61209, isoform CRA_a)	Rab2b
0.860506	26.8482	25.9877	+	PTPRD_CNTN1&6	560710000	3.36271	0.00113564	0.784797	6.2268	tr|Q3KRE3|Q3KRE3_RAT	tr|Q3KRE3|Q3KRE3_RAT	Guanine nucleotide-binding protein subunit gamma	Gng10
0.940632	24.1273	23.1867	+	PTPRD_CNTN1&6	52144000	4.41047	0.000157584	1.03799	9.1297	tr|Q3KRF2|Q3KRF2_RAT;sp|Q9Z1A6|VIGLN_RAT;tr|Q6P513|Q6P513_RAT	tr|Q3KRF2|Q3KRF2_RAT;sp|Q9Z1A6|VIGLN_RAT;tr|Q6P513|Q6P513_RAT	High density lipoprotein binding protein (Vigilin) (High density lipoprotein binding protein, isoform CRA_c) (Vigilin)	Hdlbp
1.19131	27.7486	26.5573	+	PTPRD_CNTN1&6	833670000	3.62849	0.00068203	1.19842	6.88137	tr|Q3MHS9|Q3MHS9_RAT;tr|Q6AYJ7|Q6AYJ7_RAT	tr|Q3MHS9|Q3MHS9_RAT	Chaperonin containing Tcp1, subunit 6A (Zeta 1) (Chaperonin subunit 6a (Zeta)) (Chaperonin-containing TCP1 subunit 6A)	Cct6a
3.69452	26.0225	22.328	+	PTPRD_CNTN1&6	209000000	1.91071	0.0210363	3.41067	3.34811	tr|Q498D8|Q498D8_RAT	tr|Q498D8|Q498D8_RAT	Ring-box 1	Rbx1
2.72948	25.303	22.5735	+	PTPRD_CNTN1&6	80895000	3.1977	0.00157556	2.79711	5.84423	tr|Q499S6|Q499S6_RAT	tr|Q499S6|Q499S6_RAT	Cathepsin F (Cathepsin F, isoform CRA_a)	Ctsf
2.74631	28.3208	25.5745	+	PTPRD_CNTN1&6	591830000	7.34201	8.49467e-07	2.79584	24.6958	tr|Q4FZS2|Q4FZS2_RAT;tr|D4A567|D4A567_RAT	tr|Q4FZS2|Q4FZS2_RAT	BUB3 mitotic checkpoint protein (Budding uninhibited by benzimidazoles 3 homolog (S. cerevisiae)) (Budding uninhibited by benzimidazoles 3 homolog (S. cerevisiae), isoform CRA_b)	Bub3
2.58854	27.9742	25.3856	+	PTPRD_CNTN1&6	482530000	5.32452	3.00058e-05	2.38571	12.5372	tr|Q4G079|Q4G079_RAT	tr|Q4G079|Q4G079_RAT	Aminoacyl tRNA synthetase complex-interacting multifunctional protein 1 (Small inducible cytokine subfamily E, member 1)	Aimp1
3.10151	25.9438	22.8423	+	PTPRD_CNTN1&6	127960000	1.66439	0.0350104	2.68589	2.94181	tr|Q4KLL7|Q4KLL7_RAT	tr|Q4KLL7|Q4KLL7_RAT	Vesicle-fusing ATPase (EC 3.6.4.6)	Vps4b
3.20947	25.404	22.1945	+	PTPRD_CNTN1&6	83401000	5.16013	4.02424e-05	3.35254	11.8505	tr|Q4KLZ3|Q4KLZ3_RAT	tr|Q4KLZ3|Q4KLZ3_RAT	DAZ associated protein 1, isoform CRA_a (DAZ-associated protein 1)	Dazap1
1.38634	26.8777	25.4914	+	PTPRD_CNTN1&6	344710000	2.11433	0.0139505	1.62869	3.69698	tr|Q4KMA8|Q4KMA8_RAT;sp|Q9JJ22|ERAP1_RAT;tr|A0A0G2K2Y3|A0A0G2K2Y3_RAT	tr|Q4KMA8|Q4KMA8_RAT;sp|Q9JJ22|ERAP1_RAT;tr|A0A0G2K2Y3|A0A0G2K2Y3_RAT	Aminopeptidase (EC 3.4.11.-)	Erap1
3.28338	25.3329	22.0495	+	PTPRD_CNTN1&6	39817000	2.91379	0.00278127	3.55442	5.22466	tr|Q4QQS6|Q4QQS6_RAT	tr|Q4QQS6|Q4QQS6_RAT	Dolichyl-phosphate beta-glucosyltransferase (EC 2.4.1.117)	Alg5
2.00151	28.7489	26.7474	+	PTPRD_CNTN1&6	1529700000	1.92508	0.0204276	1.82108	3.37231	tr|Q4QQS7|Q4QQS7_RAT	tr|Q4QQS7|Q4QQS7_RAT	OMPdecase (EC 2.4.2.10) (EC 4.1.1.23) (Orotate phosphoribosyltransferase) (Orotidine 5'-phosphate decarboxylase) (Uridine 5'-monophosphate synthase)	Umps
4.05584	26.1605	22.1047	+	PTPRD_CNTN1&6	87021000	5.36999	2.76635e-05	3.97719	12.7335	tr|Q4QR73|Q4QR73_RAT	tr|Q4QR73|Q4QR73_RAT	DnaJ (Hsp40) homolog, subfamily A, member 4 (DnaJ heat shock protein family (Hsp40) member A4)	Dnaja4
1.36545	28.1384	26.7729	+	PTPRD_CNTN1&6	1092000000	1.56523	0.042691	1.52079	2.78218	tr|Q4QRB0|Q4QRB0_RAT;tr|A0A0G2JW36|A0A0G2JW36_RAT;sp|P18645|GALE_RAT	tr|Q4QRB0|Q4QRB0_RAT;tr|A0A0G2JW36|A0A0G2JW36_RAT;sp|P18645|GALE_RAT	UDP-glucose 4-epimerase (EC 5.1.3.2)	Gale
1.55623	23.4785	21.9223	+	PTPRD_CNTN1&6	10502000	2.45133	0.00700444	1.4637	4.30673	tr|Q4V794|Q4V794_RAT	tr|Q4V794|Q4V794_RAT	Similar to DNA segment, Chr 8, ERATO Doi 531, expressed, isoform CRA_c (VPS37A subunit of ESCRT-I) (Vacuolar protein sorting 37 homolog A (S. cerevisiae))	Vps37a
3.9094	26.2207	22.3113	+	PTPRD_CNTN1&6	170430000	4.20492	0.000223612	3.88511	8.48695	tr|Q4V8E2|Q4V8E2_RAT	tr|Q4V8E2|Q4V8E2_RAT	26S proteasome regulatory subunit RPN11	Psmd14
2.6582	24.6012	21.943	+	PTPRD_CNTN1&6	20368000	2.74726	0.00391805	2.14079	4.882	tr|Q52KJ9|Q52KJ9_RAT	tr|Q52KJ9|Q52KJ9_RAT	Thioredoxin domain containing 1 (Thioredoxin-related transmembrane protein 1)	Tmx1
1.35701	27.952	26.595	+	PTPRD_CNTN1&6	1130700000	4.30923	0.000188827	1.44617	8.80813	tr|Q52KS1|Q52KS1_RAT;tr|A0A0G2KBC7|A0A0G2KBC7_RAT;sp|P47858|PFKAM_RAT	tr|Q52KS1|Q52KS1_RAT;tr|A0A0G2KBC7|A0A0G2KBC7_RAT;sp|P47858|PFKAM_RAT	ATP-dependent 6-phosphofructokinase (ATP-PFK) (Phosphofructokinase) (EC 2.7.1.11) (Phosphohexokinase)	Pfkm
3.45342	25.1952	21.7418	+	PTPRD_CNTN1&6	45695000	4.05456	0.000303322	3.46495	8.04139	tr|Q5BJZ3|Q5BJZ3_RAT	tr|Q5BJZ3|Q5BJZ3_RAT	Proton-translocating NAD(P)(+) transhydrogenase (EC 7.1.1.1)	Nnt
0.975405	26.8924	25.917	+	PTPRD_CNTN1&6	596960000	2.02251	0.0168391	0.966869	3.53803	tr|Q5D023|Q5D023_RAT;sp|Q62698|DC1L2_RAT;tr|A0A096MIY2|A0A096MIY2_RAT;tr|A0A096MKA1|A0A096MKA1_RAT;tr|A0A096MIX4|A0A096MIX4_RAT	tr|Q5D023|Q5D023_RAT;sp|Q62698|DC1L2_RAT;tr|A0A096MIY2|A0A096MIY2_RAT;tr|A0A096MKA1|A0A096MKA1_RAT	Dynein light intermediate chain	Dync1li2
0.170732	29.3565	29.1858	+	PTPRD_CNTN1&6	5655700000	1.49124	0.0496125	0.160463	2.66426	tr|Q5D059|Q5D059_RAT;sp|P61980|HNRPK_RAT;tr|M0R9K1|M0R9K1_RAT	tr|Q5D059|Q5D059_RAT;sp|P61980|HNRPK_RAT;tr|M0R9K1|M0R9K1_RAT	Heterogeneous nuclear ribonucleoprotein K	Hnrnpk
2.5457	25.5518	23.0061	+	PTPRD_CNTN1&6	52795000	3.99338	0.000338915	2.62577	7.86574	tr|Q5HZY3|Q5HZY3_RAT;tr|A0A0G2K2A5|A0A0G2K2A5_RAT	tr|Q5HZY3|Q5HZY3_RAT;tr|A0A0G2K2A5|A0A0G2K2A5_RAT	Ubiquitin carboxyl-terminal hydrolase (EC 3.4.19.12)	Uchl5
2.84274	25.278	22.4353	+	PTPRD_CNTN1&6	165440000	1.60789	0.0391669	2.23381	2.85062	tr|Q5M7T5|Q5M7T5_RAT	tr|Q5M7T5|Q5M7T5_RAT	Antithrombin-III (Serpin C1)	Serpinc1
4.08291	26.4906	22.4077	+	PTPRD_CNTN1&6	126250000	5.22845	3.59863e-05	4.05355	12.1316	tr|Q5M9H2|Q5M9H2_RAT;sp|P45953|ACADV_RAT	tr|Q5M9H2|Q5M9H2_RAT;sp|P45953|ACADV_RAT	Acyl-Coenzyme A dehydrogenase, very long chain (Acyl-Coenzyme A dehydrogenase, very long chain, isoform CRA_c) (Very long-chain-specific acyl-CoA dehydrogenase, mitochondrial)	Acadvl
2.08976	30.391	28.3012	+	PTPRD_CNTN1&6	4024200000	3.59379	0.000728817	2.07064	6.79307	tr|Q5M9H7|Q5M9H7_RAT;sp|O35824|DNJA2_RAT	tr|Q5M9H7|Q5M9H7_RAT;sp|O35824|DNJA2_RAT	DnaJ (Hsp40) homolog, subfamily A, member 2 (DnaJ (Hsp40) homolog, subfamily A, member 2, isoform CRA_b) (DnaJ homolog subfamily A member 2)	Dnaja2
1.68568	26.7129	25.0272	+	PTPRD_CNTN1&6	351200000	7.14007	1.14729e-06	1.69862	23.0919	tr|Q5RK08|Q5RK08_RAT	tr|Q5RK08|Q5RK08_RAT	Glioblastoma amplified sequence (Nipsnap homolog 2)	Nipsnap2
2.42358	24.8647	22.4411	+	PTPRD_CNTN1&6	96484000	1.57211	0.0420582	1.69718	2.79321	tr|Q5RK17|Q5RK17_RAT;tr|D4A7Z5|D4A7Z5_RAT	tr|Q5RK17|Q5RK17_RAT;tr|D4A7Z5|D4A7Z5_RAT	Diablo homolog, mitochondrial	Diablo
3.84887	25.1255	21.2767	+	PTPRD_CNTN1&6	46048000	4.27516	0.000201258	3.62252	8.70212	tr|Q5U1W6|Q5U1W6_RAT	tr|Q5U1W6|Q5U1W6_RAT	MICOS complex subunit	Apool
0.98843	23.3008	22.3124	+	PTPRD_CNTN1&6	8319300	1.9547	0.0193615	0.975322	3.42238	tr|Q5U355|Q5U355_RAT;sp|Q8R4E1|TIP_RAT	tr|Q5U355|Q5U355_RAT;sp|Q8R4E1|TIP_RAT	Itfg1 protein (RCG44261, isoform CRA_b) (T-cell immunomodulatory protein)	Itfg1
2.15027	24.5928	22.4425	+	PTPRD_CNTN1&6	58607000	2.8092	0.00343718	2.04058	5.00774	tr|Q5U3Z7|Q5U3Z7_RAT	tr|Q5U3Z7|Q5U3Z7_RAT	Serine hydroxymethyltransferase (EC 2.1.2.1)	Shmt2
2.22138	27.992	25.7707	+	PTPRD_CNTN1&6	651560000	4.03872	0.000312063	2.10398	7.9956	tr|Q5VLR5|Q5VLR5_RAT	tr|Q5VLR5|Q5VLR5_RAT	BWK4 (Endoplasmic reticulum protein 44) (RCG60340)	Erp44
2.98906	24.8597	21.8707	+	PTPRD_CNTN1&6	38490000	4.20798	0.000222511	2.98715	8.49624	tr|Q5XHX3|Q5XHX3_RAT;tr|A0A0G2K6I4|A0A0G2K6I4_RAT	tr|Q5XHX3|Q5XHX3_RAT;tr|A0A0G2K6I4|A0A0G2K6I4_RAT	ENAH, actin regulator (Enabled homolog (Drosophila))	Enah
3.49763	25.8407	22.3431	+	PTPRD_CNTN1&6	69399000	3.45941	0.000946885	3.45963	6.45928	tr|Q5XI86|Q5XI86_RAT	tr|Q5XI86|Q5XI86_RAT	Aminoacyl-tRNA hydrolase (EC 3.1.1.29)	Ptrh2
2.24596	24.0187	21.7727	+	PTPRD_CNTN1&6	12381000	2.19839	0.0117338	1.70286	3.84503	tr|Q5XIA6|Q5XIA6_RAT	tr|Q5XIA6|Q5XIA6_RAT	Sphingomyelin phosphodiesterase (EC 3.1.4.12)	Smpd1
0.364149	26.5939	26.2298	+	PTPRD_CNTN1&6	635360000	2.23023	0.0111349	0.398369	3.90179	tr|Q5XIH3|Q5XIH3_RAT	tr|Q5XIH3|Q5XIH3_RAT	NADH dehydrogenase [ubiquinone] flavoprotein 1, mitochondrial (EC 7.1.1.2)	Ndufv1
3.9366	26.5885	22.6519	+	PTPRD_CNTN1&6	157330000	8.14941	2.0414e-07	4.02053	32.2758	tr|Q5XIJ3|Q5XIJ3_RAT;sp|P41565|IDHG1_RAT	tr|Q5XIJ3|Q5XIJ3_RAT;sp|P41565|IDHG1_RAT	Isocitrate dehydrogenase [NAD] subunit, mitochondrial	Idh3g
4.24071	25.9475	21.7068	+	PTPRD_CNTN1&6	56591000	4.23588	0.000212714	4.22893	8.58123	tr|Q5XIQ6|Q5XIQ6_RAT	tr|Q5XIQ6|Q5XIQ6_RAT	RCG36750, isoform CRA_a (TRM2 tRNA methyltransferase 2 homolog A (S. cerevisiae)) (tRNA methyltransferase 2 homolog A)	Trmt2a
4.45061	26.689	22.2384	+	PTPRD_CNTN1&6	114370000	4.8737	6.58676e-05	4.71856	10.7355	tr|Q63489|Q63489_RAT;sp|Q01750|T2FB_RAT	tr|Q63489|Q63489_RAT;sp|Q01750|T2FB_RAT	General transcription factor IIF subunit 2 (EC 3.6.4.12) (Transcription initiation factor IIF subunit beta)	Gtf2f2
3.36316	25.3368	21.9736	+	PTPRD_CNTN1&6	299930000	3.78764	0.000504634	3.2139	7.29784	tr|Q642E6|Q642E6_RAT;sp|Q9EQV6|TPP1_RAT	tr|Q642E6|Q642E6_RAT;sp|Q9EQV6|TPP1_RAT	Tripeptidyl aminopeptidase (EC 3.4.14.9) (Tripeptidyl-peptidase 1) (Tripeptidyl-peptidase I)	Tpp1
2.79874	25.0803	22.2816	+	PTPRD_CNTN1&6	39784000	2.45476	0.00696568	2.258	4.31316	tr|Q66H09|Q66H09_RAT	tr|Q66H09|Q66H09_RAT	Tetratricopeptide repeat domain 1	Ttc1
0.754633	25.4653	24.7107	+	PTPRD_CNTN1&6	246290000	5.55149	2.01353e-05	0.778866	13.5459	tr|Q66H61|Q66H61_RAT;tr|M0RDR7|M0RDR7_RAT	tr|Q66H61|Q66H61_RAT	Glutamine--tRNA ligase (EC 6.1.1.18) (Glutaminyl-tRNA synthetase) (GlnRS)	Qars1
3.70306	26.1505	22.4474	+	PTPRD_CNTN1&6	89172000	5.11185	4.40688e-05	3.6372	11.6554	tr|Q66HF3|Q66HF3_RAT;sp|Q6UPE1|ETFD_RAT	tr|Q66HF3|Q66HF3_RAT;sp|Q6UPE1|ETFD_RAT	Electron transfer flavoprotein-ubiquinone oxidoreductase (ETF-QO) (EC 1.5.5.1)	Etfdh
1.99665	26.582	24.5854	+	PTPRD_CNTN1&6	233100000	2.45871	0.00692675	2.16426	4.3206	tr|Q66HP8|Q66HP8_RAT;sp|P97521|MCAT_RAT	tr|Q66HP8|Q66HP8_RAT;sp|P97521|MCAT_RAT	Mitochondrial carnitine/acylcarnitine carrier protein (Solute carrier family 25 (Carnitine/acylcarnitine translocase), member 20) (Solute carrier family 25 (Mitochondrial carnitine/acylcarnitine translocase), member 20, isoform CRA_a)	Slc25a20
2.73136	28.8213	26.09	+	PTPRD_CNTN1&6	897440000	8.11521	2.10182e-07	2.82084	31.9125	tr|Q68FS8|Q68FS8_RAT	tr|Q68FS8|Q68FS8_RAT	RNA 3'-terminal phosphate cyclase (EC 6.5.1.4) (RNA terminal phosphate cyclase domain-containing protein 1)	Rtca
2.77042	30.463	27.6926	+	PTPRD_CNTN1&6	3263600000	3.16156	0.00168961	2.81333	5.76273	tr|Q68FX3|Q68FX3_RAT;tr|A0A0G2JZQ1|A0A0G2JZQ1_RAT	tr|Q68FX3|Q68FX3_RAT;tr|A0A0G2JZQ1|A0A0G2JZQ1_RAT	RNA helicase (EC 3.6.4.13)	Ddx19a
1.41289	24.5472	23.1343	+	PTPRD_CNTN1&6	23575000	2.53546	0.00592987	1.76271	4.46617	tr|Q6AXY8|Q6AXY8_RAT	tr|Q6AXY8|Q6AXY8_RAT	Dehydrogenase/reductase (SDR family) member 1 (Dehydrogenase/reductase (SDR family) member 1, isoform CRA_b) (Dehydrogenase/reductase 1)	Dhrs1
2.1017	24.6968	22.5951	+	PTPRD_CNTN1&6	30772000	1.87458	0.0227238	1.80597	3.28752	tr|Q6AY18|Q6AY18_RAT;sp|Q5HZY2|SAR1B_RAT	tr|Q6AY18|Q6AY18_RAT	Inorganic pyrophosphatase 1 (SAR1 gene homolog A (S. cerevisiae), isoform CRA_b) (SAR1 homolog A (S. cerevisiae))	Sar1a
4.20689	25.6788	21.4719	+	PTPRD_CNTN1&6	83432000	4.74818	8.20004e-05	3.92378	10.2774	tr|Q6AY58|Q6AY58_RAT	tr|Q6AY58|Q6AY58_RAT	B-cell receptor-associated protein (BCR-associated protein)	Bcap31
2.88853	24.995	22.1065	+	PTPRD_CNTN1&6	43177000	2.3987	0.00782485	2.42311	4.20853	tr|Q6AYB2|Q6AYB2_RAT	tr|Q6AYB2|Q6AYB2_RAT	RCG53912, isoform CRA_a (Sphingosine kinase 2)	Sphk2
3.3568	26.2291	22.8723	+	PTPRD_CNTN1&6	144310000	3.0379	0.00215652	3.38863	5.48976	tr|Q6AYD5|Q6AYD5_RAT	tr|Q6AYD5|Q6AYD5_RAT	Eukaryotic peptide chain release factor GTP-binding subunit ERF3B-like (G1 to S phase transition 1)	Gspt1
0.990549	23.4434	22.4529	+	PTPRD_CNTN1&6	17550000	1.94967	0.0195469	1.01931	3.41385	tr|Q6AYF8|Q6AYF8_RAT	tr|Q6AYF8|Q6AYF8_RAT	RCG43931 (Serine (Or cysteine) peptidase inhibitor, clade B, member 9) (Serpin family B member 9)	Serpinb9
2.50674	31.3127	28.8059	+	PTPRD_CNTN1&6	6951300000	8.18687	1.91937e-07	2.48598	32.6783	tr|Q6AYU5|Q6AYU5_RAT;tr|D4A8D6|D4A8D6_RAT	tr|Q6AYU5|Q6AYU5_RAT	Poly(rC)-binding protein 2	Pcbp2
0.420706	24.9804	24.5597	+	PTPRD_CNTN1&6	182810000	2.99725	0.00234538	0.379078	5.40198	tr|Q6DGF2|Q6DGF2_RAT;tr|A0A0G2JW94|A0A0G2JW94_RAT	tr|Q6DGF2|Q6DGF2_RAT;tr|A0A0G2JW94|A0A0G2JW94_RAT	Clathrin interactor 1 (Enthoprotin)	Clint1
1.00825	29.2815	28.2732	+	PTPRD_CNTN1&6	2691800000	3.53835	0.000812991	1.10629	6.65382	tr|Q6GMM8|Q6GMM8_RAT;sp|P97849|S27A1_RAT	tr|Q6GMM8|Q6GMM8_RAT;sp|P97849|S27A1_RAT	Long-chain fatty acid transport protein 1 (Solute carrier family 27 (Fatty acid transporter), member 1) (Solute carrier family 27 (Fatty acid transporter), member 1, isoform CRA_a)	Slc27a1
2.42549	26.8831	24.4576	+	PTPRD_CNTN1&6	295350000	1.72475	0.0310284	2.77448	3.03999	tr|Q6IN22|Q6IN22_RAT;sp|P00787|CATB_RAT	tr|Q6IN22|Q6IN22_RAT;sp|P00787|CATB_RAT	Cathepsin B (EC 3.4.22.1) (Cathepsin B heavy chain) (Cathepsin B light chain)	Ctsb
1.75653	23.7329	21.9764	+	PTPRD_CNTN1&6	12461000	3.39674	0.00105657	1.65911	6.30788	tr|Q6MG85|Q6MG85_RAT	tr|Q6MG85|Q6MG85_RAT	1-acyl-sn-glycerol-3-phosphate acyltransferase (EC 2.3.1.51)	Agpat1
2.65694	29.6429	26.986	+	PTPRD_CNTN1&6	1731400000	4.91205	6.06529e-05	2.67454	10.8791	tr|Q6P136|Q6P136_RAT;sp|Q63617|HYOU1_RAT	tr|Q6P136|Q6P136_RAT;sp|Q63617|HYOU1_RAT	Hyou1 protein (Hypoxia up-regulated 1, isoform CRA_a) (Hypoxia up-regulated protein 1)	Hyou1
4.51701	26.436	21.919	+	PTPRD_CNTN1&6	154220000	2.71152	0.00421078	4.07993	4.8103	tr|Q6P685|Q6P685_RAT	tr|Q6P685|Q6P685_RAT	Eukaryotic translation initiation factor 2 subunit beta (Eukaryotic translation initiation factor 2, subunit 2 (Beta)) (Eukaryotic translation initiation factor 2, subunit 2 (Beta), isoform CRA_a)	Eif2s2
3.75287	26.7281	22.9752	+	PTPRD_CNTN1&6	342660000	1.62371	0.0379079	3.48389	2.87608	tr|Q6P6T6|Q6P6T6_RAT;sp|P24268|CATD_RAT	tr|Q6P6T6|Q6P6T6_RAT;sp|P24268|CATD_RAT	Cathepsin D (EC 3.4.23.5)	Ctsd
1.64244	29.8947	28.2523	+	PTPRD_CNTN1&6	4068800000	1.7535	0.0292965	1.60442	3.08705	tr|Q6P6U2|Q6P6U2_RAT;sp|Q63569|PRS6A_RAT	tr|Q6P6U2|Q6P6U2_RAT;sp|Q63569|PRS6A_RAT	26S proteasome regulatory subunit 6A (Proteasome (Prosome, macropain) 26S subunit, ATPase 3) (Proteasome (Prosome, macropain) 26S subunit, ATPase 3, isoform CRA_a)	Psmc3
2.84882	32.3377	29.4888	+	PTPRD_CNTN1&6	12204000000	10.0311	1.7574e-08	2.84254	60.0627	tr|Q6P7A7|Q6P7A7_RAT;sp|P07153|RPN1_RAT	tr|Q6P7A7|Q6P7A7_RAT;sp|P07153|RPN1_RAT	Dolichyl-diphosphooligosaccharide--protein glycosyltransferase subunit 1	Rpn1
2.8944	25.5401	22.6457	+	PTPRD_CNTN1&6	111450000	2.03901	0.0162965	2.7574	3.56638	tr|Q6P9V1|Q6P9V1_RAT;sp|Q62745|CD81_RAT	tr|Q6P9V1|Q6P9V1_RAT;sp|Q62745|CD81_RAT	Tetraspanin	Cd81
3.19037	25.4093	22.2189	+	PTPRD_CNTN1&6	141660000	2.15731	0.0127723	3.06578	3.77238	tr|Q6P9V6|Q6P9V6_RAT;sp|P34064|PSA5_RAT	tr|Q6P9V6|Q6P9V6_RAT;sp|P34064|PSA5_RAT	Proteasome subunit alpha type	Psma5
2.78109	31.5293	28.7483	+	PTPRD_CNTN1&6	6104500000	6.84838	1.95841e-06	2.75374	20.9534	tr|Q6P9Y4|Q6P9Y4_RAT;sp|Q05962|ADT1_RAT	tr|Q6P9Y4|Q6P9Y4_RAT;sp|Q05962|ADT1_RAT	ADP/ATP translocase (ADP,ATP carrier protein)	Slc25a4
1.46811	24.161	22.6929	+	PTPRD_CNTN1&6	43887000	2.03699	0.0163381	1.422	3.56291	tr|Q6PCU4|Q6PCU4_RAT;sp|Q63190|EMD_RAT	tr|Q6PCU4|Q6PCU4_RAT;sp|Q63190|EMD_RAT	Emd protein (Emerin)	Emd
2.15425	30.2185	28.0642	+	PTPRD_CNTN1&6	3081200000	5.79276	1.29762e-05	2.2051	14.7011	tr|Q6PDV6|Q6PDV6_RAT;sp|P13471|RS14_RAT;tr|F1MA00|F1MA00_RAT;tr|D4A290|D4A290_RAT	tr|Q6PDV6|Q6PDV6_RAT;sp|P13471|RS14_RAT	40S ribosomal protein S14 (RCG46686, isoform CRA_a) (RCG63012) (Rps14 protein)	LOC100911847
3.9495	30.3788	26.4293	+	PTPRD_CNTN1&6	1856600000	4.55113	0.000120303	4.13522	9.59331	tr|Q6QI09|Q6QI09_RAT;sp|P35435|ATPG_RAT;tr|Q6PCU0|Q6PCU0_RAT	tr|Q6QI09|Q6QI09_RAT;sp|P35435|ATPG_RAT;tr|Q6PCU0|Q6PCU0_RAT	ATP synthase F1 subunit gamma (ATP synthase subunit gamma, mitochondrial) (F-ATPase gamma subunit)	Taf3
2.82254	25.3118	22.4893	+	PTPRD_CNTN1&6	41904000	1.84939	0.0239134	2.17471	3.24548	tr|Q76GL9|Q76GL9_RAT	tr|Q76GL9|Q76GL9_RAT	Neutral amino acid transporter ASCT1 (Solute carrier family 1 (Glutamate/neutral amino acid transporter), member 4) (Solute carrier family 1 member 4)	Slc1a4
2.48948	25.2171	22.7276	+	PTPRD_CNTN1&6	46209000	3.26115	0.0013857	2.456	5.98929	tr|Q78DZ1|Q78DZ1_RAT;sp|P15146|MTAP2_RAT;tr|F1LNK0|F1LNK0_RAT;tr|F1MAQ5|F1MAQ5_RAT;tr|A0A0U1RRX4|A0A0U1RRX4_RAT;tr|A0A0U1RRQ0|A0A0U1RRQ0_RAT;tr|A0A0U1RS27|A0A0U1RS27_RAT	tr|Q78DZ1|Q78DZ1_RAT;sp|P15146|MTAP2_RAT;tr|F1LNK0|F1LNK0_RAT;tr|F1MAQ5|F1MAQ5_RAT;tr|A0A0U1RRX4|A0A0U1RRX4_RAT	Microtubule-associated protein	Map2
2.38272	24.6142	22.2315	+	PTPRD_CNTN1&6	42198000	1.93804	0.0199514	1.95983	3.39418	tr|Q7TQ77|Q7TQ77_RAT	tr|Q7TQ77|Q7TQ77_RAT	hook microtubule-tethering protein 3	Hook3
4.07733	25.8808	21.8035	+	PTPRD_CNTN1&6	111600000	2.68558	0.0044254	3.19037	4.75867	tr|Q9Z1J7|Q9Z1J7_RAT;tr|D3ZJ25|D3ZJ25_RAT	tr|Q9Z1J7|Q9Z1J7_RAT;tr|D3ZJ25|D3ZJ25_RAT	Amino acid transporter	Slc1a5

## Sheet: PTPRD_CNTN1&6_B35
PTPRD_x-y_CNTN1&6	PTPRD	CNTN1&6	Student's T-test Significant PTPRD_CNTN1&6	Student's T-test significant	Intensity	-Log Student's T-test p-value PTPRD_CNTN1&6	Student's T-test q-value PTPRD_CNTN1&6	Student's T-test Difference PTPRD_CNTN1&6	Student's T-test Test statistic PTPRD_CNTN1&6	Protein IDs	Majority protein IDs	Protein names	Gene names
0.760611	28.9378	28.1772	+	PTPRD_CNTN1&6	3439700000	2.40876	0.0151565	0.698178	4.22722	sp|A1A5P0|BORG5_RAT	sp|A1A5P0|BORG5_RAT	Cdc42 effector protein 1	Cdc42ep1
2.34055	25.6351	23.2946	+	PTPRD_CNTN1&6	140760000	3.89584	0.0010856	2.40877	7.59222	sp|A8WCF8|TPRGL_RAT;tr|A0A0G2K272|A0A0G2K272_RAT	sp|A8WCF8|TPRGL_RAT;tr|A0A0G2K272|A0A0G2K272_RAT	Tumor protein p63-regulated gene 1-like protein	Tprg1l
0.13393	26.3459	26.212	+	PTPRD_CNTN1&6	803910000	1.73629	0.048591	0.19153	3.05885	sp|B5DEH2|ERLN2_RAT	sp|B5DEH2|ERLN2_RAT	Erlin-2	Erlin2
0.558697	28.1077	27.549	+	PTPRD_CNTN1&6	2006800000	3.39971	0.00254314	0.565723	6.31502	sp|O35142|COPB2_RAT	sp|O35142|COPB2_RAT	Coatomer subunit beta'	Copb2
3.41244	25.7472	22.3348	+	PTPRD_CNTN1&6	305360000	2.00939	0.0308945	2.95055	3.51554	sp|O55170|SOX10_RAT	sp|O55170|SOX10_RAT	Transcription factor SOX-10	Sox10
1.28708	26.9388	25.6517	+	PTPRD_CNTN1&6	604200000	4.29142	0.000574285	1.33384	8.75256	sp|O70593|SGTA_RAT	sp|O70593|SGTA_RAT	Small glutamine-rich tetratricopeptide repeat-containing protein alpha	Sgta
0.350075	28.3322	27.9821	+	PTPRD_CNTN1&6	2548800000	4.1198	0.000788647	0.327225	8.23225	sp|O88600|HSP74_RAT;tr|F1LRV4|F1LRV4_RAT;tr|B4F772|B4F772_RAT	sp|O88600|HSP74_RAT;tr|F1LRV4|F1LRV4_RAT	Heat shock 70 kDa protein 4	Hspa4
0.459324	31.5326	31.0733	+	PTPRD_CNTN1&6	24362000000	3.99488	0.000957634	0.437761	7.87001	sp|P02401|RLA2_RAT;tr|D3ZN03|D3ZN03_RAT	sp|P02401|RLA2_RAT;tr|D3ZN03|D3ZN03_RAT	60S acidic ribosomal protein P2	Rplp2
0.26989	34.6938	34.424	+	PTPRD_CNTN1&6	234350000000	2.28665	0.0190678	0.281211	4.00328	sp|P04692|TPM1_RAT	sp|P04692|TPM1_RAT	Tropomyosin alpha-1 chain	Tpm1
1.53802	35.6604	34.1224	+	PTPRD_CNTN1&6	268760000000	2.39009	0.0155798	1.55505	4.19258	sp|P04797|G3P_RAT;tr|M0R590|M0R590_RAT;tr|D3ZGY4|D3ZGY4_RAT;tr|M0R660|M0R660_RAT;tr|E9PTV9|E9PTV9_RAT;tr|A0A0G2K8S2|A0A0G2K8S2_RAT;tr|B1WBQ8|B1WBQ8_RAT;sp|Q9ESV6|G3PT_RAT;tr|F1LUI2|F1LUI2_RAT;tr|F1M2N4|F1M2N4_RAT;tr|D3ZWV2|D3ZWV2_RAT;tr|D3ZQT0|D3ZQT0_RAT;tr|D3ZEN2|D3ZEN2_RAT;tr|F1M269|F1M269_RAT;tr|D3ZME3|D3ZME3_RAT;tr|F1M4G6|F1M4G6_RAT;tr|Q498M9|Q498M9_RAT;tr|F1M8P6|F1M8P6_RAT;tr|A0A0G2JYY8|A0A0…	sp|P04797|G3P_RAT;tr|M0R590|M0R590_RAT;tr|D3ZGY4|D3ZGY4_RAT;tr|M0R660|M0R660_RAT	Glyceraldehyde-3-phosphate dehydrogenase	Gapdh
0.845068	27.2532	26.4082	+	PTPRD_CNTN1&6	756590000	4.5573	0.000388308	0.835593	9.61412	sp|P04961|PCNA_RAT	sp|P04961|PCNA_RAT	Proliferating cell nuclear antigen	Pcna
0.549381	32.0792	31.5298	+	PTPRD_CNTN1&6	34520000000	3.36638	0.00270906	0.472782	6.23551	sp|P05942|S10A4_RAT	sp|P05942|S10A4_RAT	Protein S100-A4	S100a4
0.66103	32.2182	31.5572	+	PTPRD_CNTN1&6	33245000000	6.74959	1.30565e-05	0.658815	20.2738	sp|P06761|GRP78_RAT	sp|P06761|GRP78_RAT	78 kDa glucose-regulated protein	Hspa5
2.41186	24.9183	22.5064	+	PTPRD_CNTN1&6	55306000	5.28158	0.000110614	2.29341	12.3544	sp|P08082|CLCB_RAT	sp|P08082|CLCB_RAT	Clathrin light chain B	Cltb
0.2026	28.5244	28.3218	+	PTPRD_CNTN1&6	3410000000	2.09302	0.0266215	0.185694	3.65984	sp|P09456|KAP0_RAT;tr|F1M9X5|F1M9X5_RAT;sp|P81377|KAP1_RAT	sp|P09456|KAP0_RAT	cAMP-dependent protein kinase type I-alpha regulatory subunit;cAMP-dependent protein kinase type I-alpha regulatory subunit	Prkar1a
0.293774	29.1603	28.8666	+	PTPRD_CNTN1&6	4869300000	1.94951	0.0343315	0.316825	3.4136	sp|P0DMW1|HS71B_RAT;sp|P0DMW0|HS71A_RAT	sp|P0DMW1|HS71B_RAT;sp|P0DMW0|HS71A_RAT	Heat shock 70 kDa protein 1B	Hspa1b
1.24859	30.0263	28.7777	+	PTPRD_CNTN1&6	7778500000	6.49647	2.15555e-05	1.25249	18.6286	sp|P11232|THIO_RAT;tr|R4GNK3|R4GNK3_RAT	sp|P11232|THIO_RAT;tr|R4GNK3|R4GNK3_RAT	Thioredoxin	Txn1
1.29311	30.515	29.2219	+	PTPRD_CNTN1&6	7300000000	9.57359	1.66434e-07	1.29491	51.6557	sp|P13233|CN37_RAT	sp|P13233|CN37_RAT	2',3'-cyclic-nucleotide 3'-phosphodiesterase	Cnp
2.94721	25.4365	22.4893	+	PTPRD_CNTN1&6	92820000	4.42577	0.000482305	2.94326	9.17919	sp|P13803|ETFA_RAT	sp|P13803|ETFA_RAT	Electron transfer flavoprotein subunit alpha	Etfa
0.953423	26.792	25.8386	+	PTPRD_CNTN1&6	643350000	3.28956	0.0031077	1.00709	6.05506	sp|P14562|LAMP1_RAT;tr|A0A0U1RRS9|A0A0U1RRS9_RAT	sp|P14562|LAMP1_RAT	Lysosome-associated membrane glycoprotein 1	Lamp1
0.395361	26.6433	26.248	+	PTPRD_CNTN1&6	744820000	1.98623	0.0320991	0.461915	3.47598	sp|P19637|TPA_RAT;tr|A0A0G2K1V0|A0A0G2K1V0_RAT	sp|P19637|TPA_RAT	Tissue-type plasminogen activator;Tissue-type plasminogen activator chain A;Tissue-type plasminogen activator chain B	Plat
0.62421	29.3793	28.7551	+	PTPRD_CNTN1&6	4603700000	3.07046	0.00469139	0.617005	5.56075	sp|P19944|RLA1_RAT;tr|A0A0G2K4Q1|A0A0G2K4Q1_RAT;tr|A0A0H2UHJ3|A0A0H2UHJ3_RAT	sp|P19944|RLA1_RAT	60S acidic ribosomal protein P1	Rplp1
1.51984	26.4081	24.8883	+	PTPRD_CNTN1&6	423200000	4.60334	0.000353218	1.4487	9.77057	sp|P21913|SDHB_RAT	sp|P21913|SDHB_RAT	Succinate dehydrogenase [ubiquinone] iron-sulfur subunit	Sdhb
1.66007	28.5608	26.9007	+	PTPRD_CNTN1&6	1414100000	3.9318	0.0010275	1.49256	7.69212	sp|P23785|GRN_RAT;tr|G3V8V1|G3V8V1_RAT;tr|F1LMP7|F1LMP7_RAT	sp|P23785|GRN_RAT;tr|G3V8V1|G3V8V1_RAT;tr|F1LMP7|F1LMP7_RAT	Granulin, isoform CRA_c	Grn
0.605019	28.2224	27.6174	+	PTPRD_CNTN1&6	2276700000	2.43281	0.0147066	0.729416	4.27204	sp|P23928|CRYAB_RAT	sp|P23928|CRYAB_RAT	Alpha-crystallin B chain	Cryab
1.35323	26.7826	25.4293	+	PTPRD_CNTN1&6	479660000	6.00566	4.04903e-05	1.38872	15.7971	sp|P26453|BASI_RAT	sp|P26453|BASI_RAT	Basigin	Bsg
4.56535	27.7768	23.2115	+	PTPRD_CNTN1&6	499040000	5.49225	8.54116e-05	4.5553	13.2756	sp|P29419|ATP5I_RAT	sp|P29419|ATP5I_RAT	ATP synthase subunit e	Atp5i
1.38073	29.1244	27.7437	+	PTPRD_CNTN1&6	2623500000	5.19602	0.000123539	1.38957	11.9974	sp|P30009|MARCS_RAT;tr|F1LMW7|F1LMW7_RAT	sp|P30009|MARCS_RAT;tr|F1LMW7|F1LMW7_RAT	Myristoylated alanine-rich C-kinase substrate	Marcks
3.42857	26.545	23.1165	+	PTPRD_CNTN1&6	518600000	3.39182	0.00256793	3.5018	6.29612	sp|P31044|PEBP1_RAT	sp|P31044|PEBP1_RAT	Hippocampal cholinergic neurostimulating peptide;Phosphatidylethanolamine-binding protein 1	Pebp1
1.50361	28.7339	27.2302	+	PTPRD_CNTN1&6	2270300000	4.61525	0.000347615	1.38384	9.81139	sp|P31399|ATP5H_RAT;tr|Q6QI69|Q6QI69_RAT	sp|P31399|ATP5H_RAT	ATP synthase subunit d, mitochondrial	Atp5hl1
0.288567	28.0596	27.771	+	PTPRD_CNTN1&6	2298400000	2.15418	0.0239474	0.294394	3.76687	sp|P32089|TXTP_RAT	sp|P32089|TXTP_RAT	Tricarboxylate transport protein	Slc25a1
0.903835	28.1729	27.2691	+	PTPRD_CNTN1&6	1590800000	3.73101	0.00143002	1.05387	7.14743	sp|P32198|CPT1A_RAT;sp|Q63704|CPT1B_RAT	sp|P32198|CPT1A_RAT	Carnitine O-palmitoyltransferase 1	Cpt1a
0.301342	26.7146	26.4133	+	PTPRD_CNTN1&6	953190000	2.51099	0.0129282	0.317898	4.41946	sp|P32551|QCR2_RAT	sp|P32551|QCR2_RAT	Cytochrome b-c1 complex subunit 2	Uqcrc2
0.804508	28.3513	27.5468	+	PTPRD_CNTN1&6	2113400000	4.32105	0.000556464	0.729531	8.84515	sp|P37397|CNN3_RAT	sp|P37397|CNN3_RAT	Calponin-3	Cnn3
2.95487	25.5336	22.5787	+	PTPRD_CNTN1&6	220670000	3.67009	0.00156792	3.00705	6.98839	sp|P37996|ARL3_RAT;tr|F8WG91|F8WG91_RAT	sp|P37996|ARL3_RAT;tr|F8WG91|F8WG91_RAT	ADP-ribosylation factor-like protein 3	Arl3
2.16059	28.9011	26.7405	+	PTPRD_CNTN1&6	1565600000	5.5328	8.12558e-05	2.31774	13.4601	sp|P47727|CBR1_RAT;tr|M0R3X6|M0R3X6_RAT;tr|A0A0G2JSV2|A0A0G2JSV2_RAT;tr|A0A0G2K658|A0A0G2K658_RAT;tr|A0A096MJ24|A0A096MJ24_RAT	sp|P47727|CBR1_RAT;tr|M0R3X6|M0R3X6_RAT;tr|A0A0G2JSV2|A0A0G2JSV2_RAT;tr|A0A0G2K658|A0A0G2K658_RAT	Carbonyl reductase [NADPH] 1-like	Cbr1
0.665512	30.255	29.5894	+	PTPRD_CNTN1&6	9152300000	5.68904	6.34898e-05	0.618532	14.1936	sp|P54311|GBB1_RAT	sp|P54311|GBB1_RAT	Guanine nucleotide-binding protein G(I)/G(S)/G(T) subunit beta-1	Gnb1
0.603113	31.3782	30.7751	+	PTPRD_CNTN1&6	19867000000	4.36046	0.000533191	0.623576	8.96963	sp|P54313|GBB2_RAT;sp|P52287|GBB3_RAT	sp|P54313|GBB2_RAT	Guanine nucleotide-binding protein G(I)/G(S)/G(T) subunit beta-2	Gnb2
0.785814	25.1285	24.3426	+	PTPRD_CNTN1&6	208820000	2.27113	0.0195326	0.860829	3.97523	sp|P54319|PLAP_RAT	sp|P54319|PLAP_RAT	Phospholipase A-2-activating protein	Plaa
0.388268	26.7852	26.3969	+	PTPRD_CNTN1&6	932270000	1.8847	0.0381733	0.385177	3.30444	sp|P55770|NH2L1_RAT	sp|P55770|NH2L1_RAT	NHP2-like protein 1;NHP2-like protein 1	Nhp2l1
0.2812	32.6187	32.3375	+	PTPRD_CNTN1&6	61193000000	1.9093	0.037027	0.278272	3.34573	sp|P58775|TPM2_RAT	sp|P58775|TPM2_RAT	Tropomyosin beta chain	Tpm2
1.17736	29.2951	28.1178	+	PTPRD_CNTN1&6	3336300000	3.03859	0.00497389	1.19769	5.49126	sp|P60123|RUVB1_RAT;tr|A0A0G2K0H9|A0A0G2K0H9_RAT	sp|P60123|RUVB1_RAT;tr|A0A0G2K0H9|A0A0G2K0H9_RAT	RuvB-like 1	Ruvbl1
[truncated: 176 more rows]

## Sheet: PTPRD_CNTN1&6_C2C12
PTPRD_x-y_CNTN1&6	PTPRD	CNTN1&6	Student's T-test Significant PTPRD_CNTN1&6	Student's T-test significant	Intensity	-Log Student's T-test p-value PTPRD_CNTN1&6	Student's T-test q-value PTPRD_CNTN1&6	Student's T-test Difference PTPRD_CNTN1&6	Student's T-test Test statistic PTPRD_CNTN1&6	Protein IDs	Majority protein IDs	Protein names	Gene names
[truncated: 97 more rows]

[truncated: 3 more sheets: PTPRD_CNTN1&6_N2a, PTPRD_CNTN1&6_HEK293, Lar_PTPRD_master]
